# Supplementary material for: Sulfur deficiency-induced genes affect seed protein accumulation and composition under sulfate deprivation
Source: Plant Physiol. 2021 Aug 10;187(4):2419–34. doi: 10.1093/plphys/kiab386 (PMC8644457; doi:10.1093/plphys/kiab386)
Supplement: kiab386_Supplementary_Data [file kiab386_supplementary_data.zip]

Archive with 2 entries (2 files):
- Supplementary datasets 1_Transcript data.xlsx
- Table S1S8_revised.xlsx
