# Supplementary material for: Sulfur deficiency-induced genes affect seed protein accumulation and composition under sulfate deprivation
Source: Plant Physiol. 2021 Aug 10;187(4):2419–34. doi: 10.1093/plphys/kiab386 (PMC8644457; doi:10.1093/plphys/kiab386)
Supplement: kiab386_Supplementary_Data [file kiab386_supplementary_data.zip › Supplementary datasets 1_Transcript data.xlsx]

## Sheet: INDEX
	DATASET S1: SDI-REGULATED GENES AT 9 DAYS AFTER FLOWERING (COTYLEDON STAGE)
	Click on the buttons below to view different outputs generated from the DESeq2 analysis
		Normalized counts and differential analysis of count data, generated by FeatureCounts, were acquired by DESeq2
		Normalized counts			DEGs_All
		Up-regulated genes, 1.5 Fold higher in SDI1ox lines versus WT seeds at 9 days after flowering (P-adj ≤ 0.05)
		List of the significant SDI1ox-Upregulated genes in the COT stage
		GO: SDI1ox-Upregulated
		Down-regulated genes, 1.5 Fold lower in SDI1ox lines versus WT seeds at 9 days after flowering (P-adj ≤ 0.05)
		List of the significant SDI1ox-Downregulated genes in the COT stage
		GO: SDI1ox-Downregulated
		Up-regulated genes, 1.5 Fold higher in dKO lines versus WT seeds at 9 days after flowering (P-adj ≤ 0.05)
		List of the significant dKO-Upregulated genes in the COT stage
		Down-regulated genes, 1.5 Fold lower in dKO lines versus WT seeds at 9 days after flowering (P-adj ≤ 0.05)
		List of the significant dKO-Downregulated genes in the COT stage

## Sheet: Normalized counts
BACK TO INDEX
Gene ID	WT-COT	WT-COT	WT-COT	SDI1ox-COT	SDI1ox-COT	SDI1ox-COT	dKO-COT	dKO-COT	dKO-COT
AT1G01010	83.0623	44.5778	44.3615	57.3913	39.2736	42.0074	54.4946	68.7963	49.0486
AT1G01020	143.252	111.024	97.1728	104.714	109.465	121.714	115.455	131.86	113.485
AT1G03987	0	0	0	0	0	0	0	0	0
AT1G01030	8.42661	15.1396	2.11245	11.0755	12.5341	8.61689	10.16	18.1546	4.80869
AT1G01040	1162.87	1053.04	1247.4	1175.01	1251.74	1069.57	1142.54	1365.42	1102.15
AT1G03993	0	0	0	2.01373	0	0	0	0	0
AT1G01050	1076.2	1003.42	965.39	1049.15	1016.94	970.478	1049.25	997.547	1087.73
AT1G03997	0	0	0	0	0	0	0	0	0
AT1G01060	392.439	226.253	412.984	453.089	355.97	260.661	101.6	1007.1	129.835
AT1G01070	995.544	436.526	464.739	359.451	469.612	500.857	566.19	661.209	426.05
AT1G04003	0	0	0	0	0	0	0	0	0
AT1G01080	173.347	335.595	268.281	282.929	265.724	304.823	304.8	244.609	302.947
AT1G01090	11510.7	12321.1	13918.9	10039.4	10871.3	10033.3	9190.19	11244.4	9679.89
AT1G01100	2723	3175.96	3731.64	3011.53	2755	3162.4	2598.19	2696.43	3027.55
AT1G01110	38.5216	36.1669	44.3615	31.2128	21.7258	26.9278	31.4037	32.4872	30.7756
AT1G01120	1655.23	614.837	968.559	1200.18	946.745	1212.83	1232.13	1856.55	1242.57
AT1G01130	43.3369	45.4189	50.6988	38.2609	41.7805	39.8531	42.4873	45.8642	54.8191
AT1G01140	1595.04	1730.96	1705.8	1432.77	1319.43	1405.63	1578.5	1502.05	1786.91
AT1G01150	1.2038	5.04654	0	3.02059	7.52048	12.9253	5.54182	4.77752	5.77043
AT1G01160	692.186	621.565	687.603	593.043	655.118	634.419	632.692	712.807	665.523
AT1G04007	1.2038	4.20545	0	0	0	2.15422	0	0.955505	1.92348
AT1G01170	274.467	245.598	272.506	213.455	212.245	301.591	270.626	277.096	291.407
AT1G04013	0	0	0	0	0	0	0	0	0
AT1G01180	21.6684	21.0272	21.1245	38.2609	13.3697	40.9302	34.1746	29.6207	28.8521
AT1G01190	0	0.84109	2.11245	0	0.835609	0	0	1.91101	0
AT1G01200	0	2.52327	0	1.00686	2.50683	0	0	2.86651	0
AT1G01210	128.807	145.509	110.904	108.741	135.369	158.335	116.378	128.993	122.141
AT1G04017	0	0	0	0	0	0	0	0	0
AT1G01220	233.537	292.699	337.992	291.991	323.381	268.201	337.128	276.141	246.205
AT1G04023	0	0	0	0	0	0	0	0	0
AT1G01225	831.827	583.716	579.868	459.13	525.598	550.404	529.244	585.724	546.267
AT1G01230	1009.99	838.567	898.848	816.567	795.5	826.145	891.31	881.931	896.34
AT1G01240	1516.79	716.609	683.378	778.306	935.047	1000.64	859.906	817.912	877.105
AT1G01250	1194.17	501.29	515.438	459.13	503.037	635.496	508.924	714.718	556.846
AT1G01260	764.414	666.984	584.093	619.222	641.748	663.501	650.241	675.542	633.785
AT1G01270	0	0	0	0	0	0	0	0	0
AT1G01280	4.81521	19.3451	15.8434	4.02746	5.01366	0	8.31274	6.68853	12.5026
AT1G01290	240.76	263.261	247.157	236.613	264.053	268.201	254	267.541	249.09
AT1G01300	1492.71	1579.57	1825.16	1308.92	1484.04	1311.92	1245.99	1804.95	1330.08
AT1G01305	1.2038	0.84109	0	0	0.835609	4.30845	1.84727	2.86651	2.88521
AT1G01310	1.2038	0.84109	0	0	1.67122	1.07711	1.84727	0	11.5409
AT1G01320	1254.36	1429.01	1527.3	1660.32	1757.29	1820.32	1572.95	1688.38	1391.63
AT1G01335	0	0	0	0	0	0	0	0	0
AT1G01340	268.448	226.253	236.595	207.414	208.902	175.569	205.971	201.612	238.511
AT1G01350	416.515	402.882	359.117	369.519	366.832	367.295	373.15	364.047	423.165
AT1G01355	16.8532	14.2985	27.4619	9.06178	16.7122	10.7711	12.0073	9.55505	18.273
AT1G01360	220.296	144.667	100.341	196.339	160.437	176.646	163.484	200.656	203.888
AT1G01370	63.8015	123.64	117.241	118.81	102.78	98.0172	108.066	68.7963	124.064
AT1G01380	25.2798	25.2327	16.8996	12.0824	15.8766	19.388	11.0836	18.1546	17.3113
AT1G01390	15.6494	14.2985	6.33735	15.103	5.84926	10.7711	9.23637	22.9321	18.273
AT1G01400	0	0	0	0	0	0	0	0	0
AT1G01410	0	0	0	0	0	0	0	0	0
AT1G01420	99.9155	74.0159	77.1045	43.2952	52.6434	56.0098	56.3419	67.8408	35.5843
AT1G01430	504.393	574.464	560.856	513.501	552.338	527.785	621.608	673.631	548.191
AT1G01440	203.442	163.171	173.221	172.174	172.971	188.495	162.56	220.722	221.2
AT1G01448	245.576	257.374	265.113	237.62	233.971	232.656	242.917	251.298	250.052
AT1G01450	0	1.68218	0	0	0	0	0	0	0.961738
AT1G01453	1.2038	0	0	1.00686	0	2.15422	1.84727	0.955505	0.961738
AT1G01460	0	0.84109	0	1.00686	0	0	4.61819	1.91101	1.92348
AT1G01470	1589.02	975.664	880.892	776.293	817.226	1110.5	957.812	985.125	1039.64
AT1G01480	162.513	45.4189	73.9358	80.5492	74.3692	166.952	124.691	185.368	160.61
AT1G01490	1081.01	647.639	686.547	647.414	729.487	832.607	646.546	1068.25	735.729
AT1G01500	501.985	449.983	567.193	413.821	454.571	429.768	479.368	511.195	458.749
AT1G01510	782.471	926.04	984.402	823.615	879.061	832.607	798.946	809.313	821.324
AT1G01520	3.6114	10.0931	6.33735	12.0824	5.84926	7.53978	12.9309	16.2436	2.88521
AT1G01530	1.2038	0	4.2249	3.02059	2.50683	2.15422	0.923637	2.86651	6.73216
AT1G01540	1324.18	1444.99	1430.13	1441.83	1467.33	1156.82	1443.65	1500.14	1291.61
AT1G01550	4321.65	2765.5	2900.4	3147.46	3237.15	3211.95	3415.61	3843.04	3144.88
AT1G01560	39.7254	14.2985	10.5623	25.1716	20.8902	24.7736	20.32	25.7986	25.0052
AT1G01570	63.8015	25.2327	38.0241	24.1647	27.5751	25.8507	58.1892	24.8431	24.0434
AT1G01580	2.4076	3.36436	0	3.02059	11.6985	0	2.77091	1.91101	4.80869
AT1G01590	3.6114	6.72872	22.1807	24.1647	14.2054	5.38556	24.0146	21.0211	14.4261
AT1G01600	52.9673	73.1748	43.3052	73.5011	71.8624	96.9401	73.891	69.7519	53.8573
AT1G01610	4048.38	1166.59	1673.06	1887.87	2041.39	1809.55	2158.54	2413.61	1647.46
AT1G01620	2071.74	2815.13	3073.62	2256.38	2123.28	2211.31	2209.34	2358.19	2369.72
AT1G01630	449.018	675.395	691.828	664.531	569.886	555.79	707.506	521.706	626.091
AT1G01640	143.252	83.2679	69.7109	76.5217	71.8624	76.4749	115.455	83.1289	103.868
AT1G01650	1049.71	788.942	814.35	836.704	881.568	969.401	919.019	886.708	938.656
AT1G01660	19.2608	21.8683	43.3052	28.1922	19.219	24.7736	36.0219	23.8876	29.8139
AT1G01670	32.5026	28.5971	34.8554	45.3089	25.9039	37.6989	35.0982	30.5762	33.6608
AT1G01680	0	0	0	0	2.50683	4.30845	0	1.91101	0.961738
AT1G01690	91.4889	185.04	186.952	143.982	137.876	161.567	162.56	128.993	173.113
AT1G01695	10.8342	14.2985	10.5623	20.1373	10.0273	14.0025	14.7782	13.3771	21.1582
AT1G04033	0	0	0	0	0	0	0	0	0
AT1G04037	0	0	0	0	0	0	0	0	0
AT1G01700	9.63041	14.2985	16.8996	21.1442	15.041	14.0025	15.7018	11.4661	23.0817
AT1G01710	930.539	762.869	898.848	905.171	926.691	868.152	932.874	842.755	919.421
AT1G01715	40.9293	38.6901	30.6305	51.3501	60.9995	52.7785	39.7164	32.4872	56.7425
AT1G04043	0	0	0	0	0	0	0	0	0.961738
AT1G01720	1019.62	631.659	662.253	624.256	533.954	828.299	459.971	687.008	698.222
AT1G01725	316.6	184.199	186.952	195.332	167.957	194.957	192.117	167.213	218.314
AT1G04047	1.2038	2.52327	0	1.00686	0	4.30845	3.69455	0.955505	2.88521
AT1G01730	386.42	379.332	464.739	450.068	414.462	396.377	471.979	332.516	431.82
AT1G01740	60.1901	52.1476	42.249	51.3501	55.1502	60.3183	72.9674	64.0188	52.8956
AT1G01750	2.4076	8.4109	9.50603	2.01373	5.01366	8.61689	3.69455	5.73303	4.80869
AT1G04053	10.8342	13.4574	16.8996	10.0686	17.5478	14.0025	17.5491	14.3326	8.65564
AT1G01760	67.4129	48.7832	36.9679	67.4599	65.1775	62.4725	53.571	63.0633	82.7095
AT1G04057	0	0	0	0	0	0	0	0	0
AT1G01770	414.108	367.556	421.434	332.265	393.572	411.457	398.088	391.757	389.504
AT1G01780	142.049	123.64	129.916	134.92	123.67	117.405	120.073	148.103	144.261
AT1G01790	402.07	489.514	540.787	684.668	555.68	583.795	459.048	611.523	477.984
AT1G04063	0	0	0	0	0	0	0	0	0
AT1G01800	553.749	514.747	585.149	455.103	437.024	487.932	368.531	566.614	428.935
AT1G01810	9.63041	11.7753	42.249	15.103	11.6985	22.6193	24.9382	26.7541	16.3495
AT1G01820	781.267	648.48	691.828	724.942	653.446	735.667	720.437	682.23	836.712
AT1G01830	400.866	587.922	655.916	625.263	587.433	576.255	485.833	494.952	603.01
AT1G04067	3.6114	0.84109	1.05623	2.01373	1.67122	0	0.923637	0.955505	2.88521
AT1G01840	24.076	25.2327	12.6747	16.1098	23.3971	18.3109	21.2437	21.9766	26.9287
AT1G01860	214.277	229.618	226.032	174.188	187.176	225.116	176.415	200.656	211.582
AT1G04073	0	0	0	0	0	0	0	0	0
AT1G01870	0	0	0	0	0	0	0	0	0
AT1G01880	110.75	121.958	111.96	100.686	134.533	132.485	125.615	102.239	115.409
AT1G01890	0	0	0	0	0	0	0	0	1.92348
AT1G01900	9083.89	7753.17	8928.27	7267.55	8065.3	7606.56	9326.89	7287.64	8052.63
AT1G04077	30.095	35.3258	3.16868	13.0892	16.7122	22.6193	9.23637	9.55505	13.4643
AT1G01910	1211.02	1150.61	1214.66	1006.86	985.183	1078.19	985.521	1135.14	1051.18
AT1G04083	1.2038	4.20545	0	1.00686	2.50683	1.07711	0	1.91101	5.77043
AT1G01920	292.524	369.238	306.305	313.135	349.285	303.746	294.64	259.897	319.297
AT1G01930	292.524	287.653	307.362	309.107	259.874	304.823	289.099	298.118	301.024
AT1G01940	185.385	209.431	196.458	211.442	209.738	208.96	203.2	148.103	205.812
AT1G01950	663.295	633.341	718.233	588.009	590.776	562.252	560.648	637.322	671.293
AT1G01960	2178.88	2257.49	2549.73	2431.58	2476.75	2295.33	2395.92	2526.35	2233.16
AT1G01970	274.467	312.044	292.574	250.709	277.422	276.818	278.939	240.787	273.134
AT1G01980	1.2038	0	0	4.02746	4.17805	1.07711	7.3891	0.955505	8.65564
AT1G01990	381.605	327.184	327.43	317.162	350.956	303.746	389.775	413.734	352.958
AT1G02000	534.488	363.351	420.378	398.718	417.805	422.228	466.437	589.546	433.744
AT1G02010	142.049	112.706	122.522	127.872	133.697	127.099	144.087	149.059	126.949
AT1G02020	317.804	317.932	362.285	369.519	320.874	350.061	303.877	338.249	280.827
AT1G02030	39.7254	10.9342	3.16868	16.1098	4.17805	8.61689	16.6255	19.1101	15.3878
AT1G02040	1.2038	1.68218	1.05623	0	1.67122	1.07711	1.84727	1.91101	2.88521
AT1G02050	80.6547	93.361	103.51	96.659	98.6019	108.788	96.9819	86.9509	87.5181
AT1G02060	105.935	95.8842	104.566	95.6521	101.944	104.48	105.295	126.127	92.3268
AT1G02065	0	0.84109	4.2249	2.01373	6.68487	4.30845	5.54182	1.91101	8.65564
AT1G02067	0	0	0	0	0	0	0	0	0
AT1G02070	14.4456	8.4109	9.50603	21.1442	13.3697	11.8482	19.3964	27.7096	15.3878
AT1G02080	3822.07	4009.48	4275.6	4628.56	4940.12	4402.16	4226.57	4449.79	3926.78
AT1G02090	666.906	840.249	787.944	816.567	747.035	756.132	870.99	749.116	894.416
AT1G02100	576.621	515.588	603.105	493.364	533.954	499.78	486.757	514.062	544.344
AT1G02110	518.838	750.252	905.185	629.29	657.625	625.802	546.793	627.767	590.507
AT1G02120	1377.15	1234.72	1319.23	1331.07	1256.76	1227.91	1296.79	1262.22	1399.33
AT1G02130	724.688	784.737	630.567	699.771	686.871	640.882	720.437	774.914	740.538
AT1G04087	0	0	0	0	0	0	0	0	0
AT1G02136	0	0	0	1.00686	0	0	0	0	0
AT1G02140	1493.92	1628.35	1672.01	1441.83	1572.62	1427.17	1389.15	1586.14	1591.68
AT1G02145	573.01	560.166	567.193	538.673	581.584	573.023	607.753	532.216	582.813
AT1G02150	694.593	928.563	938.985	787.368	805.527	790.6	781.397	692.741	884.799
AT1G02160	345.491	317.932	389.747	287.963	289.956	273.586	269.702	356.403	327.953
AT1G02170	689.778	671.19	835.474	580.961	558.187	629.033	633.615	685.097	618.397
AT1G02180	85.4699	109.342	95.0603	94.6453	101.109	115.251	108.989	100.328	100.021
AT1G02190	14.4456	14.2985	6.33735	9.06178	16.7122	19.388	36.0219	35.3537	37.5078
AT1G02205	96.3041	434.843	557.687	1563.66	1020.28	858.458	863.601	661.209	899.225
AT1G04093	0	0	0	0	0	0	0	0	0
AT1G02210	0	0	0	0	0	0	0	0	0
AT1G02220	140.845	80.7446	35.9117	89.6109	81.8897	122.791	86.8219	146.192	136.567
AT1G02228	0	0	0	0	0	0	0	0	0
AT1G02230	3.6114	2.52327	1.05623	0	6.68487	2.15422	0	2.86651	3.84695
AT1G02250	0	3.36436	2.11245	6.04119	1.67122	2.15422	3.69455	0	2.88521
AT1G02260	682.555	578.67	631.623	543.707	612.502	645.19	565.266	553.237	587.622
AT1G02270	527.265	481.103	355.948	475.24	435.352	407.148	488.604	510.24	498.18
AT1G02280	491.151	693.058	578.812	752.128	630.885	714.125	641.004	603.879	675.14
AT1G02290	229.926	212.796	257.719	194.325	203.889	173.415	161.637	257.986	187.539
AT1G02300	138.437	192.61	139.422	273.867	233.971	147.564	311.266	151.925	256.784
AT1G02305	3899.11	3078.39	2907.79	2901.78	3081.73	3199.02	3197.63	3365.29	3193.93
AT1G04097	1.2038	0.84109	4.2249	0	0	0	0	0.955505	0
AT1G02310	666.906	371.762	301.024	325.217	357.641	397.454	346.364	315.317	363.537
AT1G04103	2.4076	0	0	0	0	3.23134	0.923637	0.955505	0
AT1G02320	0	0	0	0	0	0	0	0	0
AT1G02330	566.99	625.771	693.94	558.81	575.735	595.643	602.212	601.013	597.239
AT1G02335	7.22281	26.9149	46.4739	82.5629	26.7395	44.1616	42.4873	35.3537	60.5895
AT1G02340	175.755	71.4926	77.1045	60.4119	58.4926	77.552	138.546	135.682	128.873
AT1G02350	15.6494	42.8956	46.4739	30.2059	20.8902	34.4676	29.5564	23.8876	34.6226
AT1G02360	0	0	0	1.00686	0	0	0	0	0.961738
AT1G02370	145.66	133.733	127.803	113.776	122.835	155.104	131.157	142.37	125.026
AT1G02380	27.6874	26.9149	20.0683	33.2265	26.7395	32.3134	31.4037	25.7986	32.6991
AT1G02390	233.537	336.436	370.735	224.531	241.491	273.586	163.484	386.024	246.205
AT1G02400	12.038	8.4109	3.16868	9.06178	7.52048	34.4676	1.84727	5.73303	12.5026
AT1G02405	12.038	10.9342	12.6747	21.1442	15.041	23.6965	14.7782	17.1991	19.2348
AT1G02410	619.958	518.111	470.02	456.11	433.681	477.161	453.506	474.886	511.645
AT1G02420	71.0243	89.9966	54.9237	85.5835	82.7253	85.0918	78.5092	85.0399	94.2503
AT1G04117	0	0	0	0	0	0	0	0	1.92348
AT1G02430	0	1.68218	0	0	0	0	0.923637	0	0.961738
AT1G04123	0	2.52327	2.11245	3.02059	4.17805	7.53978	3.69455	5.73303	0
AT1G02440	0	0	0	0	0.835609	2.15422	0	0	0
AT1G02450	1.2038	3.36436	1.05623	2.01373	5.84926	8.61689	5.54182	0.955505	3.84695
AT1G02460	4.81521	1.68218	9.50603	8.05492	2.50683	4.30845	2.77091	2.86651	2.88521
AT1G02470	36.114	34.4847	6.33735	49.3364	29.2463	38.776	42.4873	41.0867	40.393
AT1G02475	355.121	333.072	422.49	412.814	377.695	354.37	505.23	378.38	353.92
AT1G02480	0	0	0	0	0	0	0	0	0
AT1G02490	0	0.84109	0	0	0	1.07711	0.923637	0	0.961738
AT1G02500	8368.83	5546.99	6693.3	7696.47	6570.4	6522.99	7880.47	7909.67	6574.44
AT1G02510	0	0	0	0	0	0	0	0	0
AT1G02520	34.9102	57.1941	36.9679	61.4187	53.479	48.47	49.8764	34.3982	36.546
AT1G02530	36.114	137.939	144.703	190.297	191.355	213.268	230.909	105.106	272.172
AT1G02540	0	0	0	0	0	0	0	0	0
AT1G02550	0	0	0	0	0	0	0.923637	0	0
AT1G02560	2140.36	2291.13	2473.68	2393.32	2368.95	2243.62	2599.12	2227.28	2184.11
AT1G02570	684.963	1018.56	910.466	1176.02	1097.99	966.169	1282.93	647.832	1011.75
AT1G02575	0	0	0	0	0	2.15422	0	0	0
AT1G02580	62.5977	26.9149	44.3615	83.5698	50.1366	115.251	82.2037	68.7963	87.5181
AT1G04127	4.81521	1.68218	9.50603	3.02059	5.01366	1.07711	0	2.86651	2.88521
AT1G02590	0	0.84109	0	3.02059	0.835609	0	0	1.91101	2.88521
AT1G02600	0	0	0	0	0	0	0	0	0
AT1G02610	34.9102	10.0931	22.1807	33.2265	20.8902	37.6989	28.6328	26.7541	23.0817
AT1G02620	3.6114	0	1.05623	3.02059	4.17805	0	4.61819	3.82202	2.88521
AT1G04133	1.2038	0.84109	0	1.00686	0.835609	1.07711	0.923637	0.955505	0
AT1G04137	0	0	0	0	0	0	0	0	0
AT1G02630	6.01901	4.20545	10.5623	13.0892	5.01366	4.30845	12.0073	13.3771	12.5026
AT1G02640	20.4646	29.4381	25.3494	115.789	56.8214	74.3207	103.447	51.5973	120.217
AT1G02650	19.2608	47.9421	43.3052	46.3158	44.2873	62.4725	36.9455	35.3537	46.1634
AT1G02660	1001.56	438.208	478.47	545.721	694.391	761.518	620.684	702.296	522.224
AT1G02670	121.584	100.09	125.691	124.851	107.794	96.9401	96.0583	97.4615	92.3268
AT1G02680	315.396	280.924	301.024	271.853	258.203	268.201	250.306	253.209	320.259
AT1G02681	0	0	0	0	0	0	0.923637	0	0
AT1G04143	1.2038	0	0	0	0	0	0	0	0
AT1G02690	209.461	525.681	588.318	536.659	468.777	465.312	454.43	352.581	474.137
AT1G02700	520.042	611.472	593.599	434.965	514.735	593.489	628.997	336.338	562.617
AT1G02705	26.4836	28.5971	43.3052	21.1442	30.0819	19.388	27.7091	22.9321	30.7756
AT1G02710	0	0.84109	0	0	2.50683	1.07711	0.923637	0	3.84695
AT1G02720	10105.9	9289	9934.86	7832.4	9748.22	5935.96	11273.9	6370.35	8092.06
AT1G02730	501.985	1233.88	1270.64	1237.44	1153.98	1238.68	1005.84	864.732	1206.02
AT1G02740	299.747	259.056	221.807	269.84	239.82	220.808	241.069	293.34	237.549
AT1G02750	388.828	277.56	177.446	241.647	238.984	204.651	228.138	276.141	237.549
AT1G02760	0	0	0	0	0	0	0	0	0
AT1G02770	900.444	852.865	858.711	796.43	651.775	765.826	776.779	794.025	887.684
AT1G02780	9250.01	10219.2	11320.6	9532.99	9511.74	9809.26	8900.17	8831.73	9585.64
AT1G02790	4.81521	4.20545	16.8996	23.1579	8.35609	8.61689	21.2437	0.955505	43.2782
AT1G02800	21.6684	110.183	129.916	88.6041	90.2458	91.5545	103.447	119.438	94.2503
AT1G02810	18.057	87.4733	64.4298	42.2883	81.8897	44.1616	57.2655	40.1312	37.5078
AT1G02813	0	0.84109	0	0	3.34244	1.07711	0	0	8.65564
AT1G02816	603.105	525.681	539.731	549.748	533.954	646.267	585.586	632.544	561.655
AT1G02820	51.7635	20.1862	73.9358	75.5148	25.9039	50.6243	9.23637	158.614	14.4261
AT1G02830	0	0.84109	0	0	0	0	0	0.955505	0
AT1G02840	1740.7	1693.11	1824.1	1772.08	1659.52	1671.68	1692.1	1619.58	1804.22
AT1G02850	1930.9	946.226	1027.71	1102.52	1048.69	1614.59	958.736	2657.26	1239.68
AT1G02860	619.958	565.212	481.639	523.57	549.831	557.944	551.412	547.504	553.961
AT1G04147	0	0.84109	0	0	0	0	0	0	1.92348
AT1G02870	75.8395	148.032	151.04	114.783	140.382	127.099	152.4	144.281	157.725
AT1G04153	0	0	0	0	0	0	0	0	0
AT1G02880	226.315	164.013	118.297	200.366	198.875	177.723	192.117	224.544	161.572
AT1G02890	4448.05	3913.59	4003.09	3680.09	4132.09	3919.61	3773.98	4526.23	4033.53
AT1G02900	257.614	52.1476	80.2731	106.728	89.4102	105.557	98.8292	128.993	100.021
AT1G02910	371.975	315.409	329.542	367.506	313.353	338.213	316.808	345.893	337.57
AT1G02920	60.1901	10.9342	2.11245	40.2746	26.7395	54.9327	12.0073	21.0211	28.8521
AT1G02930	113.157	1008.47	834.418	1821.42	1463.15	1680.29	1095.43	558.015	1941.75
AT1G02940	8.42661	42.8956	58.0924	69.4737	45.1229	80.7834	73.891	24.8431	87.5181
AT1G02950	0	1.68218	1.05623	6.04119	5.01366	0	1.84727	0	3.84695
AT1G02952	0	0	0	0	0	0	0	0	0
AT1G02960	441.795	359.986	360.173	339.313	379.367	430.845	350.059	374.558	351.996
AT1G02965	0	1.68218	0	0	0	0	0	0	0
AT1G02970	157.698	261.579	208.076	188.284	233.971	202.497	169.026	206.389	229.855
AT1G02980	4.81521	357.463	389.747	583.981	441.202	511.628	536.633	232.188	577.043
AT1G02990	556.156	435.685	405.591	468.192	487.16	545.019	471.979	597.191	543.382
AT1G03000	556.156	476.057	498.538	527.597	599.132	513.782	519.084	540.816	528.956
AT1G03010	0	1.68218	0	3.02059	1.67122	3.23134	4.61819	0.955505	5.77043
AT1G03020	1.2038	0.84109	0	12.0824	4.17805	6.46267	5.54182	5.73303	0
AT1G03030	515.227	473.534	481.639	436.979	434.517	526.708	442.422	477.752	542.42
AT1G03040	969.06	953.796	1144.95	949.473	947.581	853.073	878.379	1072.08	956.929
AT1G03050	0	0	0	1.00686	0	3.23134	2.77091	0.955505	4.80869
AT1G03055	280.486	219.524	293.631	198.352	194.697	213.268	241.069	224.544	244.281
AT1G03060	1505.96	1443.31	1582.23	1737.85	1956.16	1699.68	1670.86	1536.45	1550.32
AT1G03070	107.138	297.746	142.59	245.675	202.217	264.97	101.6	116.572	115.409
AT1G03080	1398.82	1100.99	1043.55	1374.37	1493.23	1403.48	1297.71	1604.29	1235.83
AT1G03090	764.414	620.724	720.346	601.098	702.747	638.727	666.866	719.495	672.255
AT1G04157	1.2038	0.84109	0	0	0	0	0	0	0
AT1G03100	158.902	123.64	89.7792	99.6796	98.6019	104.48	95.1347	137.593	117.332
AT1G04163	0	0	0	0	0.835609	2.15422	0	0	0
AT1G03103	9511.24	4747.11	5472.3	4132.17	5293.58	4915.94	4456.55	6038.79	5207.81
AT1G03106	932.946	393.63	357.004	331.258	406.106	513.782	360.219	525.528	425.088
AT1G03110	222.703	259.897	270.394	210.435	228.957	246.659	255.848	247.476	245.243
AT1G03120	308.173	243.916	335.88	176.201	178.82	233.733	133.927	219.766	181.768
AT1G03130	1143.61	1380.23	1219.94	1615.01	1381.26	1505.8	1361.44	1422.75	1483.96
AT1G03140	849.884	804.082	998.133	754.142	826.418	799.217	822.037	742.427	775.161
AT1G03150	238.353	219.524	111.96	228.558	232.299	268.201	273.397	236.965	275.057
AT1G04167	0	0	0	0	0	0	0	0	0
AT1G03160	340.676	414.657	416.153	389.657	404.435	408.225	338.051	390.801	345.264
AT1G03165	0	1.68218	0	3.02059	3.34244	0	1.84727	0.955505	0.961738
AT1G04173	0	0	0	0	0	0	0.923637	0	0
AT1G03170	3.6114	12.6163	0	22.151	12.5341	15.0796	28.6328	15.2881	11.5409
AT1G03180	66.2091	58.8763	61.2611	47.3226	40.9449	23.6965	59.1128	38.2202	32.6991
AT1G03190	252.798	341.482	322.149	346.361	315.025	311.285	314.96	365.958	311.603
AT1G04177	0	0	0	0	0	0	0	0	0
AT1G03200	27.6874	30.2792	38.0241	32.2197	32.5888	39.8531	48.0291	31.5317	22.12
AT1G03210	1262.79	1140.52	1120.66	876.979	930.869	925.239	815.572	972.704	977.126
AT1G03220	420.127	256.532	237.651	929.336	498.859	1016.79	969.819	619.167	605.895
AT1G03230	103.527	120.276	106.679	78.5354	122.835	106.634	97.9056	92.684	117.332
AT1G03240	2.4076	4.20545	0	0	7.52048	6.46267	0.923637	4.77752	5.77043
AT1G03250	565.787	494.561	403.478	518.535	498.023	511.628	531.092	493.041	517.415
AT1G03260	284.097	290.176	348.554	282.929	265.724	259.584	322.349	285.696	294.292
AT1G03270	668.11	643.434	648.522	614.187	654.282	593.489	570.808	702.296	597.239
AT1G03280	748.765	660.256	596.767	657.483	711.103	732.436	704.735	736.694	762.658
AT1G03290	1148.43	1024.45	908.354	1136.75	1052.87	925.239	1088.97	1037.68	1055.03
AT1G03300	86.6737	124.481	120.41	133.913	152.916	123.868	101.6	159.569	141.375
AT1G03310	710.243	863.799	811.181	814.553	808.87	692.583	748.146	1084.5	834.788
AT1G03320	2.4076	1.68218	0	0	1.67122	0	0	2.86651	0
AT1G03325	0	0	0	0	0	0	0	0	0
AT1G03330	486.336	486.15	419.322	466.178	432.846	491.163	495.07	405.134	518.377
AT1G03340	33.7064	24.3916	20.0683	34.2334	25.9039	23.6965	21.2437	29.6207	24.0434
AT1G03350	1338.63	1159.86	1200.93	1126.68	1157.32	1077.11	1237.67	1246.93	1160.82
AT1G03360	168.532	225.412	229.201	210.435	220.601	221.885	214.284	185.368	231.779
AT1G03365	462.26	459.235	629.51	503.432	564.872	522.399	480.291	499.729	499.142
AT1G03370	180.57	235.505	232.37	257.757	254.025	244.504	229.062	180.59	211.582
AT1G03380	1044.9	645.116	853.43	694.737	827.253	752.901	785.092	786.38	727.074
AT1G03390	0	0	0	0	0	0	0	0	0
AT1G03395	0	0	0	0	0	0	1.84727	0	0
AT1G03400	42.1331	39.5312	53.8675	54.3707	47.6297	49.5471	52.6473	65.9298	42.3165
AT1G03410	56.5787	71.4926	132.028	80.5492	55.9858	84.0147	92.3637	80.2624	78.8625
AT1G04183	2.4076	3.36436	5.28113	2.01373	0.835609	1.07711	0.923637	0	3.84695
AT1G03420	0	0.84109	0	0	0	0	1.84727	0	0
AT1G03430	214.277	224.571	177.446	224.531	207.231	196.034	247.535	214.033	233.702
AT1G03440	409.293	587.922	494.314	540.686	619.186	562.252	704.735	547.504	639.556
AT1G03445	6.01901	31.9614	36.9679	54.3707	30.0819	36.6218	35.0982	22.9321	54.8191
AT1G03457	521.246	694.74	594.655	434.965	503.872	427.613	385.157	814.09	424.126
AT1G03470	260.021	444.095	296.799	446.041	377.695	524.553	540.328	337.293	520.3
AT1G03475	894.424	1211.17	1109.04	1126.68	1082.11	1178.36	1129.61	1081.63	1095.42
AT1G03490	0	0	0	0	0	0	0	0	0
AT1G03495	0	0.84109	0	0	0.835609	0	0	0	0.961738
AT1G04187	4.81521	16.8218	0	15.103	12.5341	10.7711	19.3964	19.1101	9.61738
AT1G04193	2.4076	1.68218	1.05623	3.02059	0	3.23134	0.923637	1.91101	1.92348
AT1G03502	0	1.68218	5.28113	2.01373	1.67122	0	0.923637	0	0
AT1G03506	2.4076	0	0	2.01373	2.50683	3.23134	1.84727	0.955505	1.92348
AT1G04197	6.01901	4.20545	1.05623	3.02059	8.35609	7.53978	5.54182	4.77752	6.73216
AT1G03510	42.1331	31.1203	54.9237	28.1922	41.7805	28.0049	32.3273	34.3982	49.0486
AT1G03515	0	0	0	0	0	0	0	0	0
AT1G03520	229.926	190.086	173.221	169.153	184.67	190.649	205.971	177.724	197.156
AT1G03530	162.513	220.366	246.101	230.572	248.176	276.818	252.153	234.099	213.506
AT1G03540	48.1521	55.5119	66.5422	56.3844	57.657	54.9327	48.9528	72.6184	47.1252
AT1G03550	403.273	235.505	286.237	275.881	317.532	241.273	303.877	289.518	282.751
AT1G03545	80.6547	71.4926	84.498	54.3707	71.0268	60.3183	59.1128	82.1734	71.1686
AT1G03560	162.513	196.815	154.209	176.201	183.834	203.574	205.048	219.766	171.189
AT1G03570	0	0	0	0	0	0	0	0	0
AT1G03580	18.057	20.1862	14.7872	21.1442	12.5341	8.61689	10.16	14.3326	14.4261
AT1G03590	583.844	411.293	395.028	449.062	508.886	438.384	420.255	427.111	530.879
AT1G03600	810.158	802.4	819.631	666.544	695.227	780.906	833.121	967.926	912.689
AT1G03610	651.257	239.711	242.932	254.737	266.559	285.435	362.066	305.762	326.029
AT1G03620	87.8775	54.6708	68.6547	76.5217	73.5336	64.6267	76.6619	43.9532	103.868
AT1G03630	150.475	451.665	462.627	522.563	432.846	500.857	493.222	489.218	452.979
AT1G03640	0	0	0	0	0	0	0	0	0
AT1G03650	24.076	18.504	25.3494	21.1442	9.1917	22.6193	28.6328	15.2881	25.9669
AT1G03660	4.81521	8.4109	20.0683	8.05492	12.5341	11.8482	6.46546	6.68853	5.77043
AT1G04203	0	0	0	0	0	0	0	0	0
AT1G03670	0	0	0	0	0	0	0	0	0
AT1G03680	1077.4	1258.27	1432.24	1259.59	1337.81	1281.76	1428.87	1303.31	1294.5
AT1G03687	142.049	181.675	230.257	190.297	190.519	173.415	169.026	166.258	165.419
AT1G03700	34.9102	10.0931	20.0683	6.04119	15.8766	16.1567	12.0073	15.2881	16.3495
AT1G03710	397.254	370.921	493.257	415.835	391.901	358.678	426.721	349.715	428.935
AT1G03720	0	0	0	0	1.67122	0	2.77091	0	1.92348
AT1G04207	0	0	0	0	0	0	0	0	0
AT1G03730	68.6167	61.3996	48.5864	52.357	49.3009	44.1616	53.571	42.9977	63.4747
AT1G03740	497.17	304.475	273.562	341.327	372.682	337.136	354.677	346.848	306.794
AT1G04213	0	0	0	0	0	0	0	0	0
AT1G03743	0	0	0	0	1.67122	0	0	0	0
AT1G03746	0	0	0	0	0	0	0.923637	0	0
AT1G03750	247.983	229.618	221.807	225.538	232.299	210.037	254	236.01	237.549
AT1G03760	179.366	133.733	186.952	137.94	154.588	180.955	132.08	156.703	153.878
AT1G03770	250.391	234.664	298.912	231.579	247.34	304.823	281.709	323.916	275.057
AT1G03780	201.035	476.057	453.121	488.329	467.941	454.541	350.982	338.249	469.328
AT1G03790	62.5977	7.56981	9.50603	29.1991	20.0546	179.878	23.0909	58.2858	129.835
AT1G03800	0	0	0	1.00686	0	1.07711	1.84727	0.955505	0.961738
AT1G03810	0	0	0	0	0	0	0	0	0
AT1G03820	4.81521	1.68218	12.6747	2.01373	5.84926	5.38556	3.69455	1.91101	10.5791
AT1G03830	593.474	512.224	651.691	540.686	569.886	459.927	541.252	544.638	520.3
AT1G03840	57.7825	60.5585	78.1607	25.1716	50.1366	45.2387	32.3273	63.0633	46.1634
AT1G03850	24.076	6.72872	4.2249	7.04805	3.34244	16.1567	9.23637	8.59954	10.5791
AT1G03860	350.306	624.089	637.96	769.245	665.981	665.655	660.401	584.769	714.571
AT1G03870	7.22281	6.72872	15.8434	17.1167	28.4107	26.9278	23.0909	36.3092	20.1965
AT1G03880	239697	123986	163835	71109.8	107962	128054	87349.3	257254	128626
AT1G03890	27285.4	11288.3	15600.5	11562.8	14136.8	18480	8590.75	29026.3	13736.5
AT1G03900	1372.33	1185.1	1092.14	1211.26	1180.72	1025.41	1339.27	1188.65	1305.08
AT1G03905	174.551	106.818	151.04	93.6384	113.643	118.482	117.302	113.705	125.026
AT1G03910	1220.65	1035.38	1191.42	1088.42	1226.67	1085.73	1025.24	1046.28	1186.78
AT1G03920	633.2	1190.14	911.523	1598.9	1639.47	1645.83	1287.55	1087.36	1213.71
AT1G03930	422.534	378.49	357.004	383.615	406.942	439.462	357.448	567.57	379.886
AT1G04217	22.8722	9.25199	12.6747	7.04805	18.3834	16.1567	7.3891	13.3771	7.6939
AT1G03935	7.22281	5.88763	0	16.1098	14.2054	19.388	13.8546	18.1546	6.73216
AT1G04223	12.038	10.9342	12.6747	7.04805	10.8629	7.53978	6.46546	2.86651	9.61738
AT1G03940	6.01901	1.68218	6.33735	7.04805	5.84926	0	6.46546	4.77752	0.961738
AT1G04227	4.81521	10.0931	7.39358	4.02746	8.35609	5.38556	5.54182	14.3326	3.84695
AT1G03950	345.491	264.943	287.293	270.847	294.134	272.509	316.808	294.295	316.412
AT1G03960	270.855	299.428	242.932	298.032	293.299	267.124	276.168	303.851	280.827
AT1G03970	628.384	566.053	610.498	564.851	543.146	546.096	659.477	620.123	618.397
AT1G04233	1.2038	1.68218	0	1.00686	0.835609	3.23134	0	0	0
AT1G03980	7.22281	18.504	19.0121	10.0686	7.52048	3.23134	10.16	6.68853	8.65564
AT1G03982	0	0	0	0	0	0	0	0	0
AT1G03990	55.3749	11.7753	38.0241	26.1785	33.4244	44.1616	25.8618	46.8197	55.7808
AT1G04000	225.111	347.37	296.799	305.08	366.832	306.977	322.349	365.003	295.254
AT1G04010	117.973	157.284	125.691	213.455	156.259	159.413	226.291	164.347	185.615
AT1G04020	131.214	310.362	340.105	309.107	280.765	271.432	226.291	199.701	265.44
AT1G04030	687.371	990.804	905.185	1010.89	986.855	911.237	979.056	847.533	1026.17
AT1G04040	7.22281	26.0738	7.39358	95.6521	61.8351	33.3905	78.5092	13.3771	23.0817
AT1G04237	0	0	0	1.00686	0	0	0.923637	0	0.961738
AT1G04050	119.176	135.415	127.803	132.906	158.766	126.022	148.706	126.127	125.026
AT1G04070	120.38	161.489	215.47	141.968	146.232	123.868	157.018	152.881	186.577
AT1G04080	2411.21	2404.68	2774.7	2218.12	2444.99	2364.26	2249.98	2470.94	2280.28
AT1G04090	127.603	105.977	123.578	92.6315	128.684	108.788	135.775	86.9509	122.141
AT1G04100	521.246	222.889	282.012	274.874	279.093	239.119	278.939	322.961	271.21
AT1G04105	0	0	0	0	0	0	0	0	0
AT1G04110	14.4456	34.4847	13.7309	19.1304	18.3834	24.7736	24.9382	33.4427	14.4261
AT1G04120	11232.7	9355.44	9633.83	8542.24	10097.5	9155.45	7134.18	12114.8	7674.67
AT1G04243	0	0	0	0	0	0	0	0	0
AT1G04130	241.964	261.579	275.675	401.739	352.627	289.743	300.182	296.207	251.014
AT1G04140	1862.28	1959.74	2123.01	1743.89	1928.59	1836.48	1971.04	2058.16	1852.31
AT1G04150	51.7635	149.714	192.233	124.851	116.15	116.328	111.76	123.26	106.753
AT1G04160	676.536	588.763	554.518	601.098	684.364	559.021	619.761	663.12	588.584
AT1G04170	1666.06	1864.7	1945.57	1843.57	1886.81	1854.79	2003.37	1825.97	1776.33
AT1G04180	1.2038	1.68218	5.28113	1.00686	2.50683	5.38556	2.77091	2.86651	0.961738
AT1G04190	591.067	619.042	555.575	549.748	653.446	553.635	653.012	643.055	561.655
AT1G04200	866.737	915.106	1055.17	936.384	989.361	829.376	967.972	893.397	941.541
AT1G04210	877.571	996.692	1010.81	1069.29	1115.54	1037.26	982.75	1009.97	981.934
AT1G04220	3732.99	1777.22	2095.55	2679.27	2302.1	2443.97	2369.13	3162.72	2219.69
AT1G04247	7.22281	15.9807	6.33735	21.1442	10.8629	17.2338	11.0836	14.3326	20.1965
AT1G04230	382.809	334.754	346.442	317.162	344.271	311.285	338.975	350.67	395.274
AT1G04240	4.81521	9.25199	30.6305	38.2609	15.8766	19.388	18.4727	35.3537	26.9287
AT1G04253	0	0	0	0	0	0	0	0	0
AT1G04250	101.119	89.9966	162.659	157.071	112.807	105.557	54.4946	174.857	90.4034
AT1G04260	416.515	372.603	421.434	336.293	348.449	333.905	351.906	352.581	386.619
AT1G04270	4815.21	5474.65	5847.26	5569.97	5023.68	5533.12	5183.45	4495.65	5238.59
AT1G04280	12.038	7.56981	7.39358	21.1442	15.8766	18.3109	19.3964	16.2436	22.12
AT1G04290	228.722	233.823	224.976	227.551	203.889	214.345	227.215	213.078	218.314
AT1G04295	2.4076	7.56981	3.16868	3.02059	7.52048	3.23134	5.54182	3.82202	8.65564
AT1G04300	2237.87	2003.48	2029.01	1992.58	2155.04	1937.72	1967.35	2049.56	1984.07
AT1G04310	1928.49	1413.03	1848.39	1308.92	1378.76	1679.22	1274.62	1353.95	1369.51
AT1G04320	0	0	0	0	0	0	0	0	0
AT1G04330	51.7635	21.8683	27.4619	21.1442	19.219	25.8507	18.4727	44.9087	21.1582
AT1G04340	574.213	567.736	460.514	574.92	526.434	566.561	613.295	536.038	621.283
AT1G04350	304.562	202.703	204.908	373.547	258.203	298.36	271.549	458.642	259.669
AT1G04360	396.051	82.4268	196.458	117.803	109.465	180.955	238.298	335.382	241.396
AT1G04370	0	0	0	0	0	0	0	0	0
AT1G04380	6642.58	4801.78	4772.03	4366.77	4676.07	4716.67	4911.9	4442.14	5028.93
AT1G04257	7.22281	3.36436	1.05623	1.00686	2.50683	3.23134	5.54182	4.77752	15.3878
AT1G04390	294.931	267.467	224.976	224.531	254.025	266.047	277.091	243.654	248.128
AT1G04400	780.063	690.535	636.904	722.929	727.816	885.386	932.874	581.902	896.34
AT1G04410	9302.98	11485.1	11506.5	10528.8	10003.1	10548.2	10523.9	8768.67	10815.7
AT1G04420	357.529	442.413	389.747	461.144	456.243	440.539	411.019	381.246	397.198
AT1G04425	92.6927	265.784	257.719	346.361	280.765	364.064	293.717	215.944	349.111
AT1G04430	657.276	883.144	791.113	996.796	974.32	807.834	1179.49	980.348	880.952
AT1G04440	1221.86	815.016	836.531	987.734	1142.28	1099.73	1074.19	904.863	908.842
AT1G04445	0	1.68218	0	2.01373	5.01366	1.07711	0.923637	0.955505	0.961738
AT1G04450	0	0	0	0	0	0	0	0	0
AT1G04455	0	0	0	0	0	0	0	0	0
AT1G04457	0	0.84109	0	3.02059	2.50683	2.15422	2.77091	0	1.92348
AT1G04470	1.2038	0	0	4.02746	1.67122	1.07711	1.84727	1.91101	9.61738
AT1G04263	0	0	0	0	0	0	0	0	0
AT1G04480	964.245	1362.57	1611.8	1410.62	1319.43	1339.93	1284.78	1286.11	1326.24
AT1G04267	7.22281	3.36436	3.16868	10.0686	2.50683	5.38556	8.31274	2.86651	0
AT1G04273	6.01901	10.9342	0	8.05492	8.35609	10.7711	12.0073	7.64404	11.5409
AT1G04277	7.22281	5.88763	2.11245	9.06178	9.1917	10.7711	7.3891	5.73303	9.61738
AT1G04490	409.293	263.261	223.92	212.448	233.971	162.644	263.237	201.612	201.965
AT1G04500	12.038	8.4109	0	19.1304	10.0273	7.53978	20.32	40.1312	12.5026
AT1G04510	1054.53	1237.24	1301.27	1156.89	1216.65	1178.36	1149.01	1167.63	1121.39
AT1G04520	298.543	646.798	580.924	495.377	486.325	463.158	473.826	532.216	505.874
AT1G04530	672.925	550.914	583.037	686.682	596.625	639.804	607.753	653.565	586.66
AT1G04540	1.2038	2.52327	2.11245	3.02059	0.835609	4.30845	11.0836	1.91101	8.65564
AT1G04550	379.197	490.355	463.683	466.178	403.599	426.536	399.935	515.973	444.323
AT1G04555	235.945	159.807	219.695	172.174	163.779	179.878	184.727	161.48	194.271
AT1G04560	9416.14	4009.48	5341.33	3579.4	4706.15	7974.94	3239.2	9459.5	5949.31
AT1G04570	232.334	331.389	263	275.881	259.874	246.659	208.742	360.225	223.123
AT1G04580	22529.1	17423.2	17545	18298.8	21914.7	15484.6	20079	16032.4	16616.9
AT1G04590	381.605	420.545	411.928	331.258	342.6	397.454	425.797	363.092	480.869
AT1G04600	60.1901	98.4075	97.1728	66.4531	80.2185	72.1665	84.9746	87.9064	74.0538
AT1G04610	56.5787	60.5585	65.486	27.1853	56.8214	45.2387	39.7164	60.1968	54.8191
AT1G04620	805.343	724.178	712.952	508.467	617.515	652.73	746.299	573.303	701.107
AT1G04625	0	0	0	0	0	1.07711	0	0	0
AT1G04630	344.287	418.022	403.478	382.609	378.531	386.683	361.142	354.492	371.231
AT1G04635	32.5026	29.4381	30.6305	29.1991	26.7395	44.1616	36.9455	27.7096	40.393
AT1G04640	49.3559	48.7832	31.6868	73.5011	50.9722	52.7785	68.3492	66.8853	77.9008
AT1G04645	55.3749	343.165	297.856	343.341	310.847	384.529	516.313	214.989	516.453
AT1G04650	74.6357	160.648	130.972	126.865	116.985	157.258	145.011	131.86	153.878
AT1G04283	0	0	0	0	0	0	0	0	1.92348
AT1G04660	12466.6	17339.1	18488.2	10213.6	12557.5	12413.7	7621.86	17331.9	10931.1
AT1G04670	0	0	0	0	0	0	0	0	0
AT1G04680	435.776	446.619	530.225	516.522	458.749	426.536	314.96	453.865	435.667
AT1G04690	3745.03	3352.58	3302.82	2801.1	2925.47	2890.97	2827.25	3227.7	3070.83
AT1G04700	151.679	137.098	111.96	155.057	146.232	156.181	169.949	142.37	138.49
AT1G04710	881.183	788.942	827.025	705.812	695.227	674.272	683.492	796.891	720.342
AT1G04720	0	0.84109	0	0	0	0	0	0	0
AT1G04730	78.2471	148.032	184.839	125.858	138.711	128.176	120.997	117.527	134.643
AT1G04750	2296.85	2327.3	2467.34	2098.31	2091.53	1918.34	2137.3	2093.51	2111.98
AT1G04287	0	0	0	0	0	0	0	0	0
AT1G04760	184.182	214.478	208.076	179.222	179.656	190.649	224.444	205.434	195.233
AT1G04770	417.719	250.645	308.418	363.478	273.244	277.895	136.698	164.347	107.715
AT1G04778	51.7635	45.4189	40.1366	31.2128	23.3971	21.5422	28.6328	60.1968	30.7756
AT1G04780	1133.98	958.001	889.342	1178.03	1031.14	916.622	1245.99	1119.85	1100.23
AT1G04790	492.355	469.328	480.583	464.165	494.681	541.787	435.033	459.598	475.098
AT1G04800	4.81521	3.36436	10.5623	1.00686	3.34244	4.30845	0.923637	6.68853	2.88521
AT1G04810	1068.98	1276.77	1447.03	1375.38	1413.02	1268.84	1242.29	1137.05	1224.29
AT1G04820	9603.93	14060.5	14996.3	13364.1	12854.2	12545.1	13789.9	11251.1	13648
AT1G04830	692.186	662.779	714.008	583.981	641.748	644.113	567.113	725.228	613.589
AT1G04840	15.6494	14.2985	23.237	27.1853	25.0683	22.6193	32.3273	19.1101	27.8904
AT1G04850	1964.6	1963.94	2048.02	2059.04	2038.89	1968.96	2003.37	2009.43	2211.04
AT1G04860	570.602	512.224	492.201	600.091	535.626	608.568	584.663	652.61	561.655
AT1G04870	223.907	322.137	427.771	362.471	318.367	323.134	317.731	283.785	347.187
AT1G04880	0	7.56981	1.05623	15.103	11.6985	17.2338	9.23637	7.64404	13.4643
AT1G04890	0	0	0	0	0.835609	0	0	0	0
AT1G04293	0	0	0	0	0	0	0	0	0
AT1G04895	0	0	0	0	0	0	0	0	0
AT1G04900	208.258	243.916	238.707	220.503	259.874	219.731	277.091	209.256	254.861
AT1G04297	1.2038	0	0	0	0	0	0	0	0
AT1G04910	605.512	645.957	611.555	635.332	588.269	594.566	687.186	634.455	637.632
AT1G04303	0	0	0	0	0	0	0	0.955505	0
AT1G04920	1709.4	1095.94	1363.59	1013.91	1089.63	1086.81	936.568	1204.89	997.322
AT1G04930	78.2471	68.1283	82.3856	80.5492	75.2048	87.2461	85.8983	75.4849	91.3651
AT1G04945	142.049	141.303	146.815	143.982	164.615	172.338	178.262	156.703	163.495
AT1G04940	22.8722	49.6243	32.743	25.1716	34.26	23.6965	25.8618	32.4872	30.7756
AT1G04950	724.688	747.729	709.784	721.922	715.282	694.737	618.837	758.671	694.375
AT1G04960	547.73	486.991	419.322	454.096	486.325	509.474	551.412	499.729	519.338
AT1G04970	1125.55	809.128	765.764	816.567	897.444	858.458	961.507	911.552	860.755
AT1G04980	666.906	559.325	508.044	648.421	771.267	839.07	586.51	633.5	561.655
AT1G04985	499.578	434.843	554.518	426.911	471.284	421.151	466.437	452.909	465.481
AT1G04990	2255.92	1753.67	1740.66	1382.43	1695.45	1313	1643.15	1503.96	1511.85
AT1G05000	671.721	316.25	306.305	391.67	434.517	471.775	365.76	373.602	356.805
AT1G05005	0	2.52327	0	1.00686	2.50683	4.30845	1.84727	1.91101	2.88521
AT1G04307	0	0	0	0	0	0	0	0	0
AT1G05010	262.429	127.846	89.7792	186.27	193.861	255.275	203.2	103.195	154.84
AT1G05020	8.42661	7.56981	0	11.0755	1.67122	7.53978	3.69455	8.59954	1.92348
AT1G05030	274.467	232.982	278.844	275.881	289.121	270.355	270.626	253.209	242.358
AT1G04313	0	0.84109	0	0	0	0	0	0	0
AT1G05035	0	0	0	1.00686	0	0	0	0	0
AT1G04323	0	0	0	0	0	0	0.923637	0	0
AT1G05040	0	0	0	0	0	0	0	0	0
AT1G05055	204.646	264.943	346.442	245.675	287.45	212.191	300.182	239.832	233.702
AT1G05060	462.26	371.762	261.944	402.746	418.64	316.671	372.226	356.403	344.302
AT1G05061	1.2038	0	8.4498	2.01373	5.01366	4.30845	10.16	3.82202	11.5409
AT1G05065	8.42661	13.4574	20.0683	10.0686	10.8629	6.46267	5.54182	12.4216	9.61738
AT1G05070	404.477	332.231	328.486	276.888	233.971	248.813	351.906	326.783	342.379
AT1G05080	2.4076	19.3451	10.5623	9.06178	19.219	5.38556	22.1673	6.68853	14.4261
AT1G05085	0	0	0	0	0	0	0	0	0
AT1G04327	0	0	0	0	0	0	0	0	0
AT1G04333	0	0	0	0	0	0	0	0	0
AT1G05087	54.1711	65.605	35.9117	61.4187	45.9585	47.3929	42.4873	38.2202	41.3547
AT1G05090	50.5597	33.6436	40.1366	42.2883	21.7258	29.082	33.2509	37.2647	30.7756
AT1G05100	81.8585	18.504	41.1928	27.1853	29.2463	31.2362	11.0836	28.6651	19.2348
AT1G05120	1062.96	927.722	922.085	991.762	998.553	877.846	991.987	897.219	979.049
AT1G05135	1.2038	2.52327	0	2.01373	1.67122	1.07711	0.923637	2.86651	3.84695
AT1G05136	0	0	0	0	0	0	0	0	0
AT1G05140	461.056	357.463	372.848	430.938	381.873	387.76	412.866	393.668	371.231
AT1G05150	1190.56	1363.41	1299.16	1088.42	1199.1	1192.36	1079.73	1305.22	1267.57
AT1G05160	2736.24	3574.63	3386.26	3199.82	3011.54	3087	2852.19	2832.12	3281.45
AT1G05170	344.287	515.588	487.976	617.208	476.297	528.862	434.11	425.2	498.18
AT1G04337	0	0	0	0	0	0	0	0	0
AT1G05180	436.98	455.03	386.579	481.281	429.503	450.233	483.986	412.778	478.945
AT1G05190	606.716	1059.77	987.571	996.796	873.212	1024.33	991.987	878.109	1052.14
AT1G05200	123.992	210.272	236.595	265.812	218.094	262.815	236.451	171.035	217.353
AT1G04343	0	0	0	0	0	0	0	0	0.961738
AT1G05205	221.499	233.823	268.281	194.325	175.478	189.572	206.895	230.277	232.741
AT1G04347	0	2.52327	0	3.02059	0.835609	1.07711	3.69455	0.955505	0.961738
AT1G05210	42.1331	91.6788	89.7792	76.5217	76.8761	75.3978	63.731	65.9298	90.4034
AT1G05220	60.1901	78.2214	61.2611	63.4325	69.3556	65.7038	54.4946	60.1968	72.1303
AT1G04353	37.3178	42.0545	20.0683	26.1785	15.8766	33.3905	32.3273	43.9532	35.5843
AT1G05230	2692.9	2822.7	2791.6	2840.36	3001.51	2401.96	3451.63	2283.66	2980.43
AT1G05240	0	0	0	0	0	0	0	0	0
AT1G04357	3.6114	2.52327	4.2249	5.03432	5.01366	7.53978	0.923637	0.955505	8.65564
AT1G04363	8.42661	3.36436	6.33735	6.04119	5.01366	5.38556	11.0836	2.86651	0
AT1G04367	0	0	0	0	0	1.07711	0	1.91101	0
AT1G05250	0	0	0	0	0	0	0	0	0
AT1G05260	1537.25	3048.95	2758.86	2886.68	2453.35	2982.52	2081.88	2174.73	2538.99
AT1G05270	1171.3	1031.18	1012.92	965.583	1057.05	973.709	1054.79	1038.63	1030.98
AT1G05280	2477.42	2530	2563.46	2327.87	2458.36	2351.34	2352.5	2197.66	2154.29
AT1G04373	0	0	0	0	0	0	0	0	0
AT1G05290	4.81521	0	1.05623	2.01373	0	2.15422	1.84727	0	0.961738
AT1G05291	3.6114	10.0931	26.4056	11.0755	10.8629	7.53978	12.0073	6.68853	15.3878
AT1G04377	0	0	0	0	0	0	0.923637	0	0
AT1G04383	0	0	0	0	0	0	0	0	0
AT1G04387	0	0	0	0	0	0	0	0	0
AT1G05300	104.731	67.2872	51.7551	60.4119	80.2185	87.2461	79.4328	84.0844	73.0921
AT1G05310	0	2.52327	14.7872	14.0961	0.835609	5.38556	7.3891	0	5.77043
AT1G05320	1081.01	567.736	475.301	609.153	691.049	646.267	763.848	876.198	804.975
AT1G05330	4.81521	2.52327	0	1.00686	1.67122	2.15422	3.69455	3.82202	1.92348
AT1G05340	2381.12	1146.41	1463.93	1293.82	1352.02	1470.26	1763.22	1123.67	1539.74
AT1G05350	1558.92	1683.02	1705.8	1624.07	1603.53	1507.96	1582.19	1567.03	1538.78
AT1G05360	323.823	361.669	296.799	361.464	393.572	356.524	426.721	374.558	335.646
AT1G05370	127.603	184.199	153.153	160.091	144.56	168.029	165.331	183.457	178.883
AT1G05380	985.913	951.273	1009.75	1057.21	1121.39	1074.96	1158.24	1090.23	1063.68
AT1G05385	86.6737	119.435	98.229	113.776	97.7663	115.251	101.6	107.017	97.1355
AT1G05390	0	0	0	0	0	0	0	0	0
AT1G05400	19.2608	24.3916	12.6747	29.1991	20.8902	26.9278	27.7091	29.6207	20.1965
AT1G05410	816.177	846.136	867.161	648.421	739.514	654.884	666.866	782.558	745.347
AT1G05420	226.315	211.114	271.45	189.291	209.738	197.111	181.033	235.054	150.993
AT1G05430	477.909	554.278	537.619	502.425	484.653	499.78	496.917	477.752	492.41
AT1G05440	60.1901	191.768	165.827	192.311	134.533	189.572	146.858	109.883	188.501
AT1G05450	4538.33	1688.91	1912.82	1830.48	2177.6	2041.13	2169.62	3409.24	2000.41
AT1G05460	601.901	719.132	633.735	600.091	701.912	759.364	589.281	728.095	661.676
AT1G05470	155.29	201.862	137.309	134.92	156.259	145.41	121.92	176.768	158.687
AT1G05490	2013.96	2558.6	2405.03	2801.1	2787.59	2347.03	3090.49	2371.56	2695.75
AT1G05500	1865.89	1978.24	1846.28	1821.42	1813.27	1845.09	1933.17	1688.38	1846.54
AT1G05510	4451.66	1476.11	1882.19	1591.85	1660.36	3481.23	1601.59	3939.55	3557.47
AT1G05520	1153.24	1194.35	1166.07	1273.68	1270.13	1004.95	1383.61	1242.16	1140.62
AT1G05530	0	0	3.16868	1.00686	0.835609	3.23134	0.923637	0	0
AT1G05540	92.6927	51.3065	72.8796	102.7	90.2458	75.3978	89.5928	115.616	88.4799
AT1G05550	32.5026	37.849	24.2932	21.1442	30.0819	25.8507	27.7091	89.8175	21.1582
AT1G05562	84.2661	84.109	66.5422	81.556	53.479	68.9352	99.7528	90.773	49.0486
AT1G05560	198.627	140.462	135.197	212.448	162.944	185.263	241.993	224.544	163.495
AT1G05570	1338.63	1291.07	1365.7	1446.86	1556.74	1409.94	1385.46	1132.27	1381.06
AT1G04397	0	0	0	0	0	0	0	0	0
AT1G05575	4.81521	0.84109	0	0	0.835609	0	1.84727	0	0
AT1G05577	1.2038	2.52327	13.7309	1.00686	5.01366	7.53978	2.77091	8.59954	3.84695
AT1G05580	9.63041	1.68218	0	5.03432	3.34244	3.23134	8.31274	0	12.5026
AT1G05590	275.671	326.343	276.731	285.95	297.477	269.278	329.739	300.984	298.139
AT1G05600	71.0243	74.0159	60.2049	95.6521	97.7663	79.7063	85.8983	69.7519	82.7095
AT1G05610	14.4456	4.20545	1.05623	9.06178	8.35609	14.0025	10.16	12.4216	0.961738
AT1G05615	0	0	0	0	0	0	0	0	0
AT1G05620	876.367	741	815.406	664.531	696.063	596.72	582.815	776.825	643.403
AT1G05630	119.176	222.889	236.595	248.696	227.286	221.885	208.742	262.764	235.626
AT1G05640	97.5079	129.528	122.522	108.741	129.519	127.099	114.531	106.061	127.911
AT1G05650	0	0	0	0	0	0	0	0	0
AT1G04403	0	0	0	0	0	0	0	0	0
AT1G05660	0	4.20545	4.2249	2.01373	0.835609	4.30845	0.923637	0	6.73216
AT1G05670	126.399	131.21	106.679	155.057	147.903	134.639	146.858	149.059	136.567
AT1G05675	3.6114	0.84109	0	1.00686	1.67122	1.07711	0.923637	0	0
AT1G05680	28.8912	19.3451	12.6747	37.254	31.7532	31.2362	64.6546	69.7519	19.2348
AT1G05690	66.2091	50.4654	66.5422	41.2814	60.1639	58.164	48.9528	56.3748	42.3165
AT1G05700	1.2038	3.36436	0	0	0	0	0	0	0
AT1G04407	0	0	0	0	0	0	0	0	0
AT1G05710	98.7117	103.454	121.466	120.824	114.478	123.868	118.226	165.302	121.179
AT1G05720	754.784	717.45	728.796	702.791	735.336	689.352	653.935	643.055	641.479
AT1G04413	2.4076	0.84109	0	3.02059	0.835609	2.15422	1.84727	0	5.77043
AT1G05730	21.6684	32.8025	26.4056	42.2883	26.7395	44.1616	38.7928	16.2436	35.5843
AT1G04417	0	0	0	0	0	0	0	0	0
AT1G05740	0	0	1.05623	2.01373	0.835609	1.07711	0	1.91101	0.961738
AT1G05750	78.2471	74.0159	74.992	81.556	72.698	61.3954	74.8146	74.5294	90.4034
AT1G05760	0	0	0	1.00686	0.835609	0	1.84727	2.86651	0.961738
AT1G05770	0	0	0	0	1.67122	0	0	0	0
AT1G05780	139.641	145.509	114.072	127.872	122.835	109.865	158.866	127.082	126.949
AT1G05783	60.1901	26.9149	27.4619	27.1853	35.9312	44.1616	40.64	31.5317	31.7373
AT1G04427	2.4076	0	0	1.00686	0	0	0.923637	0.955505	0.961738
AT1G05785	209.461	176.629	141.534	180.229	176.314	190.649	215.208	165.302	193.309
AT1G05790	820.993	545.026	583.037	505.446	649.268	580.563	551.412	734.783	542.42
AT1G05800	0	0	0	0	0	0	0	0	0
AT1G05805	143.252	142.985	140.478	162.105	140.382	155.104	153.324	165.302	166.381
AT1G05810	72.2281	47.9421	39.0803	58.3981	57.657	39.8531	57.2655	69.7519	80.786
AT1G05820	90.2851	70.6516	65.486	67.4599	83.5609	68.9352	61.8837	87.9064	58.666
AT1G05830	831.827	797.353	810.125	790.389	889.088	779.829	796.175	853.266	806.898
AT1G05835	228.722	252.327	174.277	135.927	142.054	121.714	143.164	232.188	144.261
AT1G04433	3.6114	0.84109	0	2.01373	0.835609	1.07711	2.77091	3.82202	0.961738
AT1G05840	1213.43	905.854	923.141	918.26	932.54	831.53	912.554	857.088	957.891
AT1G04437	0	0.84109	0	0	0	0	0.923637	0	0.961738
AT1G05850	20185.3	19950.7	21016.8	22060.4	21553.7	18959.3	22307.7	19945.2	20334
AT1G05860	210.665	228.776	279.9	277.895	325.052	292.974	278.939	282.829	299.1
AT1G05870	303.358	315.409	343.273	309.107	266.559	234.81	278.015	322.005	268.325
AT1G05880	0	0	0	0	0	1.07711	0	0	0
AT1G05890	1286.86	963.889	1101.64	916.247	1020.28	1009.25	1004.92	1027.17	994.437
AT1G05894	7.22281	3.36436	1.05623	2.01373	4.17805	8.61689	5.54182	3.82202	11.5409
AT1G05900	133.622	117.753	117.241	150.023	146.232	135.716	169.949	143.326	132.72
AT1G05910	1607.07	1491.25	1402.67	1450.89	1495.74	1413.17	1357.75	1603.34	1441.64
AT1G05920	0	0	0	0	0	0	0	0.955505	0
AT1G05930	0	0	0	0	0	0	0	0	0
AT1G05940	849.884	813.334	908.354	931.35	843.13	837.993	956.888	864.732	799.204
AT1G05950	291.32	296.064	301.024	292.998	310.847	315.594	335.28	270.408	322.182
AT1G05960	669.314	641.752	587.261	645.4	665.145	675.349	645.623	713.762	625.13
AT1G05970	179.366	164.013	196.458	150.023	145.396	146.487	129.309	114.661	161.572
AT1G05980	0	0	0	0	0	0	0	0	0
AT1G05990	0	0	0	0	0	0	0	0	0
AT1G06002	51.7635	22.7094	26.4056	12.0824	16.7122	24.7736	13.8546	26.7541	15.3878
AT1G06000	2116.28	1276.77	1588.56	857.849	1082.11	1238.68	714.895	2319.97	947.312
AT1G06010	291.32	270.831	294.687	283.936	248.176	294.052	268.779	307.673	289.483
AT1G06020	3.6114	5.04654	1.05623	2.01373	0.835609	10.7711	4.61819	5.73303	1.92348
AT1G06030	2.4076	2.52327	0	0	0.835609	1.07711	0	0.955505	0.961738
AT1G06040	2307.69	2009.36	2469.46	2488.97	2226.06	2373.95	1862.05	2512.02	1924.44
AT1G06045	0	0	0	0	0	0	1.84727	1.91101	0
AT1G06050	275.671	169.059	236.595	170.16	162.944	193.88	205.048	203.523	188.501
AT1G06060	386.42	324.661	266.169	329.245	321.71	340.367	325.12	314.361	326.029
AT1G06070	374.382	449.983	382.354	411.808	449.558	413.611	366.684	462.464	411.624
AT1G04443	0	0	0	0	0	0	0	0	0
AT1G06080	565.787	995.85	1057.28	532.631	624.2	570.869	481.215	687.008	643.403
AT1G06090	1.2038	3.36436	5.28113	3.02059	0.835609	2.15422	4.61819	5.73303	6.73216
AT1G06100	2.4076	2.52327	0	3.02059	3.34244	2.15422	2.77091	1.91101	2.88521
AT1G06110	659.683	574.464	558.743	555.789	573.228	637.65	608.677	557.059	548.191
AT1G06120	0	0	0	0	0	0	0	0	0
AT1G06130	532.08	455.871	374.96	463.158	496.352	429.768	504.306	484.441	477.984
AT1G06135	0	0	0	0	0	0	0	0	0
AT1G06137	0	0	0	0	0	0	0	0	0
AT1G06140	18.057	15.1396	5.28113	26.1785	16.7122	16.1567	26.7855	16.2436	25.9669
AT1G06143	52.9673	74.0159	71.8233	70.4805	57.657	79.7063	78.5092	77.3959	75.9773
AT1G06150	369.567	307.839	336.936	352.403	365.161	356.524	277.091	352.581	376.039
AT1G06148	36.114	10.9342	0	14.0961	15.041	29.082	35.0982	25.7986	21.1582
AT1G06160	0	0	0	0	0	0	0	0	0
AT1G06170	19.2608	28.5971	21.1245	37.254	40.1092	25.8507	39.7164	38.2202	27.8904
AT1G04447	0	0	0	0	0	0	0	0	0
AT1G06180	275.671	190.927	200.683	128.879	172.136	170.184	98.8292	293.34	140.414
AT1G06190	469.483	509.7	420.378	424.897	421.983	409.302	497.841	519.795	467.405
AT1G06200	751.172	614.837	624.229	560.824	566.543	622.571	585.586	641.144	628.015
AT1G06210	1300.11	979.87	993.908	886.041	945.074	972.632	873.761	875.242	1062.72
AT1G06220	1400.02	1703.21	1604.41	1650.25	1797.4	1725.53	1637.61	1718.95	1691.7
AT1G06225	0	0	0	0	0	0	0.923637	0	0
AT1G06230	1544.48	1403.78	1547.37	1558.63	1540.03	1622.13	1543.4	1672.13	1551.28
AT1G06240	195.016	201.02	200.683	210.435	209.738	194.957	203.2	229.321	164.457
AT1G06250	4.81521	6.72872	10.5623	10.0686	15.8766	14.0025	6.46546	2.86651	9.61738
AT1G06265	83.0623	85.7912	128.86	75.5148	111.972	104.48	87.7456	75.4849	82.7095
AT1G06260	0	0.84109	0	1.00686	0	0	0	0	0.961738
AT1G06270	113.157	105.136	31.6868	98.6727	96.9307	114.174	120.997	101.284	130.796
AT1G06280	0	0.84109	0	1.00686	0	7.53978	2.77091	0	0.961738
AT1G06290	1105.09	984.075	1006.58	929.336	997.717	1009.25	1127.76	847.533	996.36
AT1G06310	25.2798	76.5392	85.5543	54.3707	51.8078	54.9327	54.4946	29.6207	55.7808
AT1G06320	7.22281	5.88763	12.6747	6.04119	7.52048	10.7711	14.7782	10.5106	8.65564
AT1G06330	0	0	0	0	0	0	0	0	0
AT1G06340	0	0	0	0	1.67122	0	0	0	0
AT1G06350	12.038	9.25199	1.05623	6.04119	5.01366	3.23134	9.23637	2.86651	12.5026
AT1G06360	27.6874	29.4381	24.2932	15.103	15.041	17.2338	14.7782	21.9766	25.9669
AT1G06370	44.5407	52.9887	53.8675	47.3226	71.0268	58.164	40.64	55.4193	56.7425
AT1G06380	105.935	117.753	96.1165	111.762	111.972	134.639	122.844	107.017	129.835
AT1G06390	1438.54	1492.93	1489.28	1212.26	1474.01	1203.13	1374.37	1348.22	1362.78
AT1G06400	551.341	417.181	459.458	423.89	403.599	465.312	495.07	432.844	507.798
AT1G04453	0	0	0	0	0	0	0	0	0
AT1G06410	2066.93	1782.27	1875.86	1982.52	2049.75	2056.21	2038.47	1963.56	1916.74
AT1G06420	101.119	99.2486	76.0482	85.5835	77.7117	68.9352	90.5165	77.3959	95.212
AT1G06430	3752.25	2625.04	3094.74	2169.79	2381.49	2517.21	2217.65	3232.47	2460.13
AT1G06440	16.8532	15.9807	15.8434	20.1373	16.7122	23.6965	23.0909	21.0211	15.3878
AT1G06450	99.9155	103.454	116.185	100.686	140.382	122.791	112.684	107.017	139.452
AT1G04463	2.4076	7.56981	15.8434	5.03432	1.67122	3.23134	11.0836	2.86651	7.6939
AT1G06460	341.88	373.444	358.06	546.727	424.49	482.546	1069.57	341.115	616.474
AT1G04467	0	0	0	1.00686	0.835609	2.15422	0.923637	0.955505	0.961738
AT1G06470	811.362	778.008	690.772	647.414	652.611	570.869	943.034	695.608	778.046
AT1G06475	44.5407	31.9614	28.5181	20.1373	35.0956	23.6965	32.3273	62.1078	24.0434
AT1G06480	0	0	0	0	0	0	0	0	0
AT1G06490	215.48	108.501	139.422	107.735	164.615	124.945	82.2037	209.256	91.3651
AT1G06500	199.831	185.881	211.245	149.016	196.368	188.495	198.582	176.768	182.73
AT1G04473	0	0	0	0	0	0	0	0	0.961738
AT1G06515	445.407	474.375	441.502	431.945	435.352	423.305	432.262	445.265	465.481
AT1G04477	4.81521	1.68218	5.28113	4.02746	2.50683	3.23134	0.923637	0	3.84695
AT1G06510	184.182	188.404	162.659	178.215	162.944	194.957	145.935	183.457	163.495
AT1G06520	140.845	258.215	240.819	457.116	371.011	396.377	304.8	254.164	488.563
AT1G06530	544.118	625.771	665.422	618.215	660.131	671.041	650.241	667.898	634.747
AT1G06540	10.8342	15.1396	7.39358	18.1236	10.8629	14.0025	13.8546	21.0211	8.65564
AT1G06550	1858.67	1965.63	1996.27	2249.34	2015.49	2016.35	1993.21	1941.59	2306.25
AT1G06560	157.698	201.02	253.494	238.627	241.491	284.358	255.848	160.525	202.927
AT1G04483	1.2038	0.84109	0	0	0.835609	0	0	0	0.961738
AT1G06570	1226.67	789.783	932.647	890.068	856.5	795.986	865.448	1152.34	854.985
AT1G06580	81.8585	59.7174	59.1486	53.3638	71.8624	54.9327	67.4255	77.3959	71.1686
AT1G06590	158.902	257.374	268.281	255.744	257.368	255.275	232.757	205.434	252.937
AT1G06610	0	0	0	0	0	0	0	0	0
AT1G06620	3.6114	2.52327	0	6.04119	8.35609	3.23134	3.69455	17.1991	2.88521
AT1G06630	577.825	523.999	496.426	533.638	510.557	550.404	523.702	493.041	466.443
AT1G06640	494.762	341.482	421.434	584.988	456.243	570.869	438.728	564.703	454.902
AT1G06645	18.057	7.56981	3.16868	44.302	21.7258	49.5471	48.0291	37.2647	30.7756
AT1G04487	0	0	0	1.00686	0	0	0	0	0
AT1G06650	233.537	165.695	198.57	249.702	191.355	234.81	241.069	296.207	209.659
AT1G06660	69.8205	272.513	278.844	307.094	262.381	301.591	287.251	178.679	304.871
AT1G06670	1032.86	1164.07	1310.78	1147.83	1371.23	1193.44	1182.26	1216.36	1212.75
AT1G06680	6848.43	8987.05	10583.4	9187.64	7655.85	8659.98	7636.63	8533.61	8622.94
AT1G06690	287.709	365.033	468.964	399.725	331.737	306.977	260.466	379.335	292.368
AT1G06700	1498.73	1205.28	1153.4	1045.13	1203.28	1096.5	1112.98	1342.48	1282.96
AT1G06710	84.2661	118.594	91.8916	106.728	121.999	113.097	128.386	107.017	106.753
AT1G04493	0	0	0	2.01373	0	0	0	0	0
AT1G04497	0	0	0	0	0	0	0	0	0
AT1G06720	452.629	452.506	545.012	572.906	606.652	570.869	540.328	524.572	536.65
AT1G06730	239.556	298.587	339.048	285.95	274.915	338.213	302.953	246.52	301.986
AT1G06740	161.309	179.152	190.121	188.284	211.409	145.41	169.949	198.745	179.845
AT1G06750	8.42661	9.25199	3.16868	11.0755	6.68487	4.30845	6.46546	6.68853	4.80869
AT1G06760	2499.09	2653.64	3007.07	2232.22	2429.12	2534.44	2928.85	3777.11	2759.23
AT1G04503	1.2038	2.52327	0	0	0.835609	0	0.923637	0	3.84695
AT1G06770	238.353	217.001	171.109	160.091	195.533	192.803	177.338	260.853	221.2
AT1G06780	576.621	443.254	470.02	476.247	436.188	514.859	614.219	731.917	572.234
AT1G06790	208.258	280.924	219.695	178.215	234.806	241.273	260.466	255.12	221.2
AT1G04507	0	1.68218	0	0	0	2.15422	0	2.86651	0
AT1G06800	67.4129	118.594	128.86	93.6384	88.5746	72.1665	53.571	132.815	88.4799
AT1G04513	20.4646	31.1203	31.6868	17.1167	20.8902	25.8507	10.16	35.3537	15.3878
AT1G06810	1.2038	1.68218	0	0	5.01366	1.07711	0.923637	0	0
AT1G06820	516.431	490.355	554.518	481.281	493.845	496.549	574.503	563.748	518.377
AT1G06830	0	2.52327	0	8.05492	0.835609	5.38556	0.923637	0	0.961738
AT1G06840	316.6	223.73	243.988	237.62	267.395	288.666	262.313	342.071	289.483
AT1G06850	57.7825	85.7912	65.486	112.769	79.3829	89.4003	92.3637	86.9509	71.1686
AT1G04517	0	0	0	0	0	0	0	0	0
AT1G06860	0	0	0	0	0	0	0	0	0
AT1G04523	0	0	0	0	0	0	0	0	0
AT1G06870	268.448	381.855	275.675	359.451	349.285	346.83	396.24	324.872	375.078
AT1G04527	0	0	0	0	0	0	0	0	0
AT1G06880	0	0	0	0	0	0	0	0	0
AT1G06890	1605.87	1373.5	1564.27	1530.43	1531.67	1476.72	1642.23	1470.52	1498.39
AT1G06900	703.02	799.035	804.844	890.068	903.294	820.759	900.547	899.13	805.936
AT1G06910	144.456	152.237	157.378	131.899	158.766	152.95	142.24	145.237	154.84
AT1G06920	0	0	0	0	0	0	0	0	0
AT1G06923	0	0	0	0	0	0	0	0	0
AT1G04533	0	0	0	0	0	0	0	0	0
AT1G06925	0	0	0	0	0	0	0	0	0
AT1G06930	0	0	2.11245	0	2.50683	0	0.923637	0.955505	0
AT1G06950	1303.72	1875.63	2189.56	1888.88	1931.93	1924.8	1642.23	1677.87	1803.26
AT1G06960	486.336	449.983	548.181	424.897	426.996	364.064	396.24	390.801	416.432
AT1G06970	0	1.68218	0	1.00686	1.67122	0	0	0	0
AT1G06980	2.4076	0.84109	13.7309	2.01373	1.67122	3.23134	0	0.955505	1.92348
AT1G06990	0	0	0	0	0	0	0	0	0.961738
AT1G07000	55.3749	53.8298	68.6547	62.4256	48.4653	40.9302	94.211	65.9298	62.513
AT1G07010	585.048	465.964	493.257	615.194	512.228	522.399	369.455	825.556	455.864
AT1G04537	0	2.52327	0	0	1.67122	2.15422	0.923637	0.955505	0
AT1G07020	315.396	296.905	275.675	294.004	236.477	259.584	302.029	230.277	331.8
AT1G04547	0	0.84109	0	0	0	0	0	0	0
AT1G07025	0	0	7.39358	0	0	0	0	0	0
AT1G07030	374.382	399.518	535.506	357.437	423.654	414.688	384.233	433.799	375.078
AT1G07040	2818.1	2374.4	2328.98	2174.83	2315.47	2292.09	2555.7	2385.9	2350.49
AT1G07050	0	5.88763	2.11245	3.02059	2.50683	5.38556	53.571	0	15.3878
AT1G07060	2.4076	4.20545	0	4.02746	6.68487	2.15422	1.84727	1.91101	6.73216
AT1G04557	0	0	0	0	0	0	0	0	0
AT1G07070	182.978	231.3	271.45	231.579	213.08	203.574	252.153	197.79	267.363
AT1G07080	2934.87	2731.86	3044.04	3008.51	3058.33	3066.54	3150.53	2847.4	2958.31
AT1G07090	991.932	1486.21	1627.64	1471.03	1292.69	1268.84	1511.99	1126.54	1382.98
AT1G07100	0	0	0	0	0	0	0	0	0
AT1G07110	1125.55	1000.9	1081.57	1086.41	1125.57	1067.42	1115.75	1098.83	1036.75
AT1G07119	21.6684	36.1669	62.3173	42.2883	39.2736	42.0074	36.0219	25.7986	30.7756
AT1G07120	38.5216	102.613	90.8354	120.824	107.794	77.552	105.295	112.75	104.829
AT1G04563	0	1.68218	0	2.01373	0.835609	1.07711	2.77091	0	2.88521
AT1G07128	36.114	67.2872	47.5301	49.3364	57.657	39.8531	59.1128	40.1312	47.1252
AT1G07130	49.3559	42.0545	46.4739	46.3158	43.4517	39.8531	49.8764	41.0867	42.3165
AT1G07135	18.057	15.9807	45.4177	14.0961	18.3834	68.9352	24.9382	21.0211	15.3878
AT1G07140	1318.16	1614.05	1455.48	1710.66	1609.38	1708.3	1732.74	1529.76	1809.03
AT1G07150	48.1521	16.8218	23.237	17.1167	18.3834	51.7014	9.23637	23.8876	7.6939
AT1G07160	0	2.52327	7.39358	2.01373	0.835609	5.38556	1.84727	4.77752	1.92348
AT1G07170	207.054	192.61	173.221	225.538	174.642	163.721	237.375	170.08	228.894
AT1G07175	3.6114	5.04654	0	0	1.67122	1.07711	2.77091	3.82202	2.88521
AT1G07180	276.874	139.621	211.245	209.428	186.341	184.186	145.011	338.249	114.447
AT1G07190	0	0	0	0	0	0	0	0	0
AT1G07200	403.273	284.288	314.755	316.155	308.34	320.979	292.793	399.401	340.455
AT1G07210	501.985	574.464	509.101	583.981	487.16	583.795	520.008	478.708	532.803
AT1G07220	202.239	79.9035	168.996	131.899	103.616	119.559	158.866	171.991	120.217
AT1G04567	0	0	0	0	0	0	0	0.955505	0.961738
AT1G07230	2630.31	1731.8	1766.01	1842.56	1977.89	1811.7	2105.89	1989.36	1993.68
AT1G07240	149.271	99.2486	106.679	102.7	93.5882	82.9376	96.9819	106.061	95.212
AT1G07250	865.533	854.547	929.478	801.464	803.021	761.518	925.485	777.781	867.487
AT1G07260	174.551	193.451	165.827	119.817	135.369	134.639	147.782	222.633	146.184
AT1G07270	19.2608	33.6436	41.1928	34.2334	34.26	60.3183	52.6473	17.1991	30.7756
AT1G07280	4136.26	3126.33	3166.56	3233.04	3841.3	2831.73	3643.75	2746.12	2881.37
AT1G04573	0	0	0	0	0	0	0	0	0
AT1G07290	115.565	132.051	115.129	124.851	128.684	99.0943	117.302	103.195	137.529
AT1G07300	107.138	83.2679	63.3735	87.5972	100.273	84.0147	125.615	107.972	98.0973
AT1G07310	1017.21	1037.9	1267.47	1034.05	961.786	1074.96	1052.95	1125.58	980.011
AT1G07320	651.257	1021.92	1009.75	1080.37	979.334	1070.65	1023.39	868.554	998.284
AT1G07330	0	1.68218	0	1.00686	0	0	3.69455	1.91101	0
AT1G07340	0	0	0	0	0	0	0	0	6.73216
AT1G07350	423.738	1006.78	515.438	1206.22	1119.72	956.475	557.877	687.963	569.349
AT1G07360	721.077	757.822	951.659	718.901	778.788	746.438	816.496	772.048	713.609
AT1G07370	139.641	403.723	412.984	344.348	358.476	344.676	304.8	196.834	346.226
AT1G07380	1140	987.44	912.579	773.272	813.883	766.904	811.877	959.327	879.028
AT1G07390	46.9483	56.353	53.8675	38.2609	66.8487	34.4676	45.2582	58.2858	48.0869
AT1G07400	95.1003	2114.5	68.6547	3857.3	3294.81	3330.43	37.8691	388.89	69.2451
AT1G07410	111.954	150.555	129.916	141.968	137.04	140.025	181.957	162.436	141.375
AT1G07420	1538.46	1308.74	1346.69	1159.91	1315.25	1287.15	1239.52	1454.28	1258.91
AT1G07430	114.361	88.3144	106.679	121.831	106.958	127.099	136.698	96.506	132.72
AT1G07440	84.2661	75.6981	79.2169	103.707	89.4102	82.9376	128.386	120.394	115.409
AT1G07450	40.9293	36.1669	28.5181	45.3089	38.438	37.6989	21.2437	42.0422	28.8521
AT1G07460	1.2038	0	0	1.00686	0	0	0	0	0
AT1G07470	329.842	302.792	307.362	313.135	306.669	296.206	350.059	292.384	325.067
AT1G04577	0	0	0	0	0	0	0	0	0
AT1G07473	208.258	173.265	258.775	172.174	177.985	188.495	181.033	131.86	239.473
AT1G04583	0	2.52327	0	0	2.50683	2.15422	0	2.86651	0
AT1G07476	26.4836	42.0545	41.1928	41.2814	22.5615	43.0845	28.6328	18.1546	59.6277
AT1G07480	343.083	328.025	267.225	331.258	345.942	374.835	302.029	298.118	358.728
AT1G04587	1.2038	0	0	0	0.835609	0	0	0	0
AT1G07485	2.4076	5.88763	1.05623	5.03432	1.67122	6.46267	3.69455	6.68853	2.88521
AT1G07490	25.2798	15.9807	31.6868	19.1304	19.219	24.7736	17.5491	37.2647	15.3878
AT1G07510	1231.49	1265.84	1363.59	1239.45	1375.41	1185.9	1197.96	1395.04	1283.92
AT1G07500	24.076	45.4189	23.237	16.1098	15.041	45.2387	12.9309	60.1968	30.7756
AT1G07520	169.736	166.536	195.402	179.222	156.259	157.258	154.247	181.546	174.075
AT1G07530	972.672	651.004	723.515	666.544	670.994	696.891	724.132	768.226	677.063
AT1G07540	45.7445	32.8025	26.4056	19.1304	30.0819	20.4651	29.5564	37.2647	23.0817
AT1G04593	0	0	0	0	0	0	0	0	0
AT1G07550	0	0	0	0	0	0	0	0	0
AT1G07560	0	0	0	0	0	1.07711	0	0	0
AT1G07570	370.771	397.836	451.008	252.723	275.751	348.984	248.458	348.759	350.073
AT1G04597	0	0	0	0	0	0	0	0	0
AT1G07580	0	0	0	0	0	0	0	0	0
AT1G07590	2419.64	995.009	813.294	1217.3	1161.5	1525.19	1304.18	1803.99	1305.08
AT1G07600	0	0	0	0	0	0	0	0	0
AT1G04603	0	0	0	0	0	0	0	0	0
AT1G07610	92.6927	30.2792	92.9478	60.4119	41.7805	99.0943	44.3346	118.483	90.4034
AT1G07615	97.5079	97.5664	142.59	114.783	77.7117	106.634	107.142	94.595	93.2886
AT1G07620	7.22281	15.9807	3.16868	13.0892	3.34244	17.2338	21.2437	16.2436	14.4261
AT1G04607	0	0	0	0	0	0	0	0	0
AT1G07630	495.966	427.274	467.908	375.56	376.024	397.454	364.837	429.977	411.624
AT1G07640	81.8585	111.865	102.454	103.707	96.0951	134.639	83.1274	175.813	85.5947
AT1G07650	351.51	365.033	409.816	400.732	443.709	430.845	377.768	439.532	421.241
AT1G07645	104.731	49.6243	24.2932	29.1991	40.1092	159.413	39.7164	85.9954	112.523
AT1G07660	538.099	677.077	521.775	538.673	476.297	523.476	574.503	479.663	652.058
AT1G07670	2428.07	2418.13	2760.97	3115.24	3115.15	3026.68	2844.8	2638.15	2945.8
AT1G07680	0	1.68218	0	1.00686	0	0	2.77091	0	1.92348
AT1G07690	0	30.2792	41.1928	43.2952	43.4517	36.6218	38.7928	13.3771	67.3216
AT1G07700	416.515	308.68	340.105	392.677	347.613	395.3	331.586	459.598	293.33
AT1G07705	642.83	654.368	581.98	593.043	645.09	577.332	641.004	620.123	588.584
AT1G07702	0	0	0	0	0	0	0	0	0.961738
AT1G07710	13.2418	33.6436	30.6305	39.2677	43.4517	37.6989	37.8691	36.3092	29.8139
AT1G07720	113.157	841.931	741.47	990.755	717.788	895.08	1048.33	515.973	1044.45
AT1G04623	0	0	0	0	0	0	0	0	0
AT1G07725	10.8342	5.04654	4.2249	4.02746	4.17805	5.38556	7.3891	3.82202	4.80869
AT1G07728	316.6	245.598	296.799	257.757	252.354	234.81	273.397	257.986	236.587
AT1G07740	48.1521	60.5585	47.5301	48.3295	63.5063	61.3954	50.8001	52.5528	63.4747
AT1G07730	0	0	0	0	0	0	0	0	0
AT1G07745	178.163	153.919	129.916	154.05	139.547	128.176	133.927	139.504	166.381
AT1G07747	0	0	0	0	0	0	0	0	0
AT1G07750	3557.23	4046.48	4467.83	3589.47	3328.23	3513.54	3538.46	2788.16	3714.23
AT1G07760	0	0	0	0	0	0	0	0	0
AT1G07770	2924.03	3083.44	3521.46	3005.49	2822.69	3288.42	3101.57	2736.57	3052.56
AT1G07780	130.011	151.396	103.51	121.831	144.56	115.251	133.004	147.148	122.141
AT1G07790	373.178	729.225	726.683	624.256	533.119	565.484	571.732	515.017	702.069
AT1G07795	6.01901	9.25199	9.50603	18.1236	8.35609	11.8482	18.4727	11.4661	6.73216
AT1G07800	0	0	0	0	0	0	0	0	0
AT1G07810	2813.28	2104.41	2289.9	2194.96	2373.13	1939.88	2455.03	2398.32	2094.66
AT1G07820	669.314	1080.8	1009.75	1003.84	858.171	984.48	1125.91	745.294	1216.6
AT1G07830	166.125	209.431	234.482	206.407	206.395	229.425	172.72	206.389	222.161
AT1G07840	338.268	322.979	352.779	373.547	322.545	375.912	417.484	366.914	391.427
AT1G07850	0	0	1.05623	3.02059	0.835609	0	0	0	0
AT1G07870	1093.05	1040.43	1006.58	898.123	914.157	858.458	847.899	1121.76	961.738
AT1G07860	0	0	0	0	0.835609	0	0	0	0
AT1G07880	15.6494	15.9807	11.6185	18.1236	22.5615	31.2362	14.7782	21.9766	9.61738
AT1G07885	1.2038	0	3.16868	1.00686	4.17805	1.07711	2.77091	0.955505	0.961738
AT1G07890	5807.14	7629.53	7961.83	9058.76	7355.87	7712.12	7502.71	7569.51	7332.29
AT1G07900	0	0	1.05623	0	0	1.07711	2.77091	1.91101	0.961738
AT1G07902	38.5216	44.5778	51.7551	45.3089	43.4517	46.3158	43.411	47.7752	41.3547
AT1G07901	2.4076	0	0	1.00686	1.67122	2.15422	4.61819	0.955505	5.77043
AT1G07910	379.197	356.622	400.309	443.02	443.709	407.148	377.768	386.024	370.269
AT1G07920	4929.57	5654.65	6952.08	5753.22	5565.99	5534.2	5879.88	4743.13	5528.07
AT1G07930	3499.45	4590.67	5596.94	4991.03	5182.45	4929.94	5549.21	4190.84	4872.16
AT1G07940	4330.07	5324.1	5911.69	5124.94	5091.37	5037.65	5203.77	4313.15	4944.29
AT1G07950	296.135	265.784	212.301	236.613	249.847	253.121	224.444	241.743	284.674
AT1G07960	658.479	535.774	395.028	538.673	527.269	573.023	557.877	531.261	602.048
AT1G07970	261.225	351.576	395.028	321.19	330.066	385.606	343.593	294.295	322.182
AT1G07980	292.524	284.288	345.386	310.114	284.943	278.972	327.891	351.626	341.417
AT1G07985	244.372	38.6901	59.1486	83.5698	62.6707	412.534	89.5928	85.9954	174.075
AT1G07990	1223.06	1116.97	1182.97	1165.95	1174.87	1016.79	1062.18	1283.24	1158.89
AT1G08000	201.035	230.459	190.121	212.448	234.806	212.191	187.498	198.745	191.386
AT1G08005	2.4076	1.68218	0	2.01373	5.01366	4.30845	1.84727	1.91101	2.88521
AT1G08010	335.861	415.498	471.077	386.636	402.764	395.3	402.706	385.068	367.384
AT1G08030	434.572	395.312	357.004	369.519	372.682	389.914	399.935	395.579	408.739
AT1G08035	6.01901	10.9342	7.39358	11.0755	15.041	12.9253	18.4727	11.4661	12.5026
AT1G08040	855.903	679.601	564.024	684.668	645.926	667.809	601.288	800.713	686.681
AT1G08050	374.382	260.738	255.607	244.668	292.463	272.509	207.818	245.565	209.659
AT1G08060	1068.98	865.481	869.274	890.068	1005.24	912.314	864.525	1031.95	860.755
AT1G08065	0	0.84109	12.6747	4.02746	1.67122	7.53978	4.61819	0.955505	11.5409
AT1G08070	26.4836	30.2792	2.11245	15.103	18.3834	22.6193	24.0146	24.8431	19.2348
AT1G08080	0	0	0	0	0	0	0	0	0.961738
AT1G08090	1.2038	0	0	21.1442	5.84926	23.6965	18.4727	2.86651	92.3268
AT1G08100	0	0	0	0	0	0	0	0	0
AT1G08105	0	0	0	0	0	0	0	0	0
AT1G08110	1604.67	1504.71	1564.27	1375.38	1227.51	1254.84	1378.07	1593.78	1419.52
AT1G08115	0	0	0	1.00686	0	1.07711	0	0.955505	0
AT1G08120	0	0.84109	0	0	0	2.15422	0	0	0
AT1G04643	1.2038	0	2.11245	0	0	0	0	0	0
AT1G08125	371.975	373.444	277.787	351.396	310.847	308.054	307.571	334.427	339.493
AT1G08130	1025.64	1104.35	1040.38	1010.89	1103	1042.64	989.216	1005.19	1007.9
AT1G08135	0	0	0	0	0	0	0	0	0
AT1G08140	0	1.68218	0	1.00686	0	0	1.84727	0	0.961738
AT1G08150	6.01901	0.84109	0	3.02059	0	2.15422	2.77091	0	6.73216
AT1G08160	0	0.84109	3.16868	4.02746	0	1.07711	2.77091	0	5.77043
AT1G08165	0	0	0	1.00686	0	1.07711	0.923637	0	0
AT1G08170	1.2038	0	4.2249	0	0	10.7711	0	8.59954	5.77043
AT1G08180	30.095	24.3916	32.743	26.1785	29.2463	30.1591	36.9455	36.3092	48.0869
AT1G08190	1207.41	1475.27	1497.73	1585.81	1513.29	1500.42	1490.75	1589	1517.62
AT1G08200	5235.33	3615	3999.93	4063.71	3809.54	4107.03	4347.56	5182.66	4224.91
AT1G08210	270.855	253.168	267.225	200.366	234.806	216.499	194.888	247.476	226.97
AT1G08220	93.8965	124.481	105.623	94.6453	106.122	103.403	106.218	105.106	84.6329
AT1G08230	19.2608	15.1396	12.6747	12.0824	16.7122	36.6218	24.9382	17.1991	24.0434
AT1G08240	0	0	0	0	0	0	0	0	0
AT1G08250	375.586	181.675	308.418	242.654	264.053	222.962	247.535	372.647	275.057
AT1G08260	528.469	677.077	738.302	684.668	744.528	692.583	628.073	670.764	663.599
AT1G08270	101.119	63.9228	38.0241	65.4462	59.3283	85.0918	63.731	49.6863	78.8625
AT1G08280	429.757	637.546	538.675	672.586	689.378	545.019	724.132	365.958	548.191
AT1G08290	27.6874	15.9807	7.39358	14.0961	7.52048	6.46267	13.8546	23.8876	11.5409
AT1G08300	84.2661	75.6981	76.0482	73.5011	96.0951	117.405	61.8837	118.483	82.7095
AT1G08310	4.81521	6.72872	0	10.0686	10.8629	6.46267	6.46546	10.5106	12.5026
AT1G08315	205.85	123.64	180.615	135.927	116.15	133.562	137.622	159.569	163.495
AT1G04647	8.42661	5.88763	3.16868	9.06178	11.6985	14.0025	8.31274	9.55505	10.5791
AT1G08320	327.434	216.16	245.044	152.037	154.588	184.186	226.291	191.101	246.205
AT1G04653	0	0	0	0	0	0	0	0	0
AT1G08340	338.268	137.098	211.245	315.149	223.943	274.664	262.313	344.937	326.029
AT1G08350	335.861	369.238	357.004	399.725	381.873	361.91	362.066	376.469	380.848
AT1G08360	4758.63	4562.91	5315.98	4513.77	4544.88	4723.14	4474.1	4284.48	4536.52
AT1G08370	961.837	919.311	951.659	904.164	1013.59	972.632	1020.62	958.371	980.011
AT1G08380	2813.28	3840.42	4793.15	4086.86	3327.4	3842.06	3286.3	3674.87	3902.73
AT1G08390	58.9863	70.6516	67.5984	69.4737	55.1502	65.7038	49.8764	53.5083	54.8191
AT1G08400	167.328	145.509	106.679	123.844	163.779	148.641	152.4	129.949	152.916
AT1G08410	223.907	280.083	278.844	268.833	269.066	269.278	242.917	298.118	243.32
AT1G08420	1272.42	1224.63	1445.97	1358.26	1336.14	1223.6	1207.19	1550.78	1178.13
AT1G08430	3.6114	4.20545	0	9.06178	3.34244	0	1.84727	6.68853	1.92348
AT1G08440	2.4076	4.20545	0	0	2.50683	3.23134	1.84727	0.955505	0
AT1G08450	332.249	354.099	270.394	344.348	391.065	393.146	373.15	403.223	412.586
AT1G08460	427.35	389.425	422.49	365.492	374.353	402.84	391.622	367.869	422.203
AT1G08465	182.978	139.621	102.454	157.071	114.478	114.174	178.262	178.679	167.342
AT1G08470	1847.84	1015.2	1082.63	1106.54	1088.8	982.326	1243.22	1321.46	1047.33
AT1G08480	1019.62	1052.2	1196.7	858.855	1061.22	944.627	949.499	979.392	937.694
AT1G08490	375.586	445.778	489.032	476.247	411.955	471.775	424.873	406.09	381.81
AT1G08500	16.8532	11.7753	2.11245	13.0892	8.35609	20.4651	12.0073	16.2436	21.1582
AT1G08510	3684.84	2843.72	2800.05	3631.76	3243	3404.75	3318.63	3719.78	3155.46
AT1G08520	940.169	1152.29	1237.9	1283.75	1153.14	1270.99	1113.91	1181.96	1137.74
AT1G08530	365.956	344.006	368.623	332.265	363.49	354.37	375.92	318.183	377.001
AT1G08540	364.752	468.487	434.109	499.405	474.626	477.161	505.23	482.53	458.749
AT1G08550	293.728	288.494	264.056	331.258	283.272	329.596	382.386	264.675	345.264
AT1G08560	1561.33	3000.17	3255.29	3314.6	2826.87	3489.84	2945.48	2003.69	3418.98
AT1G08570	2714.57	1757.88	1793.47	1431.76	1586.82	1740.61	1580.34	1257.44	1725.36
AT1G08580	274.467	271.672	294.687	296.018	317.532	290.82	315.884	275.185	286.598
AT1G08590	79.4509	31.1203	34.8554	53.3638	53.479	59.2411	55.4182	84.0844	46.1634
AT1G08592	105.935	146.35	122.522	137.94	154.588	172.338	171.797	117.527	113.485
AT1G08600	1728.66	1688.91	1861.07	1734.83	1912.71	1655.52	1653.31	1837.44	1631.11
AT1G08610	44.5407	58.8763	47.5301	41.2814	53.479	49.5471	51.7237	46.8197	44.2399
AT1G04657	1.2038	0	0	0	0	0	0	0	0
AT1G08620	954.615	799.876	755.201	737.025	874.883	841.224	888.539	979.392	841.521
AT1G08630	3363.42	3463.61	3544.69	2828.28	2659.74	2446.12	2128.98	3707.36	2815.97
AT1G08640	802.936	809.97	736.189	887.048	822.24	856.304	872.837	831.289	801.128
AT1G08645	1.2038	6.72872	0	0	3.34244	2.15422	0.923637	1.91101	2.88521
AT1G08650	1608.28	1408.83	1255.85	1067.28	1238.37	1195.59	935.645	1239.29	1304.12
AT1G08660	860.718	907.536	766.82	864.897	801.349	800.294	856.212	710.896	843.444
AT1G08670	2.4076	0.84109	0	1.00686	1.67122	3.23134	2.77091	2.86651	1.92348
AT1G08680	693.39	691.376	677.041	627.277	720.295	673.195	697.346	669.809	700.145
AT1G08695	0	0	0	0	0	0	0	0	0
AT1G08700	1113.52	1275.09	1182.97	1034.05	1060.39	1101.89	1070.5	1111.25	1148.31
AT1G08710	176.959	142.985	135.197	160.091	193.861	168.029	156.095	159.569	154.84
AT1G08720	461.056	361.669	383.41	399.725	479.64	438.384	412.866	326.783	412.586
AT1G08730	7.22281	21.8683	21.1245	8.05492	18.3834	19.388	12.0073	11.4661	17.3113
AT1G08735	0	0	0	0	0	0	0	0	0
AT1G08740	0	0	0	0	0	0	0	0	0
AT1G08750	302.154	303.633	258.775	279.908	298.313	309.131	339.899	265.63	368.346
AT1G08760	623.569	622.407	568.249	654.462	603.31	577.332	706.583	624.9	762.658
AT1G08770	359.937	328.025	326.374	336.293	262.381	324.211	314.96	272.319	333.723
AT1G08780	345.491	322.979	288.35	324.21	328.394	329.596	335.28	330.605	402.006
AT1G08790	0	0	0	0	0	0	0	0	0
AT1G08800	871.552	663.62	660.141	816.567	921.677	998.483	740.757	713.762	836.712
AT1G08810	2379.92	1190.98	1035.1	1218.31	1548.38	1533.81	1488.9	1719.91	1552.24
AT1G08820	3128.68	1950.49	2040.63	2097.3	2101.56	2022.82	2280.46	2171.86	2340.87
AT1G04667	0	0	0	0	0	0	0	0	0
AT1G08830	4021.9	4510.77	4889.27	4350.66	3708.43	3909.92	4013.2	3537.28	4270.12
AT1G08840	163.717	186.722	222.864	212.448	239.82	194.957	181.957	172.946	186.577
AT1G08845	60.1901	72.3337	82.3856	94.6453	76.8761	77.552	62.8073	78.3514	72.1303
AT1G08860	261.225	272.513	285.181	297.025	310.847	400.686	278.015	225.499	290.445
AT1G08870	0	0	0	0	0	0	0	0	0
AT1G08880	842.661	1057.25	1115.37	884.027	787.144	882.155	1152.7	837.022	1384.9
AT1G08890	30.095	21.0272	27.4619	28.1922	21.7258	26.9278	81.2801	40.1312	53.8573
AT1G08900	36.114	28.5971	31.6868	93.6384	50.1366	53.8556	106.218	97.4615	68.2834
AT1G08910	417.719	425.591	437.277	512.494	473.79	496.549	516.313	492.085	466.443
AT1G04673	0	0	0	0	0	0	0	0	0
AT1G04677	0	0	0	0	0	0	0	0	0
AT1G04683	0	0	0	0	0	0	0	0	0
AT1G08920	804.139	613.155	606.273	746.087	654.282	766.904	606.83	672.675	692.451
AT1G08930	63.8015	43.7367	26.4056	133.913	82.7253	85.0918	129.309	106.061	87.5181
AT1G08940	57.7825	40.3723	39.0803	27.1853	22.5615	37.6989	34.1746	80.2624	54.8191
AT1G08950	0	0	0	0	0	0	0	0	0
AT1G08960	138.437	225.412	237.651	247.689	223.943	222.962	247.535	240.787	211.582
AT1G08970	2211.38	1937.87	1988.87	1690.53	1739.74	1669.52	1599.74	1678.82	1788.83
AT1G08980	1802.09	1384.43	1461.82	1297.85	1370.4	1284.99	1640.38	937.35	1511.85
AT1G08985	4.81521	52.9887	17.9558	90.6178	71.8624	76.4749	62.8073	29.6207	108.676
AT1G08990	310.581	179.993	146.815	155.057	185.505	282.203	249.382	399.401	267.363
AT1G09000	99.9155	142.144	103.51	156.064	158.766	141.102	152.4	141.415	120.217
AT1G09010	1715.42	1492.93	1587.51	1483.11	1720.52	1586.59	1643.15	1406.5	1525.32
AT1G09020	1282.05	1220.42	1393.16	1229.38	1331.96	1180.51	1295.86	1288.02	1186.78
AT1G09030	0	0	0	0	0	0	0	0	0
AT1G09040	215.48	180.834	149.984	209.428	173.807	199.266	196.735	165.302	178.883
AT1G09050	115.565	105.136	134.141	96.659	108.629	122.791	128.386	98.417	125.988
AT1G09060	1030.45	946.226	857.655	809.519	894.938	828.299	865.448	889.575	808.821
AT1G09070	1661.25	1436.58	1409	1341.14	1270.96	1789.08	1128.68	1407.46	1193.52
AT1G09080	2.4076	6.72872	0	21.1442	5.01366	11.8482	8.31274	7.64404	21.1582
AT1G09090	0	1.68218	0	0	0	0	0	0	0
AT1G09100	591.067	704.833	746.751	744.073	720.295	695.814	688.11	589.546	726.112
AT1G09110	0	0	0	0	0	0	0	0	0
AT1G09130	1973.03	2043.85	2413.48	2113.41	1983.74	1938.8	2074.49	2221.55	1917.71
AT1G09140	1823.76	2096	1722.7	2585.63	2485.1	2595.84	1862.05	2329.52	1882.12
AT1G09150	746.357	781.373	838.643	737.025	694.391	714.125	743.528	682.23	746.309
AT1G09155	338.268	269.149	246.101	239.634	313.353	276.818	217.978	187.279	284.674
AT1G09157	2.4076	0	4.2249	0	1.67122	0	0	0.955505	0
AT1G09160	436.98	550.914	513.326	517.528	509.722	501.934	516.313	558.015	523.185
AT1G09170	4.81521	2.52327	2.11245	0	5.01366	2.15422	1.84727	10.5106	3.84695
AT1G09176	0	0	0	0	0	0	0	0.955505	0.961738
AT1G09180	50.5597	33.6436	32.743	57.3913	40.9449	48.47	49.8764	52.5528	44.2399
AT1G09190	31.2988	32.8025	42.249	29.1991	34.26	23.6965	46.1819	26.7541	33.6608
AT1G09195	197.423	156.443	165.827	124.851	147.903	158.335	143.164	144.281	147.146
AT1G09200	515.227	1227.15	1186.14	1123.66	960.951	1055.57	1156.39	793.069	1373.36
AT1G09210	2842.18	3182.68	3420.06	3889.52	3770.27	3957.31	3993.81	3105.39	3908.5
AT1G09220	13.2418	31.1203	20.0683	14.0961	8.35609	21.5422	21.2437	42.0422	25.0052
AT1G09230	215.48	241.393	216.526	220.503	233.971	213.268	205.048	260.853	269.287
AT1G09240	7.22281	18.504	8.4498	27.1853	14.2054	12.9253	18.4727	23.8876	18.273
AT1G09245	0	0	0	0	0	0	0	0	0
AT1G04687	0	0	0	0	0	0	0	0	0
AT1G04693	0	0	0	0	0	0	0	0	0
AT1G09250	73.4319	63.9228	86.6105	46.3158	51.8078	45.2387	42.4873	85.9954	61.5512
AT1G09260	0	0	0	0	0	0	0	0	0
AT1G09270	1439.75	1394.53	1832.55	1383.43	1501.59	1414.25	1427.02	1406.5	1406.06
AT1G09280	298.543	285.129	322.149	251.716	283.272	284.358	297.411	319.139	311.603
AT1G09290	262.429	273.354	380.241	251.716	213.08	277.895	254.924	293.34	275.057
AT1G09300	128.807	146.35	110.904	128.879	119.492	124.945	164.407	165.302	133.682
AT1G09310	93.8965	645.957	799.563	2097.3	1302.71	1004.95	1481.51	931.617	1200.25
AT1G09320	163.717	177.47	166.884	194.325	193.861	194.957	148.706	153.836	207.735
AT1G09330	1068.98	1055.57	1177.69	1080.37	911.65	943.55	1080.66	911.552	991.552
AT1G09340	666.906	790.624	1027.71	1315.97	942.567	908.005	1079.73	1245.02	934.809
AT1G09350	1.2038	2.52327	0	1.00686	3.34244	2.15422	0.923637	1.91101	2.88521
AT1G09360	0	0	0	0	0	0	0	0	0
AT1G09370	37.3178	188.404	251.382	202.38	187.176	176.646	135.775	96.506	226.97
AT1G09380	14936.8	9961.03	9720.44	8791.94	9470.8	8829.09	9045.18	10247.8	8896.07
AT1G09390	209.461	180.834	259.831	221.51	233.971	295.129	211.513	164.347	256.784
AT1G04697	0	0	0	0	0	0	0	0	0
AT1G09400	9.63041	10.9342	3.16868	7.04805	9.1917	8.61689	9.23637	4.77752	11.5409
AT1G09410	16.8532	23.5505	7.39358	7.04805	19.219	20.4651	20.32	21.9766	15.3878
AT1G09415	46.9483	39.5312	10.5623	37.254	35.9312	43.0845	64.6546	42.0422	47.1252
AT1G09420	1863.48	1718.35	1835.72	1293.82	1433.91	1561.81	1238.6	1730.42	1571.48
AT1G09421	0	5.88763	0	5.03432	0	4.30845	5.54182	0	4.80869
AT1G09430	2355.84	2189.36	2079.71	2059.04	2155.87	1922.64	1951.65	2049.56	2061
AT1G09440	75.8395	253.168	221.807	353.409	256.532	258.507	305.724	261.808	324.106
AT1G09450	58.9863	161.489	140.478	147.002	132.026	136.793	118.226	80.2624	136.567
AT1G09460	121.584	211.114	194.346	148.009	146.232	184.186	181.033	151.925	208.697
AT1G09470	273.263	492.038	388.691	408.787	406.106	447.001	434.11	346.848	481.831
AT1G09480	1.2038	24.3916	23.237	25.1716	8.35609	14.0025	13.8546	8.59954	18.273
AT1G09483	0	0	0	3.02059	0.835609	0	0	0.955505	1.92348
AT1G09486	24.076	26.9149	16.8996	57.3913	31.7532	35.5447	46.1819	40.1312	50.9721
AT1G09490	885.998	742.682	739.358	590.023	598.296	627.956	604.983	741.472	655.905
AT1G09500	2088.6	1326.4	1379.43	972.631	1140.61	1325.92	916.248	1325.29	1131
AT1G09510	201.035	205.226	177.446	215.469	208.067	204.651	204.124	154.792	191.386
AT1G09520	249.187	260.738	252.438	253.73	268.231	281.126	237.375	272.319	249.09
AT1G09530	83.0623	100.931	62.3173	63.4325	100.273	65.7038	86.8219	63.0633	66.3599
AT1G04703	0	0	0	0	0	0	0	0	0
AT1G09540	1196.58	1762.08	1907.54	1937.21	1922.74	1610.28	2116.98	1248.84	1753.25
AT1G09550	1140	2981.66	2888.78	3209.88	2838.56	2544.14	3934.7	1867.06	3279.53
AT1G09560	769.229	603.061	572.474	770.251	767.925	747.516	790.634	768.226	706.877
AT1G09570	982.302	957.16	909.41	925.309	992.704	976.94	925.485	990.859	996.36
AT1G09575	32.5026	39.5312	16.8996	46.3158	43.4517	43.0845	38.7928	25.7986	49.0486
AT1G09580	449.018	488.673	493.257	413.821	397.75	441.616	417.484	423.289	465.481
AT1G09590	2105.45	2775.6	3616.52	2800.09	2860.29	2724.02	2707.18	2535.91	2757.3
AT1G09600	67.4129	85.7912	88.7229	64.4393	76.0404	76.4749	75.7383	77.3959	67.3216
AT1G09610	8.42661	36.1669	24.2932	96.659	57.657	53.8556	64.6546	32.4872	102.906
AT1G04707	0	0.84109	0	0	0	1.07711	0	0.955505	5.77043
AT1G09620	2184.9	2524.11	2695.49	2736.66	2930.48	2635.69	2718.27	2593.24	2437.04
AT1G09625	0	0	0	0	0	0	0	0	0
AT1G09630	403.273	471.01	568.249	525.583	459.585	438.384	568.961	390.801	527.994
AT1G09640	3966.53	4312.27	4796.32	4535.92	4573.29	4272.9	4852.79	4187.98	4333.59
AT1G09645	861.922	616.519	608.386	544.714	564.036	510.551	604.983	639.233	635.709
AT1G09650	37.3178	35.3258	20.0683	26.1785	30.0819	25.8507	11.0836	21.0211	25.0052
AT1G04713	0	0	5.28113	0	0	0	0	0.955505	0.961738
AT1G09660	441.795	666.984	655.916	640.366	561.529	549.327	579.121	595.28	593.392
AT1G04717	0	0	0	0	0	0	0	0	0
AT1G09665	0	0	0	0	0	0	0	0	0
AT1G09680	49.3559	47.101	34.8554	44.302	45.1229	31.2362	63.731	48.7307	56.7425
AT1G09690	5089.67	5877.54	7275.28	5460.23	5457.36	5836.87	5056.92	5162.59	5185.69
AT1G09700	175.755	182.517	231.313	250.709	230.628	227.271	229.986	199.701	244.281
AT1G09710	136.03	132.051	148.928	129.886	136.204	158.335	129.309	128.038	154.84
AT1G09720	3.6114	0	0	0	0.835609	4.30845	0	4.77752	1.92348
AT1G09730	1150.83	943.703	904.129	1005.86	1058.72	1012.49	980.903	943.083	1066.57
AT1G09740	243.168	97.5664	64.4298	89.6109	116.15	123.868	117.302	186.323	119.255
AT1G09750	934.15	1154.82	1281.2	767.231	1112.2	988.789	728.75	913.463	681.872
AT1G09760	742.746	867.164	947.434	830.663	727.816	746.438	710.277	670.764	776.122
AT1G09770	2192.12	2396.27	2414.53	2334.92	2632.17	2324.41	2388.53	2342.9	2392.8
AT1G09780	1492.71	1932.82	2162.09	2339.95	1966.19	1976.5	2070.8	1589.96	2041.77
AT1G09790	539.303	524.84	491.145	758.169	675.172	718.434	766.619	929.706	750.155
AT1G09794	51.7635	60.5585	42.249	45.3089	61.8351	72.1665	66.5019	78.3514	59.6277
AT1G09795	1183.34	1418.92	1366.76	1305.9	1272.63	1300.07	1225.67	1204.89	1403.18
AT1G04723	0	1.68218	0	5.03432	1.67122	0	0	0.955505	0
AT1G09800	78.2471	86.6323	88.7229	92.6315	86.9034	99.0943	59.1128	106.061	97.1355
AT1G04733	0	0	0	0	0	0	0	0	0
AT1G09810	205.85	205.226	234.482	201.373	233.971	204.651	219.826	256.075	224.085
AT1G09812	7.22281	12.6163	4.2249	8.05492	8.35609	2.15422	5.54182	13.3771	15.3878
AT1G09815	474.298	527.363	575.643	536.659	451.229	523.476	512.619	366.914	552.037
AT1G09820	251.595	229.618	230.257	212.448	202.217	245.581	217.055	235.054	224.085
AT1G09830	256.41	391.107	392.916	410.801	415.298	386.683	373.15	342.071	404.892
AT1G09840	833.031	772.962	671.759	640.366	720.295	696.891	665.019	767.27	656.867
AT1G09850	85.4699	75.6981	55.98	107.735	96.0951	114.174	154.247	105.106	100.021
AT1G04737	0	0	0	0	0	1.07711	0	0	0
AT1G09860	0	0	0	1.00686	0	1.07711	0.923637	0	0
AT1G04743	0	0	0	0	0	0	0	0.955505	0
AT1G09870	1009.99	1111.08	1350.91	925.309	1041.17	955.398	1100.05	979.392	989.628
AT1G09880	30.095	14.2985	13.7309	14.0961	10.8629	8.61689	21.2437	15.2881	17.3113
AT1G04747	0	0	0	0	0	0	0	0	0
AT1G09890	1.2038	0	5.28113	2.01373	2.50683	2.15422	2.77091	2.86651	0
AT1G09900	117.973	141.303	224.976	176.201	188.012	205.728	186.575	154.792	169.266
AT1G09910	697.001	558.484	649.579	484.302	591.611	560.098	572.655	604.835	549.152
AT1G09920	694.593	541.662	543.956	562.837	539.804	468.544	557.877	487.307	554.923
AT1G09930	32.5026	43.7367	58.0924	52.357	64.3419	58.164	70.1964	42.9977	71.1686
AT1G09932	37.3178	19.3451	12.6747	14.0961	20.0546	28.0049	21.2437	15.2881	14.4261
AT1G09935	0	0	0	0	0	0	0	0.955505	0
AT1G09940	222.703	159.807	208.076	162.105	146.232	203.574	199.506	146.192	189.462
AT1G09950	4.81521	3.36436	11.6185	0	0.835609	11.8482	1.84727	1.91101	1.92348
AT1G09960	1827.37	1508.07	1525.19	1092.45	1248.4	1255.91	1323.57	1344.4	1341.62
AT1G04753	0	0	0	0	0	0	0	0	0
AT1G09970	434.572	224.571	260.888	438.993	306.669	551.481	357.448	430.933	375.078
AT1G09980	782.471	752.775	647.466	774.279	775.445	691.506	786.939	771.092	740.538
AT1G09995	270.855	283.447	176.39	208.421	223.108	188.495	193.04	247.476	187.539
AT1G10000	0	3.36436	10.5623	0	6.68487	3.23134	4.61819	1.91101	3.84695
AT1G10010	3.6114	17.6629	14.7872	21.1442	7.52048	8.61689	2.77091	17.1991	5.77043
AT1G10020	337.064	446.619	364.398	407.78	447.887	417.919	440.575	657.387	420.279
AT1G10030	337.064	454.189	398.197	377.574	408.613	434.076	387.004	388.89	410.662
AT1G10040	48.1521	39.5312	42.249	36.2471	46.7941	36.6218	43.411	56.3748	38.4695
AT1G10050	121.584	151.396	126.747	180.229	159.601	171.261	148.706	139.504	150.031
AT1G10060	1613.09	1492.09	1517.8	1258.58	1345.33	1436.87	1237.67	1053.92	1593.6
AT1G10070	113.157	109.342	66.5422	154.05	91.0814	105.557	169.026	121.349	155.802
AT1G10090	252.798	254.85	233.426	304.073	277.422	315.594	292.793	275.185	283.713
AT1G10095	190.201	181.675	201.739	158.078	180.492	145.41	166.255	170.08	164.457
AT1G10100	4.81521	13.4574	14.7872	9.06178	12.5341	12.9253	18.4727	5.73303	9.61738
AT1G04763	0	0	0	0	0	0	0	0	0
AT1G10110	10.8342	11.7753	10.5623	10.0686	15.041	15.0796	16.6255	15.2881	11.5409
AT1G04767	0	0.84109	0	0	0	0	0	0	0
AT1G10120	491.151	542.503	447.84	451.075	503.037	485.777	471.979	775.87	469.328
AT1G04773	0	0.84109	0	0	0	0	0	0	0
AT1G10130	1302.51	1232.2	1466.04	1272.68	1448.11	1164.36	1311.57	1230.69	1294.5
AT1G10140	46.9483	14.2985	16.8996	29.1991	15.8766	29.082	59.1128	35.3537	36.546
AT1G10150	498.374	301.951	326.374	336.293	358.476	352.216	340.822	246.52	293.33
AT1G10155	4.81521	1.68218	1.05623	5.03432	0.835609	0	2.77091	5.73303	2.88521
AT1G10160	83.0623	84.9501	72.8796	118.81	133.697	107.711	120.073	134.726	72.1303
AT1G10170	976.283	928.563	1010.81	986.727	1084.62	1013.56	980.903	1010.92	926.154
AT1G10180	730.707	863.799	951.659	670.572	760.404	696.891	722.285	850.399	754.964
AT1G10190	0	0.84109	6.33735	4.02746	5.01366	10.7711	0	0	22.12
AT1G10200	346.695	471.851	426.715	363.478	373.517	434.076	540.328	361.181	566.464
AT1G10210	173.347	166.536	140.478	165.126	172.136	133.562	155.171	137.593	160.61
AT1G10220	0	0	0	1.00686	1.67122	2.15422	0	0.955505	0
AT1G10225	0	0	0	0	0.835609	2.15422	0	0	0
AT1G10230	127.603	240.552	275.675	255.744	223.943	199.266	193.964	193.012	189.462
AT1G10240	232.334	254.85	295.743	205.4	249.012	247.736	212.437	273.274	218.314
AT1G10250	0	0	0	1.00686	0	0	0.923637	0	0.961738
AT1G10260	0	3.36436	0	0	0	0	0	0	0
AT1G04783	0	0	0	0	0	0	0	0	0
AT1G10270	272.059	283.447	317.924	300.046	332.572	322.056	317.731	342.071	317.373
AT1G10280	229.926	168.218	286.237	163.112	185.505	201.42	171.797	205.434	186.577
AT1G10290	1527.62	1706.57	1871.63	1878.81	1744.75	1736.3	1846.35	1728.51	1802.3
AT1G10300	10.8342	23.5505	13.7309	33.2265	22.5615	42.0074	17.5491	24.8431	38.4695
AT1G10310	309.377	303.633	316.868	242.654	254.861	316.671	286.328	283.785	278.904
AT1G10320	302.154	278.401	314.755	333.272	361.819	379.143	322.349	388.89	341.417
AT1G10330	56.5787	55.5119	64.4298	37.254	45.9585	70.0123	48.9528	63.0633	47.1252
AT1G10340	4.81521	0	1.05623	3.02059	0.835609	4.30845	0	0	3.84695
AT1G10350	309.377	282.606	351.723	253.73	272.409	275.741	244.764	267.541	304.871
AT1G10360	386.42	351.576	307.362	399.725	319.203	385.606	373.15	275.185	367.384
AT1G10370	416.515	518.952	738.302	441.007	365.161	441.616	248.458	630.633	342.379
AT1G10380	1.2038	3.36436	7.39358	25.1716	7.52048	12.9253	17.5491	9.55505	7.6939
AT1G10385	0	4.20545	3.16868	5.03432	0.835609	3.23134	5.54182	2.86651	4.80869
AT1G04787	0	0	0	0	0	0	0	0	0
AT1G10390	2825.32	2755.41	3166.56	2765.86	3107.63	2780.03	2711.8	3079.59	2642.86
AT1G10395	0	0	0	0	0	0	0	0	0
AT1G10400	0	0	1.05623	0	0	0	0	0	0
AT1G10410	1536.05	1320.51	1139.67	1143.8	1230.85	1102.96	1291.25	1503.01	1170.43
AT1G04793	0	0	0	0	0	0	0	0	0
AT1G10417	26.4836	23.5505	26.4056	27.1853	35.0956	30.1591	34.1746	18.1546	33.6608
AT1G10419	0	0	0	0	0	0	0	0	0
AT1G10430	371.975	335.595	406.647	320.183	327.559	360.832	352.83	331.56	327.953
AT1G10440	0	0	0	0	0	0	0	0	0
AT1G10450	885.998	791.466	785.832	833.684	902.458	706.585	858.059	886.708	792.472
AT1G10455	0	0	0	0	0	0	0	0	0
AT1G10460	1.2038	0.84109	0	0	0	1.07711	0	0.955505	0
AT1G10470	724.688	231.3	341.161	463.158	480.475	399.608	463.666	496.863	346.226
AT1G10480	0	0.84109	0	0	0	2.15422	0	1.91101	0.961738
AT1G10490	275.671	362.51	333.767	334.279	337.586	347.907	342.67	288.562	311.603
AT1G10500	1156.85	900.807	968.559	1007.87	924.184	989.866	1087.12	1001.37	1013.67
AT1G10510	464.667	413.816	325.317	442.014	477.969	457.773	450.735	500.685	463.558
AT1G10520	201.035	264.943	231.313	132.906	184.67	154.027	136.698	205.434	189.462
AT1G10522	101.119	127.846	123.578	142.975	121.163	84.0147	124.691	96.506	125.026
AT1G04797	0	0	0	0	0	0	0	0	0
AT1G10530	27.6874	19.3451	27.4619	15.103	17.5478	22.6193	9.23637	21.9766	14.4261
AT1G04803	0	0.84109	0	0	0	0	0	0	0
AT1G10538	0	0	0	0	0	0	0	0	0
AT1G10540	4088.11	5179.43	5345.56	5313.22	4961.01	4286.9	5539.05	4272.06	4782.72
AT1G10550	3.6114	6.72872	10.5623	8.05492	3.34244	2.15422	9.23637	18.1546	7.6939
AT1G10560	73.4319	44.5778	95.0603	36.2471	57.657	50.6243	38.7928	44.9087	32.6991
AT1G10570	769.229	606.426	588.318	666.544	683.528	678.58	692.728	736.694	679.949
AT1G10580	675.333	819.222	915.748	812.54	782.13	793.831	708.43	839.889	784.778
AT1G10585	0	0	0	3.02059	0.835609	7.53978	0.923637	3.82202	0
AT1G10586	0	0	0	0	0	0	0	0	0
AT1G10588	0	0	0	0	0	0	0	0	0
AT1G10590	2241.48	2392.9	2464.17	2200	2209.35	2291.02	2075.41	1995.09	2274.51
AT1G10600	291.32	188.404	226.032	205.4	264.053	245.581	254	241.743	237.549
AT1G10610	167.328	121.958	116.185	114.783	134.533	101.249	140.393	139.504	139.452
AT1G10620	0	0	0	2.01373	0	0	1.84727	0	0.961738
AT1G10630	1392.8	1788.16	1886.42	1866.73	1743.92	1655.52	1835.27	1555.56	1829.23
AT1G04807	0	0	0	0	0	0	0	0	0
AT1G10640	483.928	645.116	718.233	418.856	583.255	438.384	363.913	644.01	440.476
AT1G10650	887.202	686.329	792.169	696.75	706.925	657.038	727.826	782.558	755.926
AT1G04813	0	0	0	0	0	0	0	0	0
AT1G10657	27.6874	54.6708	57.0362	39.2677	48.4653	49.5471	34.1746	24.8431	47.1252
AT1G10660	737.93	556.802	574.587	494.37	552.338	573.023	630.844	643.055	619.359
AT1G10670	7171.05	8036.61	8346.29	7848.51	7634.13	7478.39	7073.22	7024.87	7341.91
AT1G10680	4.81521	103.454	102.454	132.906	106.122	106.634	138.546	49.6863	168.304
AT1G10682	21.6684	11.7753	23.237	18.1236	13.3697	21.5422	18.4727	5.73303	22.12
AT1G10690	40.9293	31.1203	25.3494	17.1167	32.5888	31.2362	36.9455	37.2647	34.6226
AT1G10700	184.182	149.714	136.253	152.037	162.944	190.649	147.782	132.815	177.921
AT1G10705	36.114	31.9614	40.1366	22.151	19.219	22.6193	22.1673	33.4427	40.393
AT1G10710	6.01901	12.6163	3.16868	18.1236	10.0273	8.61689	8.31274	12.4216	10.5791
AT1G10715	0	0.84109	1.05623	2.01373	0	1.07711	0	0	4.80869
AT1G10717	0	4.20545	9.50603	7.04805	6.68487	4.30845	4.61819	7.64404	21.1582
AT1G10720	541.711	390.266	348.554	411.808	478.804	430.845	471.979	429.022	475.098
AT1G10730	369.567	301.951	317.924	334.279	318.367	323.134	327.891	355.448	340.455
AT1G10740	511.616	308.68	341.161	402.746	452.065	475.006	362.066	399.401	354.881
AT1G10745	0	1.68218	9.50603	8.05492	3.34244	9.69401	1.84727	0	3.84695
AT1G10747	0	0	0	0	0	0	0	0	0
AT1G10750	284.097	148.873	220.751	132.906	182.998	129.253	168.102	236.01	141.375
AT1G04817	0	0	0	0	0	0	0	0	0
AT1G10760	4005.05	4201.24	3958.73	4636.61	4605.04	4393.54	5281.36	3560.21	4973.15
AT1G10770	4.81521	4.20545	1.05623	11.0755	10.0273	7.53978	10.16	6.68853	20.1965
AT1G10780	54.1711	142.144	138.366	123.844	116.15	128.176	121.92	88.862	129.835
AT1G10790	104.731	47.101	66.5422	49.3364	55.9858	63.5496	79.4328	71.6629	68.2834
AT1G10800	0	0.84109	0	2.01373	0	0	0.923637	0.955505	0.961738
AT1G10810	15.6494	37.008	53.8675	153.043	174.642	78.6292	314.037	125.171	213.506
AT1G10820	703.02	573.623	517.551	642.38	708.597	637.65	719.514	643.055	639.556
AT1G10830	421.331	373.444	395.028	457.116	426.996	385.606	436.881	396.535	409.7
AT1G10840	1516.79	1748.63	1626.59	1708.65	1826.64	1659.83	1644.07	1616.71	1653.23
AT1G04823	1.2038	5.88763	8.4498	0	2.50683	1.07711	1.84727	4.77752	0
AT1G10850	671.721	797.353	842.868	622.242	711.103	554.713	616.066	901.041	586.66
AT1G10865	161.309	149.714	158.434	183.249	175.478	171.261	202.277	170.08	214.468
AT1G04827	1.2038	0.84109	0	1.00686	0	1.07711	0	0	0
AT1G10870	831.827	759.504	672.816	872.952	767.089	764.749	762.001	797.847	792.472
AT1G10875	4.81521	14.2985	8.4498	6.04119	5.84926	10.7711	9.23637	1.91101	12.5026
AT1G10880	881.183	1890.77	1808.26	1484.12	1377.92	1435.79	1884.22	1073.99	1788.83
AT1G10890	885.998	666.143	645.354	722.929	788.815	723.819	725.055	842.755	801.128
AT1G10900	279.282	251.486	218.639	254.737	239.82	261.738	202.277	317.228	241.396
AT1G10910	349.102	372.603	352.779	355.423	382.709	371.604	367.608	401.312	395.274
AT1G10920	30.095	28.5971	21.1245	37.254	35.9312	28.0049	31.4037	39.1757	24.0434
AT1G10930	299.747	410.452	420.378	345.355	391.065	366.218	365.76	333.471	325.067
AT1G10940	982.302	1026.13	1057.28	955.514	960.115	1059.88	998.452	1061.57	1054.06
AT1G10950	4733.35	4829.54	5586.38	5003.11	5196.65	4652.05	5056.92	4769.88	4629.81
AT1G10960	1433.73	2256.64	2633.17	2284.58	1910.2	2132.68	1558.18	2245.44	1583.98
AT1G10970	955.818	835.202	902.017	763.203	808.034	841.224	641.928	1111.25	736.691
AT1G10980	13.2418	5.88763	0	8.05492	10.8629	7.53978	7.3891	10.5106	4.80869
AT1G10990	38.5216	37.008	45.4177	24.1647	27.5751	26.9278	14.7782	22.9321	25.0052
AT1G11000	104.731	209.431	162.659	129.886	129.519	120.637	102.524	194.923	155.802
AT1G11010	0	0	0	0	0	0	0	0	0
AT1G11020	562.175	457.553	530.225	414.828	367.668	395.3	435.957	498.774	405.853
AT1G11030	0	0	0	0	0	0	0	0	0
AT1G11040	0	0	0	0	0	0	0	0	0
AT1G11050	226.315	150.555	134.141	160.091	168.793	184.186	218.902	186.323	155.802
AT1G04833	3.6114	0	3.16868	3.02059	0.835609	1.07711	1.84727	1.91101	0.961738
AT1G11055	0	0	0	0	0	0	0	0	0
AT1G11060	489.947	493.72	497.482	465.171	457.078	455.618	455.353	536.994	461.634
AT1G11070	692.186	996.692	1032.99	1118.63	1022.79	1137.43	1023.39	836.067	1115.62
AT1G11080	71.0243	32.8025	23.237	68.4668	78.5473	124.945	60.9601	71.6629	100.021
AT1G04837	4.81521	3.36436	0	2.01373	3.34244	0	0.923637	0	4.80869
AT1G11090	427.35	431.479	451.008	409.794	391.065	408.225	451.659	485.396	424.126
AT1G11100	68.6167	102.613	87.6667	147.002	162.108	144.333	121.92	100.328	105.791
AT1G11110	0	0	0	0	0.835609	0	0	0	0
AT1G11112	32.5026	52.1476	23.237	28.1922	26.7395	33.3905	27.7091	44.9087	34.6226
AT1G11120	111.954	163.171	149.984	95.6521	111.136	108.788	87.7456	170.08	106.753
AT1G11125	12.038	18.504	5.28113	9.06178	7.52048	7.53978	11.0836	8.59954	10.5791
AT1G11130	238.353	378.49	349.611	255.744	311.682	278.972	248.458	318.183	298.139
AT1G11145	3.6114	8.4109	9.50603	2.01373	12.5341	8.61689	9.23637	2.86651	5.77043
AT1G11150	72.2281	80.7446	40.1366	59.405	50.1366	90.4774	64.6546	87.9064	87.5181
AT1G11160	16.8532	42.8956	38.0241	26.1785	34.26	29.082	20.32	34.3982	36.546
AT1G11170	32058.4	11969.6	11967	14697.2	16208.3	13433.7	16789.9	21579.1	14544.4
AT1G11175	270.855	142.985	192.233	129.886	138.711	145.41	168.102	85.0399	141.375
AT1G11180	65.0053	77.3803	103.51	80.5492	106.958	115.251	94.211	68.7963	157.725
AT1G11185	0	0.84109	0	0	1.67122	7.53978	0.923637	0.955505	0
AT1G11190	3311.66	1346.58	1491.39	1518.35	1600.19	1656.6	1881.45	1604.29	1835.96
AT1G11200	334.657	328.866	247.157	326.224	346.778	348.984	367.608	323.916	348.149
AT1G11210	90.2851	81.5857	92.9478	59.405	60.1639	82.9376	271.549	48.7307	228.894
AT1G11220	33.7064	58.8763	65.486	47.3226	48.4653	56.0098	30.48	35.3537	41.3547
AT1G11230	0	0	0	0	0	0	0	0	0
AT1G11240	349.102	316.25	358.06	360.458	369.339	368.372	346.364	369.78	445.285
AT1G11250	0	0	0	2.01373	0	0	0	0	0.961738
AT1G11260	362.344	478.58	456.289	889.061	597.461	1092.19	1132.38	430.933	1200.25
AT1G11270	163.717	178.311	165.827	122.837	141.218	113.097	114.531	153.836	113.485
AT1G11265	0	0	0	0	0	0	0	0	0
AT1G11280	648.849	577.829	571.418	432.952	457.078	451.31	452.582	706.118	474.137
AT1G11290	34.9102	49.6243	23.237	48.3295	41.7805	52.7785	56.3419	42.9977	53.8573
AT1G11300	105.935	84.109	102.454	99.6796	101.944	105.557	91.4401	116.572	101.944
AT1G11303	0	0.84109	0	0	0	4.30845	1.84727	2.86651	1.92348
AT1G11310	428.553	445.778	439.39	517.528	442.037	434.076	543.099	508.329	446.246
AT1G11320	86.6737	100.931	89.7792	103.707	96.0951	121.714	99.7528	101.284	77.9008
AT1G11330	476.705	393.63	388.691	365.492	386.887	402.84	246.611	546.549	316.412
AT1G11340	1.2038	0.84109	0	0	0	0	1.84727	0.955505	4.80869
AT1G11350	107.138	100.09	119.353	143.982	106.122	120.637	115.455	110.839	119.255
AT1G11360	775.248	723.337	821.743	700.778	737.843	821.836	727.826	796.891	802.089
AT1G11362	1.2038	0	4.2249	0	3.34244	1.07711	2.77091	0	5.77043
AT1G11370	0	0	0	2.01373	1.67122	0	0.923637	0	0
AT1G11380	69.8205	96.7253	82.3856	77.5286	70.1912	84.0147	89.5928	97.4615	91.3651
AT1G11390	182.978	222.048	214.414	212.448	263.217	241.273	202.277	268.497	204.85
AT1G11400	286.505	291.017	291.518	241.647	256.532	248.813	245.688	281.874	276.019
AT1G04847	0	0	0	0	0	0	0	0	0
AT1G11410	98.7117	157.284	159.49	222.517	177.149	200.343	211.513	171.991	170.228
AT1G11420	557.36	706.516	532.338	564.851	582.42	532.093	501.535	743.383	557.808
AT1G11430	489.947	623.248	731.964	633.318	575.735	655.961	591.128	523.617	591.469
AT1G11440	55.3749	26.9149	21.1245	47.3226	30.0819	61.3954	49.8764	41.0867	46.1634
AT1G11450	949.799	470.169	435.165	400.732	439.53	441.616	497.841	568.525	473.175
AT1G11460	10.8342	0.84109	3.16868	2.01373	3.34244	2.15422	5.54182	4.77752	3.84695
AT1G11470	0	0.84109	0	0	1.67122	0	0	0	0
AT1G11475	505.597	560.166	477.414	490.343	489.667	485.777	543.099	429.022	558.77
AT1G11480	1295.29	1187.62	1388.94	1157.89	1225.84	1151.43	1184.1	1202.98	1206.98
AT1G11482	0	0	0	0	0	0	0	0.955505	0
AT1G11490	0	0	0	2.01373	0	0	0	0	0
AT1G11500	0	0	0	0	0	0	0	0	0.961738
AT1G11510	0	1.68218	0	3.02059	0	3.23134	2.77091	0.955505	3.84695
AT1G11520	0	0	0	0	0	0	0	0	0
AT1G11530	128.807	97.5664	46.4739	113.776	90.2458	130.331	166.255	99.3725	144.261
AT1G04853	0	0.84109	0	0	0	0	0	0	0.961738
AT1G11540	15.6494	61.3996	54.9237	62.4256	40.9449	63.5496	46.1819	45.8642	52.8956
AT1G11545	85.4699	63.9228	50.6988	33.2265	46.7941	62.4725	49.8764	127.082	41.3547
AT1G11550	0	0	0	0	0	0	0	0	0
AT1G11560	0	0	0	0	0	0	0	0	0
AT1G11570	0	0	0	0	0	0	0	0	0
AT1G11572	1.2038	1.68218	0	0	0	0	0.923637	1.91101	3.84695
AT1G11580	234.741	445.778	790.057	418.856	494.681	692.583	552.335	470.108	687.643
AT1G04857	0	0	0	0	0	0	0	0	0
AT1G11590	72.2281	614.837	491.145	1111.58	792.158	909.082	537.557	278.052	779.008
AT1G11591	0	3.36436	1.05623	8.05492	15.041	19.388	3.69455	0.955505	2.88521
AT1G11592	305.766	397.836	446.783	330.252	348.449	371.604	278.939	381.246	320.259
AT1G11593	6.01901	55.5119	15.8434	75.5148	70.1912	52.7785	80.3565	28.6651	65.3982
AT1G11595	3.6114	7.56981	0	19.1304	9.1917	15.0796	18.4727	5.73303	8.65564
AT1G11600	0	0	0	1.00686	0	1.07711	0	0	0.961738
AT1G11608	0	0.84109	0	0	0	2.15422	0	1.91101	0
AT1G11610	0	0	0	0	0	0	0	0	0
AT1G11620	0	8.4109	5.28113	10.0686	4.17805	9.69401	2.77091	3.82202	11.5409
AT1G11630	162.513	154.761	157.378	168.146	160.437	180.955	141.317	201.612	187.539
AT1G11640	0	0	0	0	0	0	0	0	0
AT1G11650	2461.77	2471.12	2421.93	2256.38	2339.71	2311.48	2409.77	2320.92	2464.93
AT1G11655	0	0	0	0	0	0	0	0	0
AT1G11660	680.148	780.531	746.751	791.396	836.445	713.048	759.23	819.823	780.931
AT1G11670	1068.98	1150.61	1299.16	751.121	806.363	718.434	1071.42	1263.18	1166.59
AT1G04863	0	0	0	0	0	0	0	0	0
AT1G11680	2909.59	2882.42	3240.5	2555.42	2701.52	2201.62	2301.7	2812.05	2194.69
AT1G11684	0	0.84109	0	0	0	0	0	1.91101	1.92348
AT1G11690	0	1.68218	3.16868	10.0686	2.50683	4.30845	1.84727	0.955505	1.92348
AT1G04867	0	0	0	0	0	0	0	0	0
AT1G11700	166.125	161.489	180.615	160.091	132.026	126.022	148.706	181.546	193.309
AT1G11710	65.0053	59.7174	30.6305	61.4187	68.52	77.552	52.6473	61.1523	70.2069
AT1G11720	1745.51	1572	1745.94	1470.02	1621.92	1670.6	1315.26	1844.12	1456.07
AT1G04873	1.2038	1.68218	0	1.00686	0	0	0	0	0
AT1G11730	107.138	83.2679	46.4739	54.3707	82.7253	61.3954	67.4255	102.239	89.4416
AT1G04877	0	0	0	0	0	0	0	0	0
AT1G11740	30.095	68.1283	44.3615	89.6109	60.1639	92.6316	84.051	70.7074	83.6712
AT1G11750	740.338	982.393	1062.56	911.212	825.582	881.077	925.485	905.819	849.214
AT1G04883	1.2038	0	0	0	0	2.15422	0	0	0
AT1G11755	276.874	267.467	188.008	259.771	254.025	289.743	281.709	241.743	245.243
AT1G11760	201.035	203.544	167.94	180.229	179.656	184.186	163.484	170.08	214.468
AT1G11765	0	0	0	1.00686	0.835609	0	0	0	4.80869
AT1G11770	0	0.84109	0	0	1.67122	0	0	0	0.961738
AT1G04887	0	0.84109	0	2.01373	0	0	0.923637	0	0
AT1G11780	185.385	222.889	190.121	211.442	240.655	218.654	194.888	226.455	219.276
AT1G11785	34.9102	16.8218	8.4498	6.04119	15.041	14.0025	19.3964	19.1101	20.1965
AT1G11790	1223.06	830.997	883.005	789.382	801.349	845.533	810.03	1047.23	904.034
AT1G11800	306.969	382.696	333.767	274.874	304.162	311.285	301.106	345.893	276.019
AT1G11803	0	0	0	0	0	0	0	0	0
AT1G11806	0	0	0	0	0	0	0	0	0
AT1G11810	13.2418	27.756	30.6305	18.1236	23.3971	9.69401	14.7782	11.4661	16.3495
AT1G11820	628.384	705.674	701.334	588.009	756.226	644.113	554.182	776.825	568.387
AT1G04893	0	0.84109	0	0	0	0	0	0	0
AT1G11840	10683.7	11297.5	10005.6	11174.2	10751.8	10854.1	10583	10582.2	11400.4
AT1G11850	2.4076	19.3451	15.8434	36.2471	49.3009	33.3905	23.0909	20.0656	42.3165
AT1G11860	2206.57	2114.5	2550.78	2651.07	2309.62	2257.63	2433.78	2368.7	2339.91
AT1G11870	199.831	272.513	217.582	233.593	301.655	252.044	255.848	229.321	256.784
AT1G04897	2.4076	0	0	0	0	0	0	0	0
AT1G04907	2.4076	0.84109	1.05623	0	0	0	1.84727	0	0.961738
AT1G11880	195.016	157.284	172.165	163.112	168.793	186.34	169.949	172.946	188.501
AT1G11890	876.367	846.136	885.117	874.965	959.279	807.834	944.881	811.224	804.013
AT1G04913	0	0	0	0	0	0	0	0	0
AT1G11900	90.2851	79.9035	63.3735	48.3295	89.4102	67.858	100.676	71.6629	79.8242
AT1G04917	1.2038	1.68218	0	2.01373	0.835609	1.07711	0	0.955505	0
AT1G11905	481.521	460.076	443.615	433.959	432.846	388.837	479.368	394.624	463.558
AT1G11910	34829.6	23924	28332.2	22016.1	26225.6	23229	23249.8	25720.3	22476.8
AT1G11915	2.4076	4.20545	0	3.02059	2.50683	3.23134	0	7.64404	2.88521
AT1G11920	0	0	0	0	0	0	0	0	0
AT1G11925	0	0	0	1.00686	0	0	5.54182	0	0.961738
AT1G11930	541.711	528.204	572.474	633.318	505.544	589.18	567.113	593.369	637.632
AT1G11940	452.629	423.909	421.434	465.171	499.694	469.621	513.542	374.558	496.257
AT1G11950	205.85	342.324	246.101	326.224	268.231	288.666	276.168	249.387	312.565
AT1G11960	529.673	427.274	401.366	478.261	491.338	548.25	483.062	433.799	504.912
AT1G11970	0	0	0	0	0	0	0	0	0
AT1G11980	0	0	0	0	0	0	0	0	0
AT1G11990	557.36	661.097	684.434	566.865	627.543	466.389	773.085	405.134	621.283
AT1G12000	5419.51	7134.12	7336.54	5642.47	6160.95	5425.41	5228.71	5614.55	5743.5
AT1G12010	33926.7	9408.43	11013.3	12383.4	12814.9	13126.8	15416.4	19831.5	13858.6
AT1G12013	0	2.52327	12.6747	3.02059	0.835609	4.30845	3.69455	0	0
AT1G12015	0	0	0	0	0	0	0	0	0
AT1G12020	16.8532	21.0272	19.0121	8.05492	16.7122	14.0025	19.3964	9.55505	12.5026
AT1G12030	1.2038	3.36436	5.28113	16.1098	5.84926	22.6193	1.84727	1.91101	1.92348
AT1G04923	0	0	0	0	0	0	0	0	0
AT1G12040	0	0.84109	0	0	0	0	0	0	2.88521
AT1G12050	2038.04	2200.29	2335.31	2232.22	2107.41	1999.12	2012.61	1696.98	2099.47
AT1G12060	48.1521	32.8025	39.0803	48.3295	40.9449	71.0894	44.3346	52.5528	46.1634
AT1G12064	951.003	741.841	978.065	538.673	563.201	655.961	362.99	1205.85	538.573
AT1G12070	31.2988	20.1862	16.8996	15.103	18.3834	21.5422	16.6255	53.5083	28.8521
AT1G12080	5647.03	6291.35	6476.78	7796.15	6970.65	7573.17	7516.56	5385.23	7675.63
AT1G12090	243.168	746.888	684.434	1540.5	1156.48	1113.73	1745.67	797.847	1528.2
AT1G12100	0	0	0	2.01373	0	0	0	0	0
AT1G12110	769.229	866.323	1043.55	557.803	586.598	491.163	716.743	1027.17	829.98
AT1G12120	946.188	884.827	945.322	901.144	895.773	807.834	962.43	862.821	997.322
AT1G12130	0	8.4109	0	2.01373	1.67122	12.9253	1.84727	4.77752	3.84695
AT1G12140	530.876	453.347	441.502	563.844	503.037	492.24	593.899	665.987	468.366
AT1G04927	0	1.68218	0	5.03432	0	1.07711	0	0.955505	0.961738
AT1G12150	65.0053	55.5119	49.6426	63.4325	69.3556	75.3978	65.5783	58.2858	54.8191
AT1G04933	9.63041	7.56981	8.4498	12.0824	7.52048	16.1567	3.69455	6.68853	9.61738
AT1G12160	123.992	129.528	129.916	108.741	104.451	96.9401	128.386	107.972	89.4416
AT1G12170	0	29.4381	15.8434	52.357	49.3009	49.5471	54.4946	28.6651	50.9721
AT1G12180	1.2038	5.04654	3.16868	6.04119	4.17805	7.53978	5.54182	5.73303	9.61738
AT1G12190	0	22.7094	7.39358	33.2265	19.219	42.0074	15.7018	7.64404	34.6226
AT1G12200	1177.32	1688.91	1719.54	1653.27	1340.32	1205.29	1591.43	1517.34	1603.22
AT1G12210	40.9293	21.0272	23.237	23.1579	30.0819	26.9278	30.48	24.8431	36.546
AT1G12211	10.8342	4.20545	0	6.04119	3.34244	1.07711	10.16	6.68853	2.88521
AT1G12220	22.8722	33.6436	7.39358	29.1991	42.6161	47.3929	41.5637	44.9087	36.546
AT1G12230	3683.63	4405.63	4738.23	3113.23	3671.67	3735.42	2868.82	4100.07	3252.6
AT1G12240	881.183	632.5	688.659	1361.28	904.965	1430.4	1198.88	1403.64	1249.3
AT1G12244	87.8775	87.4733	81.3294	108.741	82.7253	98.0172	118.226	94.595	106.753
AT1G12250	176.959	167.377	175.333	205.4	155.423	182.032	205.048	217.855	176.96
AT1G12260	0	0	6.33735	1.00686	0.835609	6.46267	1.84727	1.91101	2.88521
AT1G04937	0	0	0	0	0	0	0	0	0
AT1G12270	516.431	652.686	745.695	729.977	684.364	752.901	747.223	627.767	781.893
AT1G12280	63.8015	42.0545	59.1486	60.4119	64.3419	57.0869	55.4182	65.9298	52.8956
AT1G12290	48.1521	24.3916	32.743	48.3295	35.0956	46.3158	42.4873	44.9087	35.5843
AT1G12300	113.157	117.753	130.972	114.783	129.519	132.485	111.76	134.726	122.141
AT1G12320	25.2798	30.2792	7.39358	34.2334	22.5615	30.1591	32.3273	22.9321	21.1582
AT1G12310	977.487	1106.03	1112.21	1006.86	952.595	952.167	953.194	1052.01	1054.06
AT1G04943	0	0	0	0	0	0	0	0	0
AT1G04947	0	0	0	0	0	0	0	0	0
AT1G12330	1178.52	1020.24	1172.41	1210.25	1116.37	937.087	1197.03	835.111	1073.3
AT1G12340	1.2038	2.52327	1.05623	1.00686	1.67122	5.38556	1.84727	0	1.92348
AT1G12350	597.086	436.526	401.366	450.068	439.53	374.835	454.43	438.577	452.017
AT1G12360	1268.81	1358.36	1275.92	1347.18	1418.03	1292.53	1403.01	1349.17	1356.05
AT1G12370	57.7825	98.4075	68.6547	105.721	92.7526	104.48	75.7383	88.862	116.37
AT1G12380	320.211	520.635	509.101	433.959	417.805	355.447	364.837	494.952	352.958
AT1G12390	297.339	297.746	246.101	241.647	274.08	264.97	256.771	266.586	258.707
AT1G12400	145.66	176.629	143.647	134.92	150.41	151.873	217.055	159.569	132.72
AT1G12410	1084.63	1153.13	1199.87	1139.77	1012.76	1052.34	1078.81	1071.12	1171.4
AT1G12411	0	0	0	0	0	0	0	0	0
AT1G12420	640.422	269.99	318.98	460.137	495.516	438.384	385.157	445.265	295.254
AT1G12430	836.642	558.484	571.418	681.647	705.254	581.64	708.43	796.891	669.37
AT1G12440	1182.13	1020.24	1042.49	907.185	849.815	911.237	996.605	941.172	988.666
AT1G12450	902.851	394.471	457.346	406.773	468.777	400.686	581.892	580.947	467.405
AT1G12460	65.0053	146.35	135.197	209.428	192.19	188.495	170.873	144.281	229.855
AT1G12470	1037.68	1066.5	1059.39	1131.72	1169.02	1176.21	1135.15	1276.55	1166.59
AT1G12480	2.4076	12.6163	0	15.103	10.0273	10.7711	17.5491	14.3326	9.61738
AT1G04953	0	0	2.11245	0	0	1.07711	2.77091	0.955505	0.961738
AT1G12490	0	0	0	0	0	0	0.923637	0	0
AT1G04957	0	0	0	0	0	0	0	0	0
AT1G12500	180.57	199.338	251.382	252.723	207.231	206.805	340.822	271.363	257.746
AT1G12510	0	0	0	0	0	0	0	0	0
AT1G12520	780.063	868.846	875.611	805.492	738.679	766.904	901.47	740.516	859.794
AT1G12530	170.94	141.303	141.534	140.961	150.41	184.186	150.553	168.169	212.544
AT1G12540	0	0	0	0	0	0	0	0	0
AT1G12550	548.933	629.135	706.615	535.652	564.036	470.698	601.288	615.345	559.731
AT1G12560	0	0	0	0	0	0	0	0	0
AT1G12570	2.4076	5.04654	0	9.06178	9.1917	2.15422	3.69455	1.91101	16.3495
AT1G12580	498.374	468.487	419.322	444.027	414.462	381.298	462.742	480.619	464.519
AT1G12590	0	0	0	0	0	0	0	0	0
AT1G12600	530.876	375.967	335.88	294.004	379.367	291.897	281.709	463.42	299.1
AT1G04963	0	0	0	0	0	0	0	0	0
AT1G12610	1.2038	1.68218	8.4498	0	0	17.2338	0	10.5106	0
AT1G12615	0	0.84109	0	1.00686	0	0	0	0	0
AT1G12620	132.418	145.509	104.566	130.892	171.3	154.027	155.171	152.881	155.802
AT1G12630	0	0	0	0	0	0	0	0	0
AT1G12640	1973.03	1123.7	1288.6	1366.32	1455.63	1281.76	1486.13	1652.07	1442.61
AT1G12650	352.714	397.836	328.486	367.506	388.558	418.996	405.477	364.047	427.012
AT1G12660	0	0.84109	0	2.01373	0	0	0	0	0
AT1G12663	0	0	0	0	0	1.07711	0	0	0
AT1G12665	0	0	0	0	0	3.23134	0	0.955505	0
AT1G12667	0	0	0	0	0	0	0	0	0
AT1G12669	1.2038	0.84109	0	0	0	0	0	0	0
AT1G12670	1.2038	1.68218	13.7309	6.04119	6.68487	12.9253	1.84727	10.5106	21.1582
AT1G12672	0	0	2.11245	7.04805	4.17805	1.07711	5.54182	0	0.961738
AT1G12680	972.672	688.012	642.185	639.359	642.584	596.72	679.797	608.657	660.714
AT1G12700	48.1521	68.9694	64.4298	55.3775	71.8624	45.2387	52.6473	71.6629	71.1686
AT1G12710	329.842	344.847	171.109	265.812	257.368	236.965	376.844	248.431	297.177
AT1G12720	0	0	0	0	0	0	0	0	0
AT1G12725	0	0.84109	0	0	0	2.15422	0	0	0
AT1G12730	178.163	172.423	192.233	168.146	183.834	156.181	220.749	175.813	204.85
AT1G04967	0	0	0	0	0	0	0	0	0
AT1G12740	9.63041	12.6163	0	5.03432	5.01366	16.1567	5.54182	10.5106	5.77043
AT1G12750	221.499	158.966	171.109	133.913	172.136	165.875	139.469	205.434	148.108
AT1G12760	901.647	757.822	811.181	563.844	665.145	641.959	713.048	801.669	735.729
AT1G12770	355.121	338.959	371.791	297.025	355.134	376.989	350.059	330.605	438.552
AT1G12775	108.342	111.865	109.847	86.5903	100.273	118.482	99.7528	96.506	109.638
AT1G12780	7981.2	5139.9	5232.54	4751.39	5254.31	5407.1	5147.43	4015.03	5321.3
AT1G12790	56.5787	47.9421	46.4739	55.3775	44.2873	56.0098	49.8764	38.2202	44.2399
AT1G12800	871.552	1168.27	1197.76	1093.45	1082.95	1072.8	984.598	1107.43	1030.02
AT1G12805	2142.77	1333.13	1247.4	736.018	961.786	644.113	1007.69	2284.61	1005.02
AT1G12810	1869.5	1293.6	1318.17	865.903	1011.92	787.369	1067.72	1883.3	1009.82
AT1G04973	1.2038	0	0	0	0	1.07711	1.84727	0.955505	0
AT1G12820	676.536	712.403	739.358	752.128	738.679	735.667	678.874	651.654	685.719
AT1G04977	16.8532	9.25199	8.4498	7.04805	5.01366	8.61689	4.61819	15.2881	9.61738
AT1G12840	2521.96	2803.35	2575.08	2836.34	2609.61	2502.13	2627.75	2364.87	2827.51
AT1G12830	290.116	372.603	370.735	325.217	349.285	317.748	259.542	345.893	398.159
AT1G12845	235.945	154.761	246.101	121.831	167.122	95.8629	75.7383	278.052	129.835
AT1G12850	418.923	508.018	530.225	507.46	582.42	492.24	551.412	534.127	502.027
AT1G12855	0	0	0	1.00686	0	1.07711	0	0	0
AT1G12860	439.388	623.248	562.968	573.913	574.899	646.267	608.677	595.28	631.862
AT1G12870	0	0	0	0	0	0	0	0	0
AT1G12880	67.4129	93.361	65.486	114.783	76.8761	131.408	128.386	77.3959	123.102
AT1G04983	0	0	0	0	0	0	0	0	0
AT1G12890	25.2798	25.2327	9.50603	54.3707	35.0956	42.0074	26.7855	16.2436	41.3547
AT1G12900	2583.36	3263.43	3763.33	3901.6	3299.82	3457.53	3273.37	3289.8	3277.6
AT1G12910	570.602	614.837	753.089	603.112	670.159	663.501	585.586	593.369	616.474
AT1G12920	1115.92	1159.86	1266.41	1398.53	1337.81	1444.41	1391	1172.4	1289.69
AT1G12930	665.702	754.458	755.201	672.586	723.638	680.735	664.095	689.874	723.227
AT1G12935	0	0	0	0	0	0	0	0	0
AT1G12940	24.076	26.0738	23.237	21.1442	13.3697	12.9253	16.6255	20.0656	26.9287
AT1G12950	0	9.25199	3.16868	3.02059	5.01366	20.4651	5.54182	6.68853	7.6939
AT1G12960	0	0	0	0	0	0	0	0	0
AT1G12970	195.016	148.032	238.707	194.325	225.615	154.027	193.04	178.679	178.883
AT1G12980	2.4076	5.88763	5.28113	2.01373	4.17805	2.15422	1.84727	0	2.88521
AT1G12990	321.415	319.614	212.301	274.874	291.628	280.049	324.197	403.223	275.057
AT1G13000	211.869	176.629	158.434	237.62	212.245	205.728	273.397	206.389	237.549
AT1G13010	0	0	0	0	0	0	0	0	0
AT1G13020	695.797	841.931	914.691	845.766	866.527	811.065	777.703	858.999	847.291
AT1G13030	233.537	260.738	287.293	289.977	300.819	271.432	263.237	283.785	293.33
AT1G13040	42.1331	60.5585	49.6426	95.6521	81.8897	58.164	72.0437	63.0633	67.3216
AT1G13050	98.7117	59.7174	71.8233	42.2883	50.1366	65.7038	77.5855	82.1734	80.786
AT1G13060	2094.61	2413.93	2556.07	2248.33	2220.21	2147.76	2148.38	2204.35	2163.91
AT1G13070	0	0.84109	0	0	0	0	0	0	0
AT1G04987	0	0	0	0	0	0	0	0	0
AT1G13080	244.372	145.509	105.623	152.037	182.163	197.111	126.538	199.701	152.916
AT1G13090	812.566	874.733	766.82	805.492	793.829	890.771	929.179	753.893	880.952
AT1G13100	20.4646	32.8025	39.0803	47.3226	48.4653	53.8556	58.1892	30.5762	35.5843
AT1G13110	2.4076	5.04654	5.28113	11.0755	9.1917	18.3109	21.2437	1.91101	21.1582
AT1G13120	526.061	566.895	505.932	546.727	515.571	571.946	539.404	578.08	545.305
AT1G13130	12.038	64.7639	63.3735	110.755	92.7526	86.1689	98.8292	40.1312	91.3651
AT1G13140	51.7635	79.0624	63.3735	65.4462	69.3556	66.7809	72.0437	62.1078	77.9008
AT1G13143	12.038	17.6629	20.0683	15.103	20.0546	23.6965	12.0073	7.64404	16.3495
AT1G13145	36.114	43.7367	27.4619	30.2059	36.7668	46.3158	32.3273	28.6651	37.5078
AT1G13150	2.4076	12.6163	8.4498	8.05492	5.84926	1.07711	12.9309	1.91101	16.3495
AT1G13160	411.7	460.076	467.908	503.432	576.57	567.638	539.404	550.371	508.759
AT1G13170	996.748	1204.44	1148.12	1050.16	1152.31	1012.49	995.681	1146.61	1100.23
AT1G13180	462.26	445.778	460.514	468.192	445.38	355.447	431.339	409.912	464.519
AT1G13190	814.974	722.496	645.354	705.812	713.61	711.971	713.972	677.453	707.839
AT1G13195	308.173	246.439	249.269	213.455	228.957	258.507	215.208	227.41	247.167
AT1G13200	0	0	0	0	0	0	0	0	0
AT1G13210	221.499	170.741	177.446	192.311	186.341	175.569	276.168	203.523	186.577
AT1G13220	646.441	552.596	448.896	633.318	653.446	654.884	640.081	672.675	664.561
AT1G13230	6.01901	11.7753	28.5181	9.06178	6.68487	6.46267	4.61819	12.4216	12.5026
AT1G13240	0	0	0	0	0	0	0	0	0
AT1G13245	91.4889	51.3065	42.249	95.6521	55.9858	88.3232	72.9674	85.0399	105.791
AT1G04997	0	0	0	0	0	0	0	0	0
AT1G13250	359.937	328.866	360.173	310.114	340.093	415.765	401.782	346.848	399.121
AT1G05003	0	0	0	0	0	0	0	0	0
AT1G13260	57.7825	41.2134	33.7992	63.4325	32.5888	39.8531	48.0291	43.9532	40.393
AT1G13270	160.106	234.664	241.876	221.51	200.546	256.353	326.044	220.722	251.975
AT1G13280	380.401	354.94	277.787	329.245	306.669	334.982	375.92	276.141	342.379
AT1G13290	0	0	0	0	0	0	0	0	0
AT1G13300	6.01901	0.84109	3.16868	0	3.34244	1.07711	0.923637	0.955505	3.84695
AT1G13310	2.4076	0.84109	0	1.00686	2.50683	2.15422	0	0	0
AT1G13320	1164.08	1172.48	1243.18	1112.59	1074.59	1137.43	1185.95	1076.85	1060.8
AT1G13330	60.1901	86.6323	90.8354	90.6178	76.0404	120.637	76.6619	69.7519	55.7808
AT1G13340	1504.75	780.531	900.96	674.599	782.966	694.737	749.07	591.457	747.27
AT1G13350	622.365	496.243	506.988	620.229	574.064	540.71	590.204	624.9	543.382
AT1G13360	642.83	553.437	543.956	702.791	629.214	753.978	607.753	550.371	607.818
AT1G05007	0	0	0	0	0	0	0	0	0
AT1G13370	7.22281	1.68218	2.11245	1.00686	4.17805	3.23134	4.61819	0.955505	4.80869
AT1G13380	257.614	312.885	331.655	289.977	293.299	319.902	292.793	289.518	303.909
AT1G13390	790.898	540.821	480.583	550.755	569.886	554.713	554.182	607.701	609.742
AT1G13400	1.2038	7.56981	5.28113	1.00686	0.835609	1.07711	1.84727	2.86651	3.84695
AT1G13410	22.8722	32.8025	22.1807	34.2334	28.4107	32.3134	22.1673	27.7096	35.5843
AT1G13420	13.2418	20.1862	16.8996	24.1647	10.0273	24.7736	34.1746	21.9766	42.3165
AT1G13430	0	0	0	0	1.67122	2.15422	0	0	0
AT1G13440	15570	16418.9	18411.1	14920.7	13861.1	14503.3	14008.8	15877.6	14764.6
AT1G05013	0	0	0	0	0	0	0	0	0
AT1G13448	0	0	6.33735	0	3.34244	6.46267	7.3891	2.86651	8.65564
AT1G13450	470.686	365.033	371.791	335.286	350.956	346.83	442.422	359.27	455.864
AT1G13460	334.657	312.044	254.55	296.018	294.134	336.059	293.717	303.851	320.259
AT1G13470	0	1.68218	0	1.00686	0.835609	3.23134	0.923637	4.77752	0
AT1G13480	0	0	0	1.00686	0	0	0	0	0
AT1G13485	0	0	0	0	0	0	0	0	0
AT1G13490	0	0	0	0	0	0	0	0	0
AT1G13500	0	0	0	0	0	0	0	0	0
AT1G13510	0	0	0	0	0	0	0	0	0
AT1G13520	2.4076	0	2.11245	0	2.50683	1.07711	0	0	0
AT1G13530	38.5216	38.6901	25.3494	25.1716	20.0546	24.7736	17.5491	33.4427	23.0817
AT1G13540	0	0.84109	0	0	0	0	0	0	0
AT1G13550	0	0	0	0	0.835609	0	0	0	0
AT1G13560	851.088	987.44	1061.51	963.569	1019.44	1062.03	1008.61	1075.9	875.181
AT1G13570	1255.56	1004.26	935.816	859.862	908.307	942.473	909.783	938.306	945.388
AT1G13580	228.722	223.73	189.064	195.332	193.026	183.109	233.68	198.745	205.812
AT1G13590	312.988	583.716	363.342	364.485	356.805	412.534	527.397	400.357	536.65
AT1G13600	0	0	0	1.00686	0	1.07711	0	0	0.961738
AT1G13605	1.2038	27.756	72.8796	56.3844	36.7668	43.0845	60.9601	32.4872	100.982
AT1G13607	199.831	938.656	711.896	1093.45	850.65	905.851	1074.19	583.813	1043.49
AT1G13608	3.6114	7.56981	4.2249	12.0824	7.52048	6.46267	8.31274	4.77752	9.61738
AT1G13609	20.4646	68.1283	40.1366	83.5698	56.8214	61.3954	71.1201	52.5528	88.4799
AT1G13610	0	0	0	0	0	0	0	0	0
AT1G13620	12.038	6.72872	8.4498	6.04119	10.8629	10.7711	3.69455	12.4216	5.77043
AT1G13630	48.1521	54.6708	32.743	50.3432	59.3283	58.164	47.1055	69.7519	42.3165
AT1G13635	2895.14	3553.6	2697.6	3860.32	3741.02	2906.05	4185	2248.3	3575.74
AT1G13640	724.688	653.527	640.073	722.929	751.213	692.583	606.83	637.322	606.857
AT1G13650	9.63041	14.2985	25.3494	68.4668	29.2463	26.9278	34.1746	82.1734	29.8139
AT1G13660	0	1.68218	0	0	0.835609	1.07711	0.923637	0.955505	0
AT1G13670	1.2038	0	0	4.02746	3.34244	2.15422	4.61819	2.86651	7.6939
AT1G13680	2.4076	0.84109	0	2.01373	2.50683	4.30845	0	4.77752	3.84695
AT1G13690	256.41	340.641	241.876	314.142	305.833	322.056	276.168	249.387	326.991
AT1G05017	0	0	0	0	0.835609	0	0	0	0.961738
AT1G13700	22.8722	16.8218	24.2932	25.1716	30.9175	28.0049	43.411	42.9977	37.5078
AT1G05023	0	0	0	0	0	0	0	0	0
AT1G05027	0	0	0	0	0	0	0.923637	0	0
AT1G13710	214.277	232.982	201.739	171.167	162.108	172.338	132.08	225.499	201.965
AT1G13720	0	0	0	0	0	0	0	0	0
AT1G13730	568.194	811.652	742.527	816.567	796.336	821.836	754.612	723.317	717.456
AT1G13740	721.077	597.174	715.065	435.972	474.626	472.852	500.612	558.015	555.884
AT1G05033	4.81521	7.56981	0	8.05492	1.67122	4.30845	3.69455	0.955505	2.88521
AT1G13750	96.3041	169.059	159.49	154.05	143.725	158.335	144.087	109.883	154.84
AT1G13755	54.1711	122.799	122.522	148.009	122.835	126.022	181.957	99.3725	186.577
AT1G13760	0	0	0	0	0	0	0	0	0
AT1G13770	412.904	400.359	434.109	356.43	381.038	359.755	364.837	357.359	441.438
AT1G13780	201.035	160.648	191.177	144.988	141.218	168.029	166.255	148.103	178.883
AT1G13790	138.437	169.9	227.088	203.387	213.916	189.572	240.146	189.19	232.741
AT1G13800	24.076	25.2327	12.6747	23.1579	18.3834	23.6965	23.0909	22.9321	27.8904
AT1G13805	0	0	0	0	0.835609	0	0	0	0
AT1G13810	101.119	111.865	95.0603	125.858	116.15	131.408	125.615	137.593	111.562
AT1G13820	326.23	307.839	275.675	313.135	281.6	396.377	273.397	360.225	356.805
AT1G13825	2.4076	0.84109	11.6185	7.04805	6.68487	4.30845	5.54182	9.55505	7.6939
AT1G13830	163.717	182.517	213.358	206.407	184.67	202.497	241.993	227.41	244.281
AT1G13840	0	0	0	0	0	0	0	0	0
AT1G13850	0	0	0	0	0	0	0	0	0
AT1G13860	172.144	176.629	135.197	171.167	143.725	133.562	164.407	196.834	157.725
AT1G13870	210.665	205.226	208.076	251.716	227.286	216.499	259.542	217.855	226.97
AT1G13880	709.039	644.275	632.679	628.283	737.843	700.123	672.408	640.188	676.102
AT1G13890	0	0	0	0	0	0	0	0.955505	0
AT1G13900	1209.82	1209.49	1342.46	1367.32	1375.41	1247.3	1566.49	1351.08	1349.32
AT1G13910	108.342	97.5664	127.803	103.707	84.3965	141.102	128.386	92.684	95.212
AT1G13920	1.2038	3.36436	0	2.01373	0.835609	4.30845	2.77091	6.68853	2.88521
AT1G13930	1599.85	1206.96	1503.01	1579.77	1148.13	1581.2	2187.17	1393.13	1802.3
AT1G13940	422.534	342.324	350.667	332.265	365.997	370.526	395.317	408.956	381.81
AT1G05037	0	0	0	0	0	0	0	0	0
AT1G13950	13.2418	27.756	31.6868	36.2471	34.26	42.0074	48.9528	30.5762	43.2782
AT1G13960	87.8775	56.353	58.0924	102.7	76.0404	88.3232	94.211	106.061	86.5564
AT1G13970	311.785	249.804	263	307.094	315.025	308.054	338.975	349.715	347.187
AT1G13980	1302.51	1298.64	1322.39	1275.7	1353.69	1153.59	1299.56	1245.98	1259.88
AT1G13990	995.544	576.988	658.029	662.517	609.159	625.802	865.448	738.605	628.015
AT1G14000	1060.55	861.276	780.551	817.574	892.431	967.246	1042.79	936.395	873.258
AT1G14010	941.373	848.66	827.025	823.615	874.047	834.762	898.699	853.266	884.799
AT1G05043	3.6114	6.72872	1.05623	2.01373	0	2.15422	4.61819	2.86651	7.6939
AT1G14020	439.388	466.805	459.458	432.952	413.627	381.298	437.804	441.443	413.547
AT1G14030	184.182	222.048	235.538	232.586	230.628	247.736	202.277	206.389	206.774
AT1G05047	0	0.84109	0	1.00686	0.835609	1.07711	1.84727	2.86651	0.961738
AT1G14040	290.116	128.687	137.309	149.016	208.067	168.029	203.2	202.567	185.615
AT1G14048	0	0	0	0	0	0	0	0	0
AT1G14060	65.0053	131.21	104.566	148.009	127.848	114.174	139.469	81.2179	131.758
AT1G14080	0	10.9342	0	12.0824	5.84926	9.69401	13.8546	12.4216	13.4643
AT1G14090	98.7117	92.5199	97.1728	97.6659	115.314	105.557	121.92	95.5505	113.485
AT1G14100	0	0	0	0	0	0	0	0.955505	0
AT1G14110	0	0	0	0	0	0	0	0	0
AT1G05053	0	0	0	0	0	0	0	0	0
AT1G14120	0	0	1.05623	2.01373	0	2.15422	1.84727	0	2.88521
AT1G14130	1279.64	623.248	711.896	686.682	848.143	788.446	971.667	574.258	797.281
AT1G14140	134.826	122.799	137.309	162.105	163.779	112.02	152.4	135.682	134.643
AT1G14150	19.2608	31.1203	50.6988	52.357	46.7941	48.47	83.1274	71.6629	64.4364
AT1G14160	0	0	0	1.00686	0	0	0	0	0.961738
AT1G05057	1.2038	0	0	1.00686	0	0	0.923637	0	0
AT1G14170	1938.12	1250.7	1148.12	1196.16	1375.41	1329.16	1356.82	1296.62	1369.51
AT1G14180	110.75	177.47	149.984	142.975	114.478	137.87	124.691	114.661	146.184
AT1G14182	0	0	0	0	0	0	0	0	0
AT1G14185	0	0	0	1.00686	0	0	0	0	0
AT1G14190	3.6114	1.68218	17.9558	1.00686	4.17805	2.15422	2.77091	0.955505	6.73216
AT1G14200	90.2851	238.87	99.2852	258.764	341.764	366.218	84.9746	124.216	104.829
AT1G14205	2.4076	12.6163	6.33735	6.04119	12.5341	9.69401	8.31274	4.77752	7.6939
AT1G14210	334.657	396.153	329.542	336.293	366.832	451.31	352.83	353.537	367.384
AT1G14220	0	0	0	0	0	0	0	0	0
AT1G14230	529.673	421.386	423.546	427.917	410.284	436.23	508.924	447.176	478.945
AT1G14240	0	0	0	0	0	2.15422	0	0.955505	0.961738
AT1G14250	0	2.52327	0	25.1716	5.84926	4.30845	7.3891	13.3771	3.84695
AT1G14260	500.781	262.42	230.257	206.407	284.107	245.581	326.044	330.605	302.947
AT1G14270	215.48	280.083	357.004	295.011	249.012	294.052	278.015	244.609	251.975
AT1G14280	1.2038	24.3916	45.4177	52.357	40.1092	32.3134	53.571	81.2179	41.3547
AT1G14290	234.741	206.908	190.121	213.455	211.409	206.805	229.986	217.855	204.85
AT1G14300	178.163	168.218	168.996	175.194	165.451	173.415	216.131	190.145	207.735
AT1G14310	203.442	215.319	129.916	205.4	184.67	190.649	211.513	219.766	202.927
AT1G14315	0	0	0	0	0.835609	0	0	0.955505	0
AT1G14320	9475.12	9879.44	10993.2	9013.45	8989.48	8934.64	8604.61	8138.99	8958.59
AT1G14330	841.457	500.448	439.39	556.796	655.118	669.964	598.517	645.921	581.851
AT1G14340	539.303	363.351	396.085	415.835	365.161	323.134	412.866	416.6	360.652
AT1G14345	227.518	257.374	292.574	317.162	283.272	324.211	292.793	303.851	264.478
AT1G05067	0	0	0	0	0	0	0	0	0
AT1G05073	0	0	0	0	0	0	0	0	0
AT1G14350	89.0813	215.319	156.321	190.297	159.601	156.181	178.262	150.014	196.195
AT1G14360	1117.13	957.16	966.446	1081.37	1062.06	1109.43	891.31	730.961	977.126
AT1G14370	20.4646	10.9342	7.39358	30.2059	8.35609	21.5422	21.2437	19.1101	18.273
AT1G05077	0	0	0	0	0	0	0	0	0
AT1G14380	3351.38	3560.33	3525.68	3863.34	4030.98	3582.47	3807.23	3022.26	3586.32
AT1G05083	0	1.68218	2.11245	1.00686	4.17805	1.07711	0	0	0
AT1G14390	62.5977	146.35	91.8916	194.325	189.683	158.335	205.048	196.834	168.304
AT1G14400	2180.08	1979.93	1971.97	1955.33	1781.52	1844.02	2015.38	1825.97	1966.75
AT1G14410	334.657	563.53	428.828	395.698	405.27	431.922	385.157	397.49	401.045
AT1G14420	13.2418	5.88763	13.7309	3.02059	7.52048	9.69401	14.7782	7.64404	8.65564
AT1G14430	24.076	28.5971	22.1807	54.3707	55.9858	51.7014	58.1892	23.8876	58.666
AT1G14440	266.04	295.223	284.125	226.545	188.012	193.88	149.629	328.694	161.572
AT1G14450	605.512	610.631	602.049	533.638	589.94	590.257	626.226	582.858	586.66
AT1G14453	0	0	0	0	2.50683	1.07711	1.84727	1.91101	0.961738
AT1G14455	10.8342	9.25199	5.28113	9.06178	8.35609	10.7711	7.3891	27.7096	23.0817
AT1G14460	266.04	307.839	368.623	422.883	356.805	338.213	402.706	368.825	359.69
AT1G05093	0	0	0	0	0	0	0	0	0
AT1G14470	15.6494	16.8218	28.5181	24.1647	20.0546	14.0025	17.5491	6.68853	13.4643
AT1G14480	26.4836	25.2327	54.9237	18.1236	25.0683	24.7736	20.32	37.2647	26.9287
AT1G14490	51.7635	52.1476	85.5543	47.3226	63.5063	53.8556	42.4873	71.6629	46.1634
AT1G14500	4.81521	8.4109	5.28113	1.00686	6.68487	4.30845	1.84727	12.4216	1.92348
AT1G14510	944.984	924.358	1104.81	889.061	839.787	850.918	860.83	892.442	910.766
AT1G14518	13.2418	21.8683	20.0683	17.1167	11.6985	12.9253	15.7018	0.955505	17.3113
AT1G14520	3150.35	8003.81	6407.06	9412.17	8358.6	7610.87	9219.75	5866.8	9629.88
AT1G14530	792.101	495.402	494.314	468.192	577.406	594.566	552.335	687.963	633.785
AT1G14540	0	0	0	0	0	1.07711	0	0	0
AT1G14550	0	0	0	0	0	0	0	0	0
AT1G14560	286.505	285.971	298.912	265.812	326.723	280.049	324.197	287.607	281.789
AT1G14570	1691.34	1724.23	1725.87	1546.54	1538.36	1453.02	1497.22	1680.73	1585.91
AT1G14580	930.539	1329.76	1402.67	1438.81	1265.95	1212.83	1259.84	1452.37	1317.58
AT1G05097	0	0	0	0	0	0	0	0	0
AT1G05103	0	0	0	0	0	0	0	0	0
AT1G05107	0	1.68218	0	0	0	0	0	1.91101	0
AT1G14590	210.665	177.47	191.177	203.387	218.094	245.581	184.727	193.967	201.003
AT1G14600	15.6494	18.504	21.1245	12.0824	18.3834	18.3109	12.0073	15.2881	19.2348
AT1G14610	2153.6	2356.73	2339.54	2495.01	2737.46	2555.99	2509.52	2374.43	2316.83
AT1G14620	201.035	263.261	287.293	218.49	233.971	236.965	262.313	246.52	250.052
AT1G14630	46.9483	21.0272	15.8434	25.1716	23.3971	23.6965	18.4727	31.5317	27.8904
AT1G14640	133.622	83.2679	103.51	116.796	132.026	109.865	112.684	151.925	126.949
AT1G14642	26.4836	21.8683	15.8434	19.1304	19.219	19.388	20.32	17.1991	23.0817
AT1G14650	1492.71	1539.19	1638.21	1582.79	1719.68	1555.35	1497.22	1610.03	1476.27
AT1G14660	249.187	218.683	235.538	192.311	222.272	191.726	181.957	206.389	206.774
AT1G05113	0	0	0	0	0	0	0	0	0
AT1G14670	1999.51	2477.01	2495.86	2739.68	2679.8	2406.27	2956.56	2362.96	2544.76
AT1G14680	32.5026	30.2792	28.5181	42.2883	38.438	30.1591	52.6473	22.9321	46.1634
AT1G14685	930.539	923.517	755.201	710.846	833.938	854.15	943.957	730.006	902.11
AT1G14686	0	0	0	0	0	0	0	0	0
AT1G14687	156.494	164.854	179.558	152.037	138.711	134.639	205.971	133.771	191.386
AT1G14688	0	0	0	0	0	1.07711	0	0	0
AT1G05117	0	0	0	0	0	0	0	0	0
AT1G14690	745.153	814.175	691.828	768.238	772.103	784.137	757.383	863.776	835.75
AT1G14700	2.4076	7.56981	5.28113	12.0824	5.01366	11.8482	13.8546	6.68853	13.4643
AT1G14710	1133.98	1429.85	1479.77	1419.68	1499.08	1402.4	1439.03	1371.15	1472.42
AT1G14720	759.599	482.786	560.856	390.663	398.586	437.307	463.666	568.525	461.634
AT1G14730	7.22281	5.04654	9.50603	4.02746	2.50683	3.23134	1.84727	11.4661	6.73216
AT1G14740	1387.98	1318.83	1157.62	1339.13	1307.73	1320.54	1229.36	1323.37	1348.36
AT1G14750	34.9102	58.0352	53.8675	56.3844	48.4653	76.4749	48.9528	66.8853	57.7043
AT1G14755	119.176	95.8842	96.1165	100.686	88.5746	81.8605	87.7456	102.239	92.3268
AT1G14760	225.111	153.078	163.715	150.023	162.944	163.721	157.942	207.345	188.501
AT1G14770	186.589	232.141	270.394	207.414	230.628	231.579	243.84	190.145	206.774
AT1G14780	3.6114	5.04654	13.7309	13.0892	8.35609	19.388	13.8546	10.5106	7.6939
AT1G14790	160.106	190.086	179.558	226.545	223.108	220.808	235.528	194.923	230.817
AT1G14800	0	0	0	0	0	1.07711	0	0	0
AT1G14810	247.983	497.925	551.35	499.405	447.887	482.546	504.306	375.513	465.481
AT1G05123	0	0	0	0	0	1.07711	0	0	0
AT1G14820	276.874	302.792	212.301	247.689	308.34	206.805	277.091	259.897	287.56
AT1G14830	1791.26	2039.64	2042.74	2191.94	2111.58	1788.01	2129.91	1787.75	2021.57
AT1G14840	529.673	480.262	453.121	413.821	426.996	395.3	359.295	519.795	452.017
AT1G14850	709.039	766.233	959.053	839.725	875.719	775.52	745.375	784.469	733.806
AT1G14860	6.01901	2.52327	0	10.0686	4.17805	9.69401	11.0836	2.86651	14.4261
AT1G14870	4.81521	0	0	4.02746	1.67122	5.38556	0.923637	0.955505	0.961738
AT1G05127	0	0	0	0	0	0	0	0	0
AT1G14880	7.22281	2.52327	6.33735	10.0686	9.1917	12.9253	5.54182	12.4216	17.3113
AT1G14890	37.3178	38.6901	45.4177	99.6796	60.1639	63.5496	55.4182	62.1078	83.6712
AT1G14900	517.635	935.292	959.053	719.908	657.625	723.819	737.986	708.985	813.63
AT1G14910	849.884	852.865	918.916	994.782	991.868	832.607	928.256	918.24	922.307
AT1G05133	0	0	0	0	0	0	0	0	0
AT1G14920	331.045	275.036	367.566	256.75	236.477	250.967	221.673	426.155	255.822
AT1G14930	104.731	9.25199	6.33735	45.3089	25.0683	211.114	50.8001	100.328	423.165
AT1G14940	121.584	37.008	28.5181	79.5423	47.6297	313.44	64.6546	186.323	605.895
AT1G14950	13487.4	3809.3	4863.92	4426.18	4837.34	8229.13	5345.09	11115.4	8521.96
AT1G14960	0	0	0	0	0	0	0	0	0
AT1G14970	1725.05	2490.47	2532.83	3043.75	2882.85	2440.74	2770.91	2014.2	2428.39
AT1G14980	731.911	1144.72	1021.37	1242.47	1241.72	1261.3	997.528	922.062	1023.29
AT1G14990	152.883	178.311	156.321	176.201	163.779	159.413	207.818	170.08	175.998
AT1G15000	15.6494	35.3258	21.1245	59.405	28.4107	61.3954	54.4946	22.9321	50.0104
AT1G15002	1.2038	0.84109	0	2.01373	2.50683	2.15422	0.923637	0.955505	0
AT1G05137	0	0	0	0	0	0	0	0	0
AT1G15010	14.4456	15.9807	13.7309	11.0755	14.2054	45.2387	26.7855	21.0211	13.4643
AT1G15015	0	0	0	0	0	0	0	0	0
AT1G15020	368.363	324.661	284.125	338.306	303.326	323.134	332.509	311.495	396.236
AT1G15030	556.156	465.123	542.9	433.959	511.393	506.243	552.335	486.352	484.716
AT1G05143	0	0	0	1.00686	1.67122	0	0	0.955505	0
AT1G15040	3.6114	9.25199	0	11.0755	3.34244	20.4651	12.0073	0.955505	11.5409
AT1G05147	0	0	0	0	0	1.07711	3.69455	0	0
AT1G15050	14.4456	3.36436	7.39358	5.03432	5.01366	8.61689	13.8546	4.77752	8.65564
AT1G15060	510.412	510.542	660.141	516.522	530.612	515.937	490.451	617.256	508.759
AT1G15080	80.6547	116.07	127.803	69.4737	123.67	64.6267	78.5092	117.527	90.4034
AT1G15090	0	0	0	0	0	0	0	0	0
AT1G05153	0	0	0	0	0	0	0	0.955505	0
AT1G15085	2.4076	8.4109	0	3.02059	1.67122	2.15422	2.77091	1.91101	5.77043
AT1G15100	404.477	254.009	302.081	379.588	255.696	429.768	182.88	343.982	316.412
AT1G15110	522.45	422.227	451.008	365.492	437.859	438.384	337.128	710.896	387.58
AT1G15120	969.06	998.374	977.009	1066.27	978.498	965.092	1077.88	880.975	1035.79
AT1G15125	18.057	9.25199	7.39358	4.02746	4.17805	5.38556	5.54182	1.91101	8.65564
AT1G15130	1970.62	1786.47	1796.64	1918.08	1867.59	1858.02	1869.44	1967.38	1867.69
AT1G15140	326.23	520.635	470.02	580.961	493.845	486.855	487.681	479.663	441.438
AT1G15150	1785.24	2482.06	2703.94	2383.25	2422.43	2327.64	2153	2034.27	2363.95
AT1G15160	865.533	655.209	724.571	643.386	655.953	627.956	514.466	730.006	546.267
AT1G15165	49.3559	60.5585	68.6547	60.4119	74.3692	79.7063	71.1201	66.8853	54.8191
AT1G15170	441.795	417.181	463.683	327.231	339.257	340.367	233.68	524.572	328.914
AT1G15175	61.3939	37.849	12.6747	35.2403	36.7668	52.7785	28.6328	33.4427	45.2017
AT1G15180	498.374	346.529	504.876	304.073	419.476	531.016	302.029	542.727	329.876
AT1G15190	2.4076	9.25199	6.33735	6.04119	5.01366	10.7711	8.31274	16.2436	4.80869
AT1G15200	987.117	937.815	932.647	1129.7	1196.59	1037.26	1027.08	1173.36	1041.56
AT1G15210	14.4456	38.6901	42.249	25.1716	35.0956	43.0845	28.6328	41.0867	34.6226
AT1G15215	187.793	190.927	207.02	177.208	196.368	157.258	161.637	190.145	186.577
AT1G15220	109.546	86.6323	120.41	86.5903	91.0814	86.1689	108.066	79.3069	100.021
AT1G15230	577.825	463.441	517.551	436.979	416.969	461.004	425.797	497.818	538.573
AT1G15240	1208.62	1018.56	1004.47	1020.96	1235.87	1084.65	1086.2	1240.25	1161.78
AT1G15250	207.054	232.982	297.856	163.112	215.587	212.191	171.797	236.965	181.768
AT1G15260	142.049	141.303	176.39	158.078	129.519	161.567	129.309	205.434	118.294
AT1G15270	1524.01	1503.03	1357.25	1582.79	1253.41	1263.45	1665.32	1270.82	1601.29
AT1G15280	1266.4	1182.57	1378.37	1123.66	1196.59	1107.27	1088.97	1339.62	1158.89
AT1G15290	2263.15	4060.78	4361.16	3695.19	3515.41	3162.4	2694.25	3885.08	3339.15
AT1G15300	163.717	165.695	161.603	139.954	154.588	191.726	185.651	201.612	186.577
AT1G15310	1238.71	1014.35	1167.13	947.46	1044.51	940.319	968.896	1166.67	1014.63
AT1G15320	0	1.68218	0	2.01373	2.50683	5.38556	1.84727	0	4.80869
AT1G15330	65.0053	26.0738	15.8434	25.1716	36.7668	106.634	50.8001	42.0422	42.3165
AT1G15340	2188.51	1942.92	2038.52	1861.69	2111.58	2223.16	1971.04	2233.97	2064.85
AT1G15350	278.078	189.245	173.221	198.352	196.368	155.104	227.215	177.724	201.965
AT1G15360	0	0	0	0	0	0	0	0	0
AT1G15370	675.333	749.411	789	656.476	684.364	649.498	692.728	671.72	703.03
AT1G15380	240.76	111.024	109.847	151.03	133.697	326.365	270.626	132.815	314.488
AT1G15385	1.2038	0	0	0	0	0	0	0	0
AT1G15390	95.1003	144.667	94.0041	109.748	110.3	118.482	150.553	116.572	113.485
AT1G15400	199.831	156.443	215.47	187.277	138.711	172.338	162.56	204.478	181.768
AT1G05163	0	0	0	0	0	0	0	0	0.961738
AT1G15405	0	0	0	0	0	0	0	0	0
AT1G15410	888.405	847.819	924.197	735.011	746.199	707.662	728.75	860.91	818.439
AT1G15415	0	2.52327	0	1.00686	2.50683	4.30845	0.923637	0.955505	3.84695
AT1G15420	297.339	264.943	306.305	307.094	299.148	288.666	336.204	287.607	291.407
AT1G15430	222.703	211.114	273.562	207.414	213.08	201.42	235.528	209.256	222.161
AT1G15440	311.785	410.452	513.326	455.103	479.64	437.307	402.706	399.401	410.662
AT1G15450	0	0	0	0	0	0	0	0	0
AT1G15460	98.7117	179.993	223.92	129.886	137.876	161.567	169.026	230.277	205.812
AT1G15470	456.241	549.232	515.438	477.254	478.804	435.153	397.164	518.839	482.792
AT1G15480	286.505	348.211	417.209	267.826	306.669	355.447	263.237	380.291	323.144
AT1G15490	303.358	329.707	350.667	324.21	286.614	285.435	301.106	359.27	318.335
AT1G15500	5703.61	6101.27	6472.55	4595.33	5300.27	4736.06	4024.29	6186.89	4624.04
AT1G15510	75.8395	100.09	71.8233	96.659	96.9307	112.02	114.531	84.0844	81.7477
AT1G15520	4.81521	2.52327	6.33735	1.00686	2.50683	10.7711	0.923637	11.4661	0
AT1G15530	139.641	148.032	138.366	148.009	157.93	123.868	163.484	165.302	139.452
AT1G15540	0	1.68218	0	3.02059	5.84926	4.30845	2.77091	2.86651	1.92348
AT1G15550	8.42661	11.7753	8.4498	45.3089	28.4107	3.23134	12.0073	25.7986	29.8139
AT1G15560	0	0	0	0	0.835609	1.07711	0	0.955505	0
AT1G05173	0	0	0	0	0	0	0	0	0
AT1G15570	164.921	200.179	218.639	166.133	170.464	175.569	164.407	190.145	136.567
AT1G15580	0	0.84109	0	4.02746	3.34244	3.23134	0	2.86651	0.961738
AT1G15590	0	0	0	0	0	1.07711	0	0	0
AT1G15600	0	0	0	0	0	0	0	0	0
AT1G15610	0	0	0	0	0	0	0	0	0
AT1G15620	0	0	2.11245	1.00686	0	0	0	0	0
AT1G15625	0	0	4.2249	0	0	0	0	0	0
AT1G15630	1.2038	1.68218	0	0	0.835609	2.15422	0	0.955505	0
AT1G15640	0	0	0	0	0	0	0	0	0
AT1G15650	0	0	0	0	0	0	0	0	0
AT1G15660	196.22	391.948	395.028	435.972	392.736	381.298	430.415	306.717	410.662
AT1G15670	304.562	183.358	299.968	219.496	223.943	281.126	219.826	180.59	251.014
AT1G15680	0	0	0	0	0	0	0	0	0
AT1G05177	0	0.84109	0	0	0	0	0	0	0.961738
AT1G15690	10351.5	11271.4	13095.1	14087	13474.2	13215.1	12993.7	11109.7	12041
AT1G05183	2.4076	6.72872	0	4.02746	0.835609	4.30845	2.77091	1.91101	2.88521
AT1G15700	239.556	217.001	159.49	199.359	203.053	206.805	189.346	190.145	221.2
AT1G15710	326.23	391.948	320.036	427.917	426.161	410.38	416.56	389.846	377.001
AT1G15720	107.138	102.613	143.647	92.6315	113.643	120.637	99.7528	104.15	111.562
AT1G05187	2.4076	1.68218	3.16868	6.04119	0	4.30845	0.923637	2.86651	2.88521
AT1G15730	322.619	350.734	386.579	347.368	305.833	364.064	335.28	377.424	296.215
AT1G05193	0	0	0	0	0	0	0	0	0
AT1G15740	2475.02	1439.95	1524.13	1546.54	1693.78	1645.83	1617.29	1215.4	1662.84
AT1G15750	3554.83	3297.07	3505.61	3525.03	3644.93	3204.41	3211.49	3916.61	3150.65
AT1G05197	0	0	0	0	0	0	0	0	0
AT1G15757	197.423	211.955	142.59	171.167	132.026	141.102	143.164	179.635	221.2
AT1G15760	72.2281	97.5664	89.7792	53.3638	76.0404	64.6267	66.5019	62.1078	71.1686
AT1G15770	1.2038	0.84109	0	1.00686	5.01366	3.23134	4.61819	5.73303	0
AT1G15772	136.03	105.136	53.8675	68.4668	74.3692	68.9352	66.5019	75.4849	66.3599
AT1G15780	1761.16	1375.18	1661.44	1581.78	1628.6	1431.48	1564.64	1694.11	1392.6
AT1G15790	31.2988	53.8298	66.5422	56.3844	39.2736	56.0098	54.4946	34.3982	64.4364
AT1G15800	198.627	110.183	122.522	131.899	136.204	109.865	126.538	112.75	140.414
AT1G15810	426.146	575.305	542.9	454.096	526.434	498.703	519.084	540.816	553.961
AT1G05203	1.2038	0.84109	0	2.01373	0.835609	1.07711	1.84727	0	0.961738
AT1G15820	6398.2	9485.81	10275	8231.12	7014.94	7875.84	6446.07	7081.25	7808.35
AT1G05207	10.8342	5.04654	1.05623	4.02746	4.17805	2.15422	0.923637	6.68853	2.88521
AT1G15830	32.5026	61.3996	60.2049	37.254	40.9449	71.0894	35.0982	59.2413	50.9721
AT1G15825	918.501	775.485	1008.7	527.597	701.076	690.429	347.288	1747.62	464.519
AT1G15840	0	0	0	0	0	1.07711	0	0	0
AT1G15850	0	0	0	0	0	0	0	0	0
AT1G15860	893.221	646.798	683.378	783.341	677.679	697.968	818.343	721.406	823.248
AT1G15870	7.22281	14.2985	4.2249	15.103	16.7122	26.9278	18.4727	18.1546	16.3495
AT1G15880	627.181	554.278	683.378	590.023	578.242	550.404	588.357	537.949	509.721
AT1G15885	31.2988	24.3916	9.50603	15.103	18.3834	16.1567	25.8618	21.0211	24.0434
AT1G15890	6.01901	7.56981	4.2249	4.02746	7.52048	6.46267	19.3964	10.5106	6.73216
AT1G15900	4.81521	11.7753	10.5623	8.05492	11.6985	11.8482	5.54182	10.5106	10.5791
AT1G15910	2518.35	2925.31	2643.73	2294.64	2495.13	2397.65	2055.09	2918.11	2653.43
AT1G15920	493.559	423.068	373.904	422.883	436.188	398.531	435.957	429.977	435.667
AT1G15930	1678.1	2141.41	2552.9	2127.5	2038.05	2139.14	2141.92	1793.48	2172.57
AT1G15940	1438.54	1456.77	1604.41	1608.97	1527.49	1569.35	1538.78	1624.36	1692.66
AT1G15950	3169.61	2279.35	2801.11	2373.18	2265.34	2399.81	2104.05	3724.56	2489.94
AT1G05213	3.6114	5.04654	0	0	1.67122	2.15422	4.61819	1.91101	4.80869
AT1G15960	2266.76	1297.8	1178.75	1454.92	1629.44	1444.41	1810.33	1393.13	1649.38
AT1G15970	320.211	378.49	364.398	356.43	376.024	303.746	298.335	324.872	338.532
AT1G15980	126.399	141.303	182.727	421.876	248.176	241.273	397.164	351.626	270.248
AT1G15990	0	0	0	0	0	0	0	1.91101	0
AT1G16000	87.8775	96.7253	155.265	80.5492	80.2185	86.1689	95.1347	85.9954	87.5181
AT1G16010	808.955	735.954	876.667	766.224	753.72	800.294	853.441	781.603	801.128
AT1G16020	633.2	552.596	464.739	491.35	543.146	525.631	498.764	609.612	516.453
AT1G16022	0	1.68218	0	1.00686	0	0	0	0	0
AT1G16025	0	0	0	0	0	0	0	0	0
AT1G16030	136.03	3732.76	195.402	493.364	365.997	1212.83	133.004	170.08	285.636
AT1G16040	337.064	365.033	332.711	305.08	304.162	306.977	380.539	354.492	343.34
AT1G16060	257.614	140.462	199.627	113.776	114.478	128.176	165.331	174.857	185.615
AT1G16070	34.9102	104.295	132.028	99.6796	71.8624	73.2436	57.2655	64.9743	78.8625
AT1G16080	376.79	476.898	386.579	529.611	451.229	449.156	437.804	626.811	425.088
AT1G16090	14.4456	32.8025	32.743	45.3089	18.3834	39.8531	26.7855	28.6651	41.3547
AT1G16100	0	0	0	0	0	0	0	0	0
AT1G16110	2.4076	2.52327	3.16868	8.05492	4.17805	9.69401	12.9309	5.73303	2.88521
AT1G05217	12.038	12.6163	11.6185	13.0892	7.52048	17.2338	14.7782	6.68853	9.61738
AT1G16120	3.6114	0.84109	4.2249	1.00686	3.34244	1.07711	2.77091	1.91101	0.961738
AT1G16130	4.81521	4.20545	14.7872	9.06178	6.68487	16.1567	10.16	11.4661	8.65564
AT1G16140	1.2038	0	0	0	0	0	0	0	0
AT1G16150	0	0.84109	1.05623	3.02059	3.34244	1.07711	0	3.82202	1.92348
AT1G16160	0	0	0	0	0.835609	0	0	0.955505	0.961738
AT1G16170	132.418	124.481	144.703	121.831	121.163	141.102	155.171	135.682	144.261
AT1G16180	5553.14	4356	4955.81	4504.71	4654.34	4605.73	4695.77	4665.73	4463.43
AT1G16190	730.707	624.93	714.008	556.796	648.433	633.342	679.797	629.678	608.78
AT1G16210	1066.57	862.958	1016.09	1030.02	1005.24	929.547	1076.04	1093.1	1059.84
AT1G16220	77.0433	113.547	79.2169	85.5835	82.7253	94.7858	84.051	77.3959	87.5181
AT1G16225	0	0	0	0	0	0	0	0	0
AT1G05223	0	0	0	0	0	0	0	0	0
AT1G16230	0	0	0	0	0	0	0	0	0
AT1G16240	1380.76	1299.48	1214.66	1253.55	1101.33	1199.9	1205.35	1122.72	1325.27
AT1G16250	266.04	227.094	273.562	199.359	217.258	185.263	211.513	212.122	193.309
AT1G16260	7.22281	10.0931	16.8996	28.1922	21.7258	31.2362	22.1673	28.6651	16.3495
AT1G16270	957.022	934.451	875.611	725.949	935.882	948.935	799.87	913.463	770.352
AT1G16280	184.182	218.683	207.02	211.442	231.464	226.193	250.306	222.633	240.434
AT1G16290	71.0243	68.1283	83.4418	65.4462	59.3283	59.2411	84.051	43.9532	64.4364
AT1G16300	176.959	187.563	236.595	201.373	223.943	176.646	182.88	204.478	213.506
AT1G16310	139.641	55.5119	120.41	73.5011	77.7117	88.3232	81.2801	84.0844	92.3268
AT1G16320	426.146	298.587	254.55	407.78	332.572	425.459	360.219	449.087	346.226
AT1G16330	39.7254	103.454	117.241	130.892	125.341	123.868	106.218	90.773	132.72
AT1G16340	357.529	339.8	337.992	342.334	345.942	311.285	317.731	363.092	328.914
AT1G16350	994.34	1042.11	1136.5	961.556	993.539	979.095	901.47	1024.3	955.967
AT1G16360	2.4076	2.52327	0	1.00686	0	0	0.923637	0.955505	0
AT1G16370	2.4076	0	0	1.00686	0.835609	3.23134	0	0.955505	0
AT1G16380	52.9673	39.5312	29.5743	39.2677	34.26	45.2387	51.7237	56.3748	37.5078
AT1G16390	9.63041	157.284	81.3294	280.915	272.409	217.577	300.182	145.237	294.292
AT1G16400	49.3559	63.9228	62.3173	173.181	118.657	94.7858	137.622	166.258	75.0155
AT1G16410	357.529	237.187	197.514	640.366	471.284	224.039	704.735	1245.98	367.384
AT1G16420	0	0	0	1.00686	0.835609	0	2.77091	1.91101	0
AT1G16430	75.8395	93.361	127.803	90.6178	91.0814	108.788	89.5928	69.7519	115.409
AT1G16440	1.2038	1.68218	9.50603	0	0	3.23134	0	0	3.84695
[truncated: 35,338 more rows]

## Sheet: DEGs-All
BACK TO INDEX		Differential analysis of count data, generated by FeatureCounts, were acquired by DESeq2.
		Differential expression are indicated with calculating the logarithm (to basis 2) of the fold changes ( log2(FC)) between each mutant and the corresponding WT.
		p values were adjusted for multiple testing with the Benjamini-Hochberg procedure which controls false discovery rate (FDR).
GeneID	Gene Symbol	Gene Brief Description	SDI1oxCOT_wtCOT	dKO COT_wtCOT	SDI1oxCOT_wtCOT	dKO COT_wtCOT	SDI1oxCOT_wtCOT	dKO COT_wtCOT	SDI1oxCOT_wtCOT	dKO COT_wtCOT	SDI1oxCOT_wtCOT	dKO COT_wtCOT	SDI1oxCOT_wtCOT	dKO COT_wtCOT
			log2(FC)	log2(FC)	P-value	P-value	P-adj	P-adj	Base mean	Base mean	StdErr	StdErr	Wald-Stats	Wald-Stats
AT1G01010	NAC001	NAC domain containing protein 1	-0.179582	-0.00927936	0.43362	0.965924	0.891205	0.999718	51.779	57.958	0.229347	0.217212	-0.783012	-0.0427204
AT1G01020	ARV1	ARV1 family protein	-0.0490342	0.0106016	0.796355	0.954711	0.975629	0.999718	114.557	119.86	0.190005	0.186672	-0.258068	0.0567925
AT1G01030	NGA3	AP2/B3-like transcriptional factor family protein	0.0784236	0.0625314	0.698237	0.718576	0.957756	0.999718	9.65087	9.88415	0.202278	0.173523	0.387701	0.360363
AT1G01040	DCL1	dicer-like 1	0.0139062	0.0289854	0.908493	0.831914	0.990716	0.999718	1159.94	1190.16	0.120987	0.136564	0.11494	0.212247
AT1G01050	PPa1	pyrophosphorylase 1	-0.00304124	0.0134114	0.976925	0.904102	0.997923	0.999718	1013.6	1039.84	0.105143	0.111315	-0.0289247	0.120482
AT1G01060	LHY	Homeodomain-like superfamily protein	0.0391563	0.0362398	0.852539	NA	0.98399	NA	350.233	381.733	0.210654	0.158597	0.18588	0.228503
AT1G01070	UMAMIT28	nodulin MtN21 /EamA-like transporter family protein	-0.343281	-0.137402	0.117043	0.521494	0.660377	0.999718	537.788	597.997	0.219026	0.214341	-1.56731	-0.641045
AT1G01080	AT1G01080	RNA-binding (RRM/RBD/RNP motifs) family protein	0.0998191	0.0726288	0.612899	0.715078	0.946225	0.999718	271.783	274.096	0.197295	0.198958	0.505939	0.365045
AT1G01090	PDH-E1 ALPHA	pyruvate dehydrogenase E1 alpha	-0.270081	-0.319125	0.0135824	0.014663	0.262374	0.523424	11449.1	11433.2	0.109428	0.130757	-2.46812	-2.4406
AT1G01100	AT1G01100	60S acidic ribosomal protein family	-0.0989733	-0.209008	0.471617	0.148814	0.903343	0.999718	3093.26	3023.25	0.137492	0.144769	-0.71985	-1.44373
AT1G01110	IQD18	IQ-domain 18	-0.354778	-0.222302	0.118514	0.296214	0.662897	0.999718	33.1527	36.0057	0.22727	0.212813	-1.56104	-1.04459
AT1G01120	KCS1	3-ketoacyl-CoA synthase 1	0.036542	0.235969	0.866808	0.272627	0.985174	0.999718	1099.73	1272.36	0.217881	0.215098	0.167715	1.09703
AT1G01130	AT1G01130	CBL-interacting Serine/Threonine-kinase	-0.150142	0.00594366	0.486306	0.977077	0.910265	0.999718	43.2248	47.5562	0.215661	0.206854	-0.696196	0.0287336
AT1G01140	CIPK9	CBL-interacting protein kinase 9	-0.263283	-0.0701635	0.00752767	0.551753	0.189324	0.999718	1531.61	1666.21	0.0985136	0.117895	-2.67255	-0.595135
AT1G01150	AT1G01150	Homeodomain-like protein with RING/FYVE/PHD-type zinc finger domain-containing protein	0.221829	0.139629	0.159008	0.317847	0.719973	NA	4.95279	3.74353	0.157503	0.139784	1.40841	0.998893
AT1G01160	GIF2	GRF1-interacting factor 2	-0.0807571	-0.0182049	0.485659	0.88104	0.909698	0.999718	647.322	675.241	0.115826	0.121649	-0.697229	-0.149651
AT1G01170	AT1G01170	ozone-responsive stress-like protein (DUF1138)	-0.105051	0.0502449	0.540466	0.716349	0.923119	0.999718	253.31	274.529	0.171621	0.138285	-0.612108	0.363343
AT1G01180	AT1G01180	S-adenosyl-L-methionine-dependent methyltransferases superfamily protein	0.228381	0.284065	0.323667	0.193238	0.846511	0.999718	26.0635	26.2855	0.231401	0.218334	0.986951	1.30106
AT1G01190	CYP78A8	cytochrome P450, family 78, subfamily A, polypeptide 8	-0.0404005	-0.0168435	0.581026	0.807925	NA	NA	0.631525	0.819985	0.0732042	0.0692854	-0.551887	-0.243103
AT1G01200	RABA3	RAB GTPase homolog A3	0.0142832	0.00199722	0.862363	0.972053	NA	NA	1.00616	0.906291	0.0823866	0.0570085	0.173368	0.0350337
AT1G01210	AT1G01210	DNA-directed RNA polymerase, subunit M, archaeal	0.0470975	-0.0795969	0.804258	0.648879	0.975843	0.999718	131.277	126.708	0.190032	0.174815	0.24784	-0.45532
AT1G01220	FKGP	L-fucokinase/GDP-L-fucose pyrophosphorylase	0.0267406	-0.02921	0.872597	0.869357	0.986278	0.999718	291.3	290.073	0.166754	0.177595	0.16036	-0.164476
AT1G01225	AT1G01225	NC domain-containing protein-like protein	-0.321228	-0.241895	0.0519568	0.141417	0.490252	0.999718	588.424	615.984	0.165284	0.164495	-1.94349	-1.47053
AT1G01230	AT1G01230	ORMDL family protein	-0.159435	-0.0623667	0.172694	0.606657	0.736357	0.999718	864.269	911.791	0.116923	0.121135	-1.3636	-0.514851
AT1G01240	AT1G01240	transmembrane protein	-0.0718927	-0.143384	0.737163	0.492189	0.964987	0.999718	938.461	921.616	0.214213	0.208762	-0.335613	-0.686831
AT1G01250	AT1G01250	Integrase-type DNA-binding superfamily protein	-0.306414	-0.203823	0.167086	0.343794	0.728913	0.999718	634.76	672.572	0.221777	0.215299	-1.38163	-0.946696
AT1G01260	AT1G01260	basic helix-loop-helix (bHLH) DNA-binding superfamily protein	-0.0597963	-0.060075	0.656344	0.665491	0.952916	0.999718	656.66	669.095	0.134384	0.138951	-0.444966	-0.432345
AT1G01270	AT1G01270	tRNA-Gln	NA	NA	NA	NA	NA	NA	0	0	NA	NA	NA	NA
AT1G01280	CYP703A2	cytochrome P450, family 703, subfamily A, polypeptide 2	-0.35661	-0.156299	0.0490099	0.421463	0.478878	0.999718	8.17413	11.3785	0.181158	0.194429	-1.96851	-0.803886
AT1G01290	CNX3	cofactor of nitrate reductase and xanthine dehydrogenase 3	0.0287609	0.00641839	0.837848	0.962952	0.982852	0.999718	253.341	256.074	0.140539	0.138179	0.204648	0.0464498
AT1G01300	AT1G01300	Eukaryotic aspartyl protease family protein	-0.235155	-0.157776	0.0563954	0.331853	0.504319	0.999718	1500.39	1562.27	0.123249	0.16259	-1.90797	-0.970389
AT1G01305	AT1G01305	hypothetical protein	0.056254	0.124765	0.563407	0.281822	NA	NA	1.19816	1.61417	0.0973609	0.115927	0.577788	1.07623
AT1G01310	AT1G01310	CAP (Cysteine-rich secretory proteins, Antigen 5, and Pathogenesis-related 1 protein) superfamily protein	0.0172824	0.11893	0.847069	0.236712	NA	NA	0.79887	2.57902	0.0896112	0.100511	0.19286	1.18325
AT1G01320	AT1G01320	Tetratricopeptide repeat (TPR)-like superfamily protein	0.293585	0.104076	0.0112458	0.434761	0.235329	0.999718	1574.77	1490.91	0.115814	0.133247	2.53497	0.78107
AT1G01335	AT1G01335	auxin-responsive endogenous peptide protein	NA	NA	NA	NA	NA	NA	0	0	NA	NA	NA	NA
AT1G01340	CNGC10	cyclic nucleotide gated channel 10	-0.262714	-0.174831	0.08968	0.257116	0.601158	0.999718	220.53	231.95	0.154803	0.154276	-1.69709	-1.13323
AT1G01350	AT1G01350	Zinc finger (CCCH-type/C3HC4-type RING finger) family protein	-0.0868525	-0.0445907	0.494273	0.747538	0.911326	0.999718	380.36	393.653	0.127065	0.138529	-0.683529	-0.321887
AT1G01355	AT1G01355	Putative endonuclease or glycosyl hydrolase	-0.264346	-0.21785	0.247391	0.306335	0.804372	0.999718	15.8598	16.5974	0.228533	0.212965	-1.15671	-1.02294
AT1G01360	RCAR1	regulatory component of ABA receptor 1	0.140207	0.172193	0.511457	0.409477	0.918531	0.999718	166.454	173.758	0.213545	0.208766	0.656571	0.824814
AT1G01370	HTR12	Histone superfamily protein	0.0433497	-0.0298747	0.839486	0.88997	0.982861	0.999718	104.048	101.913	0.214019	0.215947	0.202551	-0.138343
AT1G01380	ETC1	Homeodomain-like superfamily protein	-0.24358	-0.248745	0.296012	0.254403	0.838881	0.999718	19.1265	19.2139	0.233085	0.218251	-1.04502	-1.13972
AT1G01390	AT1G01390	UDP-Glycosyltransferase superfamily protein	-0.063078	0.141123	0.770059	0.490544	0.971935	0.999718	11.3348	14.5739	0.215801	0.204691	-0.292298	0.689444
AT1G01400	AT1G01400	hypothetical protein	NA	NA	NA	NA	NA	NA	0	0	NA	NA	NA	NA
AT1G01410	PUM22	pumilio 22	NA	NA	NA	NA	NA	NA	0	0	NA	NA	NA	NA
AT1G01420	UGT72B3	UDP-glucosyl transferase 72B3	-0.522425	-0.422239	0.0118975	0.0470908	0.243646	0.84413	67.164	69.2885	0.20771	0.212663	-2.51517	-1.98548
AT1G01430	TBL25	TRICHOME BIREFRINGENCE-LIKE 25	-0.0392729	0.125078	0.741418	0.357073	0.964987	0.999718	538.889	585.839	0.119017	0.135813	-0.329976	0.920958
AT1G01440	AT1G01440	hypothetical protein (DUF3133)	-0.011575	0.109916	0.942411	0.533142	0.994258	0.999718	178.912	192.482	0.16023	0.176369	-0.0722399	0.623216
AT1G01448	AT1G01448	Natural antisense transcript overlaps with AT1G01450	-0.114171	-0.0660974	0.400746	0.627345	0.876766	0.999718	245.385	254.547	0.135871	0.136152	-0.84029	-0.485468
AT1G01450	AT1G01450	Protein kinase superfamily protein	-0.0258687	-0.0113733	0.623483	0.811106	NA	NA	0.280363	0.445982	0.0526942	0.0475871	-0.490921	-0.238999
AT1G01453	AT1G01453	late embryogenesis abundant hydroxyproline-rich glycoprotein family protein	0.0359934	0.0571227	0.635703	0.493262	NA	NA	0.727482	0.832238	0.0759811	0.0833752	0.473715	0.685129
AT1G01460	PIPK11	Phosphatidylinositol-4-phosphate 5-kinase, core	-0.00102838	0.144577	0.984429	0.169832	NA	NA	0.307992	1.55162	0.0526942	0.10532	-0.0195161	1.37274
AT1G01470	LEA14	Late embryogenesis abundant protein	-0.267235	-0.178633	0.176657	0.342442	0.740245	0.999718	1024.93	1082.71	0.197788	0.188163	-1.35112	-0.94935
AT1G01480	ACS2	1-amino-cyclopropane-1-carboxylate synthase 2	0.0892736	0.343393	0.701047	0.117869	0.958249	0.999718	100.623	126.361	0.232539	0.219592	0.383908	1.56378
AT1G01490	AT1G01490	Heavy metal transport/detoxification superfamily protein	-0.102248	-0.00447482	0.580865	0.982154	0.938265	0.999718	770.785	818.898	0.185191	0.200052	-0.552121	-0.0223683
AT1G01500	AT1G01500	Erythronate-4-phosphate dehydrogenase family protein	-0.203741	-0.0837638	0.134122	0.548022	0.688524	0.999718	469.554	499.678	0.136005	0.139438	-1.49804	-0.600727
AT1G01510	AN	NAD(P)-binding Rossmann-fold superfamily protein	-0.0807977	-0.160254	0.520394	0.214548	0.919414	0.999718	871.366	862.461	0.125709	0.129116	-0.642739	-1.24116
AT1G01520	ASG4	Homeodomain-like superfamily protein	0.0809803	0.126291	0.691877	0.474003	0.957125	0.999718	7.58554	8.74781	0.204336	0.176388	0.396308	0.715981
AT1G01530	AGL28	AGAMOUS-like 28	0.0453793	0.0688332	0.730302	0.552954	NA	NA	2.18506	2.67581	0.13164	0.11601	0.344723	0.593339
AT1G01540	AT1G01540	Protein kinase superfamily protein	-0.0424927	-0.014696	0.740209	0.898618	0.964987	0.999718	1377.55	1419.41	0.128153	0.115346	-0.331577	-0.127408
AT1G01550	BPS1	BPS1-like protein (DUF793)	-0.0489526	0.0250755	0.764874	0.885081	0.970822	0.999718	3264.02	3431.31	0.163674	0.173495	-0.299087	0.144531
AT1G01560	MPK11	MAP kinase 11	0.056235	0.043611	0.803988	0.834703	0.975843	0.999718	22.5703	22.8346	0.226581	0.208992	0.248189	0.208673
AT1G01570	AT1G01570	transferring glycosyl group transferase (DUF604)	-0.355142	-0.104641	0.127942	0.626353	0.680089	0.999718	34.1081	39.4422	0.233298	0.214927	-1.52227	-0.486866
AT1G01580	FRO2	ferric reduction oxidase 2	0.0948597	0.0614307	0.437431	0.63089	NA	NA	3.41518	2.56279	0.122157	0.127854	0.776538	0.480475
AT1G01590	FRO1	ferric reduction oxidase 1	0.0958729	0.21685	0.622212	0.261309	0.946637	0.999718	12.7128	15.4332	0.194579	0.193046	0.492718	1.1233
AT1G01600	CYP86A4	cytochrome P450, family 86, subfamily A, polypeptide 4	0.344622	0.118382	0.112594	0.575555	0.650639	0.999718	68.6252	61.7084	0.217202	0.211438	1.58664	0.559889
AT1G01610	GPAT4	glycerol-3-phosphate acyltransferase 4	-0.108071	-0.092365	0.637912	0.673839	0.950053	0.999718	2104.47	2207.57	0.229635	0.219454	-0.47062	-0.420885
AT1G01620	PIP1C	plasma membrane intrinsic protein 1C	-0.240935	-0.193412	0.108122	0.212804	0.642069	0.999718	2425.24	2508.62	0.149957	0.15524	-1.60669	-1.24589
AT1G01630	AT1G01630	Sec14p-like phosphatidylinositol transfer family protein	-0.0189209	0.00145953	0.912232	0.993536	0.990716	0.999718	601.074	617.774	0.171659	0.180158	-0.110224	0.00810137
AT1G01640	AT1G01640	BTB/POZ domain-containing protein	-0.26048	0.00471643	0.237049	0.982375	0.798776	0.999718	86.8484	100.759	0.220299	0.213499	-1.1824	0.0220911
AT1G01650	SPPL4	SIGNAL PEPTIDE PEPTIDASE-LIKE 4	0.0178234	0.0195039	0.901585	0.892537	0.990287	0.999718	890.113	908.244	0.144133	0.144372	0.123659	0.135095
AT1G01660	AT1G01660	RING/U-box superfamily protein	-0.109075	0.027984	0.639792	0.898298	0.950357	0.999718	26.1032	29.2971	0.233071	0.218948	-0.46799	0.127811
AT1G01670	AT1G01670	RING/U-box superfamily protein	0.105672	0.0161323	0.645384	0.940162	0.95126	0.999718	34.1445	32.8603	0.22963	0.214909	0.460185	0.0750659
AT1G01680	PUB54	plant U-box 54	0.08053	0.0325649	0.2905	0.503624	NA	NA	1.13588	0.478791	0.0761854	0.0486917	1.05703	0.668799
AT1G01690	PRD3	putative recombination initiation defects 3	-0.0487584	-0.018104	0.819365	0.931297	0.97862	0.999718	151.151	156.176	0.213514	0.209993	-0.228362	-0.0862126
AT1G01695	TRM33	Phosphatidylinositol N-acetyglucosaminlytransferase subunit P-like protein	0.112514	0.166993	0.620666	0.436273	0.946637	0.999718	13.3103	14.2839	0.227344	0.214506	0.494906	0.778502
AT1G01700	ROPGEF2	RHO guanyl-nucleotide exchange factor 2	0.12228	0.0987822	0.59599	0.642411	0.942212	0.999718	15.1694	15.311	0.230641	0.212741	0.530175	0.464331
AT1G01710	AT1G01710	acyl-CoA thioesterase II	0.0562918	0.0267477	0.643146	0.836695	0.951001	0.999718	882.045	889.662	0.121501	0.129766	0.463304	0.206123
AT1G01715	AT1G01715	hypothetical protein	0.399862	0.113482	0.0655898	0.601668	0.539214	0.999718	45.8963	40.226	0.217173	0.217397	1.84122	0.522003
AT1G01720	ATAF1	NAC (No Apical Meristem) domain transcriptional regulator superfamily protein	-0.17077	-0.258437	0.37848	0.184786	0.869458	0.999718	716.674	700.725	0.193903	0.194876	-0.880701	-1.32616
AT1G01725	AT1G01725	adenylosuccinate synthetase	-0.225484	-0.19559	0.25976	0.327641	0.812454	0.999718	207.666	213.164	0.200082	0.199811	-1.12696	-0.978877
AT1G01730	AT1G01730	hypothetical protein	0.0323452	-0.0169365	0.816283	0.918858	0.978207	0.999718	415.233	415.123	0.139222	0.166252	0.232328	-0.101873
AT1G01740	BSK4	kinase with tetratricopeptide repeat domain-containing protein	0.0789644	0.181942	0.710235	0.37905	0.959589	0.999718	53.5675	57.9171	0.212532	0.206835	0.371541	0.879648
AT1G01750	ADF11	actin depolymerizing factor 11	-0.0770194	-0.110004	0.675663	0.528995	0.955245	0.999718	5.9948	5.82468	0.184086	0.174736	-0.418388	-0.629541
AT1G01760	AT1G01760	denosine deaminases acting on tRNA	0.241068	0.214569	0.269204	0.318608	0.819466	0.999718	58.0457	59.255	0.218182	0.215145	1.1049	0.997323
AT1G01770	AT1G01770	propionyl-CoA carboxylase	-0.0714087	-0.049496	0.61358	0.700816	0.946225	0.999718	390.065	400.988	0.141412	0.128822	-0.50497	-0.384219
AT1G01780	PLIM2b	GATA type zinc finger transcription factor family protein	-0.0590822	0.0281795	0.726609	0.868818	0.963669	0.999718	128.6	135.963	0.16898	0.170619	-0.349641	0.16516
AT1G01790	KEA1	K efflux antiporter 1	0.305297	0.0694081	0.0443572	0.674871	0.463208	0.999718	542.752	501.45	0.151836	0.165465	2.0107	0.419473
AT1G01800	AT1G01800	NAD(P)-binding Rossmann-fold superfamily protein	-0.241456	-0.250292	0.0488476	0.138463	0.478698	0.999718	505.617	508.328	0.122572	0.16894	-1.96992	-1.48154
AT1G01810	AT1G01810	hypothetical protein	-0.112372	0.0209168	0.600929	0.917035	0.943968	0.999718	18.8459	22.1515	0.214833	0.200797	-0.523066	0.104169
AT1G01820	PEX11C	peroxin 11c	-0.00389971	0.045354	0.975248	0.745736	0.997243	0.999718	705.939	733.745	0.125686	0.139866	-0.0310274	0.324266
AT1G01830	AT1G01830	ARM repeat superfamily protein	0.100372	-0.0655056	0.558955	0.716579	0.931949	0.999718	572.276	543.377	0.171754	0.180439	0.584394	-0.363035
AT1G01840	AT1G01840	AP2-like ethylene-responsive transcription factor SNZ	-0.0452542	0.0672011	0.845757	0.758979	0.983353	0.999718	19.9669	22.2251	0.232627	0.219023	-0.194535	0.306822
AT1G01860	PFC1	Ribosomal RNA adenine dimethylase family protein	-0.169344	-0.186609	0.282073	0.215567	0.828146	0.999718	209.401	211.938	0.15743	0.150685	-1.07567	-1.2384
AT1G01870	AT1G01870	tRNA-Val	NA	NA	NA	NA	NA	NA	0	0	NA	NA	NA	NA
AT1G01880	AT1G01880	5'-3' exonuclease family protein	0.0751056	-0.0287466	0.680413	0.868537	0.955672	0.999718	118.729	115.774	0.18234	0.173678	0.411899	-0.165517
AT1G01890	AT1G01890	tRNA-Lys	NA	0.0204672	NA	0.661864	NA	NA	0	0.320579	NA	0.0467992	NA	0.437341
AT1G01900	SBTI1.1	subtilase family protein	-0.158022	-0.081128	0.140153	0.546817	0.698377	0.999718	8117.46	8489.29	0.107117	0.134644	-1.47522	-0.602537
AT1G01910	AT1G01910	P-loop containing nucleoside triphosphate hydrolases superfamily protein	-0.209417	-0.186542	0.0376253	0.097614	0.428729	0.991417	1107.76	1136.32	0.100734	0.11261	-2.07891	-1.65653
AT1G01920	AT1G01920	SET domain-containing protein	-0.00420299	-0.151719	0.977485	0.332593	0.998109	0.999718	322.372	310.122	0.148925	0.156588	-0.0282223	-0.968904
AT1G01930	AT1G01930	zinc finger protein-like protein	-0.0217429	-0.0237031	0.876735	0.856211	0.98716	0.999718	293.557	298.846	0.140178	0.130812	-0.155109	-0.181199
AT1G01940	AT1G01940	Cyclophilin-like peptidyl-prolyl cis-trans isomerase family protein	0.0793574	-0.09326	0.585392	0.588622	0.939486	0.999718	203.569	193.317	0.14547	0.172437	0.545526	-0.540834
AT1G01950	ARK2	armadillo repeat kinesin 2	-0.196239	-0.122445	0.0852863	0.348438	0.590371	0.999718	625.984	653.899	0.114039	0.130591	-1.7208	-0.937623
AT1G01960	EDA10	SEC7-like guanine nucleotide exchange family protein	0.0419085	0.00620122	0.694598	0.957882	0.957572	0.999718	2364.96	2379.57	0.10674	0.117422	0.392624	0.0528116
AT1G01970	AT1G01970	Tetratricopeptide repeat (TPR)-like superfamily protein	-0.116516	-0.157033	0.398454	0.272918	0.8759	0.999718	280.672	281.509	0.137989	0.143231	-0.844386	-1.09637
AT1G01980	AT1G01980	FAD-binding Berberine family protein	0.164299	0.212986	0.170355	0.0765548	NA	NA	1.74774	3.03819	0.119834	0.12026	1.37106	1.77104
AT1G01990	AT1G01990	hypothetical protein	-0.0799028	0.116835	0.56799	0.410164	0.934803	0.999718	334.68	368.828	0.139931	0.141858	-0.571015	0.823604
AT1G02000	GAE2	UDP-D-glucuronate 4-epimerase 2	-0.074902	0.120254	0.638256	0.494841	0.950053	0.999718	426.161	472.306	0.159319	0.176162	-0.470138	0.682629
AT1G02010	SEC1A	secretory 1A	0.0410108	0.106888	0.811557	0.535797	0.97733	0.999718	127.658	134.127	0.172012	0.172628	0.238418	0.619181
AT1G02020	AT1G02020	nitroreductase family protein	0.0536007	-0.123037	0.694802	0.394618	0.957572	0.999718	339.746	323.4	0.136616	0.144533	0.392346	-0.851273
AT1G02030	AT1G02030	C2H2-like zinc finger protein	-0.170945	-0.0191975	0.355882	0.915426	0.857572	0.999718	13.7888	17.6745	0.185158	0.180774	-0.923241	-0.106196
AT1G02040	AT1G02040	C2H2-type zinc finger family protein	-0.0300631	0.0631926	0.785276	0.617143	NA	NA	1.11509	1.77708	0.110344	0.12641	-0.272449	0.499903
AT1G02050	LAP6	Chalcone and stilbene synthase family protein	0.102798	-0.0479331	0.578704	0.794113	0.93763	0.999718	96.9292	92.3939	0.185129	0.18367	0.555279	-0.260973
AT1G02060	AT1G02060	Tetratricopeptide repeat (TPR)-like superfamily protein	-0.0146924	0.0417671	0.933834	0.819848	0.993734	0.999718	101.41	106.019	0.17697	0.183398	-0.0830222	0.22774
AT1G02065	SPL8	squamosa promoter binding protein-like 8	0.135469	0.149637	0.343852	0.255375	NA	NA	3.01217	3.54487	0.143114	0.131561	0.946582	1.13739
AT1G02067	AT1G02067	hypothetical protein	NA	NA	NA	NA	NA	NA	0	0	NA	NA	NA	NA
AT1G02070	AT1G02070	zinc ion-binding protein	0.200919	0.355741	0.374989	0.0963218	0.868063	0.989005	13.1208	15.9158	0.226472	0.213921	0.887166	1.66295
AT1G02080	AT1G02080	transcription regulator	0.196717	0.0281161	0.048811	0.794085	0.478698	0.999718	4346.33	4157.65	0.099844	0.107721	1.97024	0.261009
AT1G02090	FUS5	Proteasome component (PCI) domain protein	0.0123349	0.0906316	0.92374	0.521402	0.992338	0.999718	769.139	809.032	0.12886	0.14135	0.0957236	0.641186
AT1G02100	SBI1	Leucine carboxyl methyltransferase	-0.137375	-0.145223	0.264452	0.259991	0.816299	0.999718	537.069	545.591	0.123103	0.128926	-1.11593	-1.12641
AT1G02110	AT1G02110	bZIP domain class transcription factor (DUF630 and DUF632)	-0.153289	-0.257931	0.387134	0.154344	0.872388	0.999718	681.165	663.55	0.177249	0.181087	-0.864826	-1.42435
AT1G02120	VAD1	GRAM domain family protein	-0.0399333	-0.0160649	0.697745	0.885145	0.957756	0.999718	1291.14	1327.7	0.102824	0.111214	-0.388366	-0.144451
AT1G02130	RA-5	RAS 5	-0.0721158	0.0310773	0.572134	0.812011	0.936799	0.999718	694.586	736.278	0.127659	0.130669	-0.564911	0.237832
AT1G02136	AT1G02136	pseudogene of ELMO/CED-12 family protein	0.0113918	NA	0.828843	NA	NA	NA	0.167811	0	0.0526942	NA	0.216186	NA
AT1G02140	MAGO	mago nashi family protein	-0.104333	-0.0907884	0.319609	0.437164	0.846511	0.999718	1539.32	1575.75	0.10483	0.116846	-0.995261	-0.776991
AT1G02145	ALG12	homolog of asparagine-linked glycosylation 12	-0.00498844	-0.00786076	0.963861	0.947599	0.996311	0.999718	565.608	576.054	0.110099	0.119605	-0.0453087	-0.0657228
AT1G02150	AT1G02150	Tetratricopeptide repeat (TPR)-like superfamily protein	-0.0946999	-0.124966	0.505148	0.432491	0.916181	0.999718	824.273	828.453	0.142104	0.159205	-0.666412	-0.784936
AT1G02160	AT1G02160	Cox19 family protein (CHCH motif)	-0.274212	-0.143548	0.0497818	0.365719	0.481486	0.999718	317.446	337.957	0.139773	0.1587	-1.96183	-0.904522
AT1G02170	MC1	metacaspase 1	-0.284882	-0.186112	0.0332807	0.172745	0.407078	0.999718	660.771	696.045	0.13383	0.136502	-2.12868	-1.36344
AT1G02180	AT1G02180	ferredoxin-like protein	0.0755116	0.0474811	0.686205	0.792357	0.956587	0.999718	100.146	100.807	0.186905	0.180364	0.40401	0.263251
AT1G02190	AT1G02190	Fatty acid hydroxylase superfamily	0.126981	0.734322	0.568768	0.000817641	0.935583	0.0903658	13.3739	24.1093	0.222825	0.219413	0.569867	3.34675
AT1G02205	CER1	Fatty acid hydroxylase superfamily	0.476754	0.48281	0.0255817	0.0266128	0.360261	0.699644	755.205	588.923	0.213552	0.217761	2.2325	2.21715
AT1G02210	AT1G02210	NAC (No Apical Meristem) domain transcriptional regulator superfamily protein	NA	NA	NA	NA	NA	NA	0	0	NA	NA	NA	NA
AT1G02220	NAC003	NAC domain containing protein 3	0.0984228	0.225227	0.673186	0.303474	0.954824	0.999718	91.9654	105.371	0.233351	0.218877	0.421779	1.02901
AT1G02228	AT1G02228	transposable_element_gene	NA	NA	NA	NA	NA	NA	0	0	NA	NA	NA	NA
AT1G02230	NAC004	NAC domain containing protein 4	0.0294461	-0.0100851	0.824942	0.933002	NA	NA	2.67167	2.34122	0.133124	0.119963	0.221194	-0.084068
AT1G02250	NAC005	NAC domain containing protein 5	0.0772142	0.0119045	0.579441	0.907805	NA	NA	2.55724	2.02665	0.139325	0.102796	0.554201	0.115808
AT1G02260	AT1G02260	Divalent ion symporter	-0.0640797	-0.160597	0.620203	0.196621	0.946637	0.999718	615.708	605.997	0.129307	0.124374	-0.495563	-1.29124
AT1G02270	AT1G02270	Calcium-binding endonuclease/exonuclease/phosphatase family	-0.0424492	0.0891092	0.795089	0.581826	0.975348	0.999718	447.01	481.353	0.16345	0.161805	-0.259708	0.55072
AT1G02280	TOC33	translocon at the outer envelope membrane of chloroplasts 33	0.217095	0.0799615	0.156427	0.601461	0.716835	0.999718	643.36	619.542	0.153187	0.153095	1.41719	0.522301
AT1G02290	AT1G02290	hypothetical protein	-0.252745	-0.179864	0.104133	0.330533	0.633419	0.999718	212.012	220.208	0.155522	0.184847	-1.62514	-0.97304
AT1G02300	AT1G02300	Cysteine proteinases superfamily protein	0.346336	0.383696	0.0956828	0.0657585	0.615503	0.927449	187.645	199.932	0.207866	0.208523	1.66615	1.84007
AT1G02305	AT1G02305	Cysteine proteinases superfamily protein	-0.0963115	-0.0412933	0.474518	0.766962	0.903711	0.999718	3177.97	3306.03	0.134674	0.139339	-0.715147	-0.296351
AT1G02310	MAN1	Glycosyl hydrolase superfamily protein	-0.219996	-0.275337	0.297566	0.18357	0.838881	0.999718	403.334	398.583	0.211196	0.207045	-1.04167	-1.32984
AT1G02320	AT1G02320	hypothetical protein	NA	NA	NA	NA	NA	NA	0	0	NA	NA	NA	NA
AT1G02330	AT1G02330	integrator complex subunit-like protein	-0.116092	-0.087138	0.352557	0.492622	0.856579	0.999718	602.815	620.637	0.124878	0.126997	-0.929641	-0.686144
AT1G02335	GL22	germin-like protein subfamily 2 member 2 precursor	0.302509	0.25015	0.168775	0.228761	0.730614	0.999718	39.0126	36.7618	0.219823	0.207842	1.37615	1.20356
AT1G02340	HFR1	basic helix-loop-helix (bHLH) DNA-binding superfamily protein	-0.409517	0.165665	0.0762147	0.446724	0.571504	0.999718	86.8014	122.319	0.230963	0.217725	-1.77308	0.760888
AT1G02350	AT1G02350	protoporphyrinogen oxidase-like protein	-0.141971	-0.1266	0.541459	0.561163	0.92402	0.999718	31.7638	32.5156	0.232507	0.217857	-0.610609	-0.581114
AT1G02360	AT1G02360	Chitinase family protein	0.0113918	0.00943654	0.828843	0.840199	NA	NA	0.167811	0.16029	0.0526942	0.0467992	0.216186	0.201639
AT1G02370	AT1G02370	Tetratricopeptide repeat (TPR)-like superfamily protein	-0.0467501	-0.0474628	0.79424	0.773546	0.975147	0.999718	133.152	135.619	0.179251	0.164951	-0.260809	-0.287739
AT1G02380	AT1G02380	transmembrane protein	0.174506	0.131518	0.448715	0.54758	0.898917	0.999718	27.825	27.6725	0.230353	0.21869	0.75756	0.60139
AT1G02390	GPAT2	glycerol-3-phosphate acyltransferase 2	-0.285657	-0.167142	0.113954	0.433737	0.654112	0.999718	280.053	292.433	0.180719	0.213515	-1.58067	-0.782812
AT1G02400	GA2OX6	gibberellin 2-oxidase 6	0.251037	-0.0448622	0.203405	0.787419	0.767853	0.999718	12.4446	7.36175	0.19737	0.166363	1.27191	-0.269664
AT1G02405	AT1G02405	proline-rich family protein	0.329738	0.206866	0.155313	0.339892	0.71673	0.999718	15.9214	14.5924	0.232044	0.216755	1.42101	0.954379
AT1G02410	AT1G02410	cytochrome c oxidase assembly protein CtaG / Cox11 family	-0.209493	-0.162137	0.139719	0.270088	0.697644	0.999718	495.84	513.278	0.141853	0.147015	-1.47684	-1.10286
AT1G02420	AT1G02420	Pentatricopeptide repeat (PPR) superfamily protein	0.164331	0.154011	0.425419	0.446293	0.887616	0.999718	78.2242	79.66	0.206172	0.202218	0.797055	0.76161
AT1G02430	ARFD1B	ADP-ribosylation factor D1B	-0.0258687	0.00144537	0.623483	0.981903	NA	NA	0.280363	0.599922	0.0526942	0.063719	-0.490921	0.0226834
AT1G02440	ARFD1A	ADP-ribosylation factor D1A	0.0391671	NA	0.486349	NA	NA	NA	0.498305	0	0.0562643	NA	0.696127	NA
AT1G02450	NIMIN1	NIM1-interacting 1	0.201572	0.082029	0.216483	0.538351	0.784886	NA	3.68405	2.67957	0.163092	0.133314	1.23593	0.615308
AT1G02460	AT1G02460	Pectin lyase-like superfamily protein	-0.0167946	-0.131061	0.923755	0.398306	0.992338	0.999718	5.1456	4.13928	0.175483	0.155166	-0.0957049	-0.84465
AT1G02470	AT1G02470	Polyketide cyclase/dehydrase and lipid transport superfamily protein	0.222225	0.229832	0.323634	0.273239	0.846511	0.999718	32.3825	33.7383	0.225148	0.209771	0.987017	1.09563
AT1G02475	AT1G02475	Polyketide cyclase/dehydrase and lipid transport superfamily protein	0.0401084	0.105009	0.783158	0.539986	0.973655	0.999718	375.927	394.971	0.145739	0.17135	0.275206	0.612834
AT1G02480	AT1G02480	tRNA-Phe	NA	NA	NA	NA	NA	NA	0	0	NA	NA	NA	NA
AT1G02490	AT1G02490	hypothetical protein	-0.00102838	0.0154304	0.984429	0.79405	NA	NA	0.3197	0.457075	0.0526942	0.0591077	-0.0195161	0.261055
AT1G02500	SAM1	S-adenosylmethionine synthetase 1	0.0111838	0.0754296	0.942601	0.641833	0.994258	0.999718	6899.83	7229.74	0.155329	0.162166	0.0720007	0.465137
AT1G02510	TPK4	Outward rectifying potassium channel protein	NA	NA	NA	NA	NA	NA	0	0	NA	NA	NA	NA
AT1G02520	ABCB11	P-glycoprotein 11	0.21237	-0.0756951	0.340976	0.727943	0.851896	0.999718	48.74	42.0662	0.223022	0.2176	0.952239	-0.347863
AT1G02530	ABCB12	P-glycoprotein 12	0.474308	0.363647	0.0416919	0.0920602	0.450985	0.979902	152.279	155.502	0.232894	0.215862	2.03658	1.68463
AT1G02540	AT1G02540	hypothetical protein	NA	NA	NA	NA	NA	NA	0	0	NA	NA	NA	NA
AT1G02550	AT1G02550	Plant invertase/pectin methylesterase inhibitor superfamily protein	NA	0.00943654	NA	0.840199	NA	NA	0	0.15394	NA	0.0467992	NA	0.201639
AT1G02560	CLPP5	nuclear encoded CLP protease 5	0.0197413	-0.00550151	0.846794	0.964707	0.983353	0.999718	2318.51	2341.66	0.102175	0.124335	0.19321	-0.0442475
AT1G02570	AT1G02570	transmembrane protein	0.266951	0.100675	0.0938553	0.615074	0.612153	0.999718	975.694	934.52	0.159335	0.200211	1.6754	0.502844
AT1G02575	AT1G02575	transmembrane protein	0.0238119	NA	0.651349	NA	NA	NA	0.359037	0	0.0526942	NA	0.451888	NA
AT1G02580	MEA	SET domain-containing protein	0.474062	0.471622	0.0418541	0.0297816	0.450985	0.724997	63.8052	62.5061	0.232958	0.217039	2.03497	2.17298
AT1G02590	AT1G02590	Aldehyde oxidase/xanthine dehydrogenase, molybdopterin binding protein	0.0519507	0.0580507	0.503742	0.433686	NA	NA	0.782882	0.942217	0.0776993	0.0741484	0.668613	0.782899
AT1G02600	AT1G02600	tRNA-His	NA	NA	NA	NA	NA	NA	0	0	NA	NA	NA	NA
AT1G02610	AT1G02610	RING/FYVE/PHD zinc finger superfamily protein	0.191064	0.0845744	0.405916	0.693601	0.879745	0.999718	26.5	24.4977	0.229892	0.21467	0.831101	0.393973
AT1G02620	AT1G02620	Ras-related small GTP-binding family protein	0.0404981	0.117185	0.714982	0.362824	NA	NA	1.97771	2.68135	0.110901	0.128775	0.365173	0.909998
AT1G02630	AT1G02630	Nucleoside transporter family protein	0.0259946	0.251676	0.894497	0.211897	0.98822	0.999718	7.19968	9.846	0.196013	0.201604	0.132617	1.24837
AT1G02640	BXL2	beta-xylosidase 2	0.982842	0.940142	1.90573e-05	1.84451e-05	0.00303378	0.00581535	53.6973	58.6622	0.229869	0.219509	4.27566	4.28293
AT1G02650	AT1G02650	Tetratricopeptide repeat (TPR)-like superfamily protein	0.249191	0.0301478	0.283306	0.890886	0.828708	0.999718	43.9306	38.5152	0.232254	0.219763	1.07292	0.137184
AT1G02660	AT1G02660	alpha/beta-Hydrolases superfamily protein	0.0428518	-0.0524559	0.843804	0.804508	0.983207	0.999718	653.312	633.597	0.217489	0.211928	0.19703	-0.247517
AT1G02670	AT1G02670	P-loop containing nucleoside triphosphate hydrolases superfamily protein	-0.0572544	-0.241476	0.757103	0.175188	0.967355	0.999718	112.825	106.665	0.185118	0.178116	-0.309287	-1.35572
AT1G02680	TAF13	TBP-associated factor 13	-0.152109	-0.128184	0.256023	0.409136	0.810361	0.999718	282.6	289.775	0.133918	0.155297	-1.13584	-0.825415
AT1G02681	AT1G02681	pseudogene of cotton fiber protein	NA	0.00943654	NA	0.840199	NA	NA	0	0.15394	NA	0.0467992	NA	0.201639
AT1G02690	IMPA-6	importin alpha isoform 6	0.0985238	-0.0444911	0.657224	0.837009	0.953024	0.999718	465.701	438.322	0.222026	0.216269	0.443749	-0.205721
AT1G02700	AT1G02700	GATA transcription factor-like protein	-0.14361	-0.151182	0.335963	0.430648	0.849532	0.999718	544.717	547.767	0.149256	0.191836	-0.962173	-0.788082
AT1G02705	AT1G02705	hypothetical protein	-0.250777	-0.160856	0.281418	0.463076	0.827467	0.999718	28.1667	30.2843	0.232817	0.219213	-1.07714	-0.733791
AT1G02710	AT1G02710	glycine-rich protein	0.049118	0.0546097	0.522017	0.448205	NA	NA	0.737505	0.937944	0.0767181	0.0720054	0.64024	0.758411
AT1G02720	GATL5	galacturonosyltransferase 5	-0.27342	-0.171665	0.0928804	0.334834	0.610053	0.999718	8807.72	9273.11	0.162712	0.177998	-1.6804	-0.964422
AT1G02730	CSLD5	cellulose synthase-like D5	0.187133	0.00319515	0.385784	0.988055	0.871613	0.999718	1106.1	1023.45	0.215768	0.21342	0.867289	0.0149712
AT1G02740	AT1G02740	MRG family protein	-0.0805296	-0.0352689	0.621187	0.832546	0.946637	0.999718	251.846	261.313	0.16296	0.166805	-0.494168	-0.211438
AT1G02750	AT1G02750	Drought-responsive family protein	-0.215006	-0.143927	0.304114	0.483769	0.841316	0.999718	254.853	267.059	0.209221	0.205536	-1.02765	-0.700253
AT1G02760	AT1G02760	tRNA-Lys	NA	NA	NA	NA	NA	NA	0	0	NA	NA	NA	NA
AT1G02770	AT1G02770	hypothetical protein	-0.221508	-0.106241	0.0700589	0.360489	0.555833	0.999718	804.342	853.585	0.122277	0.116182	-1.81153	-0.914433
AT1G02780	emb2386	Ribosomal protein L19e family protein	-0.0885017	-0.184939	0.410296	0.115299	0.880776	0.999718	9940.64	9784.27	0.107487	0.117435	-0.823373	-1.57481
AT1G02790	PGA4	polygalacturonase 4	0.149311	0.173258	0.452813	0.253601	0.899932	0.999718	11.0085	15.3155	0.198887	0.151762	0.750733	1.14165
AT1G02800	CEL2	cellulase 2	0.0183344	0.0952039	0.936796	0.656632	0.993831	0.999718	88.6952	97.3118	0.231209	0.214149	0.079298	0.444568
AT1G02810	AT1G02810	Plant invertase/pectin methylesterase inhibitor superfamily	-0.007537	-0.141335	0.973806	0.508413	0.997069	0.999718	56.3833	51.3508	0.229541	0.21372	-0.0328351	-0.661311
AT1G02813	AT1G02813	pectinesterase (Protein of unknown function, DUF538)	0.0600279	0.0537768	0.455955	0.410704	NA	NA	0.876773	1.58545	0.0805177	0.0653698	0.745524	0.822655
AT1G02816	AT1G02816	pectinesterase (Protein of unknown function, DUF538)	0.0477164	0.0605616	0.719512	0.633357	0.961518	0.999718	566.414	580.156	0.132874	0.126962	0.359111	0.477007
AT1G02820	LEA3	Late embryogenesis abundant 3 (LEA3) family protein	0.0251422	0.0519031	0.912652	0.756636	0.990716	0.999718	49.6547	55.1672	0.229204	0.167483	0.109694	0.309902
AT1G02830	AT1G02830	Ribosomal L22e protein family	-0.0134485	-0.00159413	0.798554	0.972827	NA	NA	0.140182	0.302097	0.0526942	0.0467992	-0.255218	-0.0340632
AT1G02840	SR34	RNA-binding (RRM/RBD/RNP motifs) family protein	-0.0411001	-0.0630924	0.663408	0.547684	0.954287	0.999718	1726.87	1746.05	0.0944367	0.104938	-0.435213	-0.601235
AT1G02850	BGLU11	beta glucosidase 11	-0.0367584	0.151137	0.862336	0.490951	0.985019	0.999718	1278.44	1472.99	0.211984	0.219422	-0.173401	0.688798
AT1G02860	NLA	SPX (SYG1/Pho81/XPR1) domain-containing protein	-0.0275513	-0.0351008	0.837366	0.798081	0.982852	0.999718	549.692	558.723	0.134224	0.137203	-0.205264	-0.255831
AT1G02870	AT1G02870	nucleolar-like protein	0.0164662	0.16509	0.93868	0.422534	0.9941	0.999718	126.196	139.421	0.214045	0.205839	0.0769285	0.802033
AT1G02880	TPK1	thiamin pyrophosphokinase1	0.139984	0.110218	0.485686	0.587189	0.909698	0.999718	180.931	182.817	0.200783	0.203013	0.697187	0.542913
AT1G02890	AT1G02890	AAA-type ATPase family protein	-0.0714271	-0.02877	0.491814	0.812319	0.911297	0.999718	4016.09	4156.71	0.103905	0.12117	-0.687426	-0.237435
AT1G02900	RALF1	rapid alkalinization factor 1	-0.160369	-0.107087	0.488713	0.617483	0.910492	0.999718	115.288	120.956	0.231627	0.214423	-0.692357	-0.499421
AT1G02910	LPA1	tetratricopeptide repeat (TPR)-containing protein	0.00390596	-0.0440146	0.977729	0.749321	0.998109	0.999718	339.333	339.515	0.139919	0.137746	0.0279158	-0.319535
AT1G02920	GSTF7	glutathione S-transferase 7	0.157955	-0.0438626	0.410136	0.789205	0.880776	0.999718	32.5306	22.77	0.191774	0.164069	0.823654	-0.267343
AT1G02930	GSTF6	glutathione S-transferase 6	0.320966	0.15287	0.110505	0.367912	0.647453	0.999718	1153.48	931.387	0.201115	0.169782	1.59593	0.900391
AT1G02940	GSTF5	glutathione S-transferase (class phi) 5	0.314742	0.208087	0.165408	0.294442	0.727826	0.999718	50.7991	49.6235	0.226905	0.198475	1.38711	1.04843
AT1G02950	GSTF4	glutathione S-transferase F4	0.124291	0.0454785	0.299294	0.62776	NA	NA	2.29887	1.41405	0.119747	0.0937929	1.03795	0.484882
AT1G02952	AT1G02952	Natural antisense transcript overlaps with AT1G02950	NA	NA	NA	NA	NA	NA	0	0	NA	NA	NA	NA
AT1G02960	AT1G02960	kinetochore protein	-0.0123634	-0.119395	0.935034	0.403583	0.993772	0.999718	385.247	376.89	0.151674	0.142947	-0.0815126	-0.83524
AT1G02965	AT1G02965	hypothetical protein	-0.0258687	-0.0236555	0.623483	0.61323	NA	NA	0.280363	0.285692	0.0526942	0.0467992	-0.490921	-0.505468
AT1G02970	WEE1	WEE1-like kinase	-0.0077053	-0.0624702	0.967504	0.744759	0.996818	0.999718	208.684	207.461	0.189137	0.191887	-0.0407392	-0.325557
AT1G02980	CUL2	cullin 2	0.114057	0.0774859	0.441811	0.551803	0.895168	0.999718	381.473	352.008	0.148292	0.130215	0.769138	0.595061
AT1G02990	AT1G02990	hypothetical protein	0.0912793	0.150689	0.551019	0.353057	0.92929	0.999718	482.967	506.237	0.153093	0.162262	0.596235	0.928676
AT1G03000	PEX6	peroxin 6	0.094139	0.0252393	0.470421	0.840044	0.903343	0.999718	528.544	524.925	0.130424	0.125048	0.721794	0.201838
AT1G03010	AT1G03010	Phototropic-responsive NPH3 family protein	0.127432	0.145761	0.281654	0.188554	NA	NA	1.60089	2.17638	0.118364	0.110856	1.07661	1.31487
AT1G03020	AT1G03020	Thioredoxin superfamily protein	0.387497	0.121591	0.0200961	0.244787	0.317768	NA	4.128	2.22681	0.166698	0.10454	2.32455	1.16311
AT1G03030	AT1G03030	P-loop containing nucleoside triphosphate hydrolases superfamily protein	-0.0665438	-0.0312259	0.617268	0.816978	0.946225	0.999718	478.101	493.62	0.13316	0.134924	-0.499727	-0.231433
AT1G03040	AT1G03040	basic helix-loop-helix (bHLH) DNA-binding superfamily protein	-0.145101	-0.0936688	0.240445	0.49471	0.800527	0.999718	969.655	1005.81	0.123609	0.137176	-1.17388	-0.682837
AT1G03050	AT1G03050	ENTH/ANTH/VHS superfamily protein	0.0540119	0.127966	0.390776	0.152901	NA	NA	0.706367	1.42252	0.0629354	0.0895266	0.858211	1.42936
AT1G03055	D27	beta-carotene isomerase D27-like protein	-0.332212	-0.156136	0.0396878	0.330288	0.439304	0.999718	233.326	253.172	0.161505	0.160381	-2.05698	-0.973533
AT1G03060	SPI	BEACH-DOMAIN HOMOLOG A1	0.237779	0.0401677	0.0279091	0.703501	0.376343	0.999718	1654.2	1562.91	0.108152	0.105538	2.19856	0.380598
AT1G03070	AT1G03070	Bax inhibitor-1 family protein	0.231151	-0.413332	0.30841	0.058499	0.841425	0.900331	210.056	148.601	0.226939	0.21847	1.01856	-1.89194
AT1G03080	NET1D	kinase interacting (KIP1-like) family protein	0.244794	0.165987	0.0745365	0.296327	0.56603	0.999718	1302.41	1291.79	0.13727	0.15894	1.78331	1.04434
AT1G03090	MCCA	methylcrotonyl-CoA carboxylase alpha chain	-0.103625	-0.0529378	0.434606	0.685695	0.891573	0.999718	674.676	700.878	0.132626	0.130806	-0.781334	-0.404705
AT1G03100	AT1G03100	Pentatricopeptide repeat (PPR) superfamily protein	-0.221256	-0.078645	0.274856	0.700225	0.82417	0.999718	112.514	121.62	0.202625	0.204264	-1.09195	-0.385017
AT1G03103	AT1G03103	Bifunctional inhibitor/lipid-transfer protein/seed storage 2S albumin superfamily protein	-0.350903	-0.252804	0.0770883	0.206226	0.572243	0.999718	5678.72	5970.74	0.198493	0.200001	-1.76784	-1.26401
AT1G03106	AT1G03106	hypothetical protein	-0.264524	-0.221755	0.243001	0.307939	0.802271	0.999718	489.121	504.669	0.226569	0.217501	-1.16752	-1.01956
AT1G03110	TRM82	Transducin/WD40 repeat-like superfamily protein	-0.120628	-0.0335949	0.42549	0.817761	0.887616	0.999718	239.841	252.698	0.151366	0.145795	-0.796932	-0.230426
AT1G03120	RAB28	responsive to abscisic acid 28	-0.489977	-0.566416	0.00550604	0.00294505	0.158196	0.204997	246.121	240.126	0.176515	0.190493	-2.77583	-2.97342
AT1G03130	PSAD-2	photosystem I subunit D-2	0.244926	0.146942	0.0458358	0.22513	0.467458	0.999718	1374.31	1347.46	0.122653	0.121139	1.9969	1.213
AT1G03140	AT1G03140	splicing factor Prp18 family protein	-0.143033	-0.187203	0.258219	0.156394	0.811349	0.999718	838.646	840.557	0.126509	0.132084	-1.13061	-1.4173
AT1G03150	AT1G03150	Acyl-CoA N-acyltransferases (NAT) superfamily protein	0.253919	0.292922	0.22804	0.155169	0.791475	0.999718	216.483	227.748	0.210647	0.206064	1.20542	1.42151
AT1G03160	FZL	FZO-like protein	0.0318248	-0.135467	0.813988	0.353067	0.977567	0.999718	395.634	378.058	0.135261	0.145874	0.235284	-0.928656
AT1G03165	AT1G03165	hypothetical protein	0.0693596	0.0392526	0.457167	0.644975	NA	NA	1.34087	0.913112	0.0932853	0.0851921	0.74352	0.460754
AT1G03170	FAF2	FANTASTIC four-like protein (DUF3049)	0.280387	0.255172	0.123523	0.112836	0.672867	0.999718	10.9987	12.0008	0.182051	0.160934	1.54015	1.58557
AT1G03180	AT1G03180	non-structural protein	-0.462474	-0.336374	0.0393545	0.114919	0.437961	0.999718	49.7184	53.3368	0.224452	0.213373	-2.06046	-1.57646
AT1G03190	UVH6	RAD3-like DNA-binding helicase protein	0.0719731	0.0709783	0.641397	0.657889	0.950703	0.999718	314.85	321.12	0.154533	0.160284	0.465747	0.442829
AT1G03200	AT1G03200	hypothetical protein	0.0746409	0.0281955	0.741956	0.897911	0.964987	0.999718	33.4421	33.2556	0.22669	0.219762	0.329264	0.1283
AT1G03210	AT1G03210	Phenazine biosynthesis PhzC/PhzF protein	-0.345527	-0.341343	0.00119305	0.00815783	0.0593513	0.37612	1042.84	1059.71	0.106626	0.12903	-3.24054	-2.64547
AT1G03220	AT1G03220	Eukaryotic aspartyl protease family protein	0.968384	0.84134	8.07262e-06	3.96548e-05	0.0015353	0.00977194	559.883	521.21	0.216968	0.204731	4.46325	4.10948
AT1G03230	AT1G03230	Eukaryotic aspartyl protease family protein	-0.0777699	-0.104858	0.692813	0.560902	0.957352	0.999718	106.414	107.473	0.196866	0.180322	-0.39504	-0.581502
AT1G03240	AT1G03240	hypothetical protein	0.0810419	0.0647623	0.518652	0.604879	NA	NA	3.4327	3.0358	0.125564	0.125169	0.645425	0.517398
AT1G03250	AT1G03250	R3H domain protein	0.0557493	0.0408703	0.706122	0.78893	0.959242	0.999718	498.669	505.683	0.147849	0.152672	0.377069	0.2677
AT1G03260	AT1G03260	SNARE associated Golgi protein family	-0.170357	-0.0520701	0.240973	0.724755	0.800896	0.999718	288.511	307.184	0.145286	0.14788	-1.17256	-0.352111
AT1G03270	AT1G03270	CBS domain protein with a domain protein (DUF21)	-0.068344	-0.0859152	0.533132	0.511277	0.922507	0.999718	637.004	644.777	0.109661	0.130799	-0.623232	-0.656851
AT1G03280	AT1G03280	Transcription factor TFIIE, alpha subunit	0.0621677	0.0979368	0.631638	0.459042	0.949069	0.999718	684.468	708.195	0.129672	0.132271	0.479423	0.740425
AT1G03290	AT1G03290	ELKS/Rab6-interacting/CAST family protein	0.0149055	0.017124	0.912917	0.894029	0.990716	0.999718	1032.68	1053.88	0.136297	0.12855	0.10936	0.133208
AT1G03300	ATDUF1	agenet domain protein (DOMAIN OF UNKNOWN FUNCTION 724 1)	0.242085	0.175584	0.200366	0.378667	0.765115	0.999718	123.71	123.421	0.189053	0.199447	1.28051	0.880354
AT1G03310	DBE1	debranching enzyme 1	-0.0395024	0.111078	0.763206	0.493842	0.970298	0.999718	783.538	849.835	0.131118	0.162344	-0.301274	0.684211
AT1G03320	AT1G03320	hypothetical protein	-0.0390505	-0.0161666	0.640525	0.830097	NA	NA	0.960167	1.17308	0.0836261	0.0753417	-0.466965	-0.214577
AT1G03325	AT1G03325	hypothetical protein	NA	NA	NA	NA	NA	NA	0	0	NA	NA	NA	NA
AT1G03330	LSM2	Small nuclear ribonucleoprotein family protein	-0.00280343	-0.000469545	0.98277	0.997474	0.998426	0.999718	463.666	472.931	0.129808	0.14833	-0.0215968	-0.00316555
AT1G03340	AT1G03340	hypothetical protein	0.0586784	-0.0418045	0.800762	0.849118	0.975843	0.999718	27	25.7691	0.232518	0.219742	0.252361	-0.190244
AT1G03350	AT1G03350	BSD domain-containing protein	-0.129053	-0.0446666	0.23561	0.696986	0.798497	0.999718	1176.76	1236.2	0.10881	0.114708	-1.18603	-0.389393
AT1G03360	RRP4	ribosomal RNA processing 4	0.0543272	-0.00960113	0.740443	0.95561	0.964987	0.999718	212.678	211.108	0.163998	0.172486	0.331266	-0.0556633
AT1G03365	AT1G03365	RING/U-box superfamily protein	0.0326214	-0.081641	0.833198	0.601157	0.982236	0.999718	523.618	510.045	0.154896	0.15618	0.210601	-0.522738
AT1G03370	AT1G03370	C2 calcium/lipid-binding and GRAM domain containing protein	0.190199	-0.0756368	0.22303	0.655388	0.788764	0.999718	234.122	213.709	0.156091	0.169479	1.21851	-0.44629
AT1G03380	ATG18G	yeast autophagy 18 G-like protein	-0.133848	-0.140712	0.431764	0.409076	0.890247	0.999718	803.056	815.326	0.170252	0.170453	-0.786176	-0.825521
AT1G03390	AT1G03390	HXXXD-type acyl-transferase family protein	NA	NA	NA	NA	NA	NA	0	0	NA	NA	NA	NA
AT1G03395	AT1G03395	hypothetical protein	NA	0.0204672	NA	0.661864	NA	NA	0	0.307879	NA	0.0467992	NA	0.437341
AT1G03400	AT1G03400	2-oxoglutarate (2OG) and Fe(II)-dependent oxygenase superfamily protein	0.112302	0.139203	0.602726	0.512509	0.944247	0.999718	47.8466	49.8433	0.215764	0.212545	0.520485	0.654936
AT1G03410	2A6	2-oxoglutarate (2OG) and Fe(II)-dependent oxygenase superfamily protein	-0.143637	-0.0447332	0.530772	0.836381	0.922166	0.999718	80.1082	86.098	0.229149	0.2166	-0.626829	-0.206524
AT1G03420	Sadhu4-2	transposable_element_gene	-0.0134485	0.00952917	0.798554	0.840269	NA	NA	0.140182	0.450725	0.0526942	0.0472797	-0.255218	0.201549
AT1G03430	AHP5	histidine-containing phosphotransfer factor 5	0.0221242	0.12261	0.889102	0.439672	0.98822	0.999718	207.348	220.602	0.158664	0.158667	0.139441	0.772748
AT1G03440	AT1G03440	Leucine-rich repeat (LRR) family protein	0.179403	0.259639	0.24636	0.116658	0.803297	0.999718	535.609	568.708	0.15476	0.165485	1.15924	1.56896
AT1G03445	BSU1	Serine/threonine protein phosphatase family protein	0.24726	0.167968	0.271374	0.406362	0.821384	0.999718	32.6705	31.5366	0.224802	0.202294	1.0999	0.830313
AT1G03457	AT1G03457	RNA-binding (RRM/RBD/RNP motifs) family protein	-0.360615	-0.123615	0.0150664	0.551327	0.278157	0.999718	529.515	578.196	0.148354	0.207487	-2.43078	-0.595773
AT1G03470	NET3A	Kinase interacting (KIP1-like) family protein	0.332424	0.317198	0.0848989	0.114575	0.590371	0.999718	391.534	403.039	0.192939	0.201018	1.72294	1.57796
AT1G03475	LIN2	Coproporphyrinogen III oxidase	0.0667106	0.0103812	0.626569	0.94114	0.947821	0.999718	1100.3	1097.27	0.137106	0.140594	0.486562	0.0738377
AT1G03490	NAC006	NAC domain containing protein 6	NA	NA	NA	NA	NA	NA	0	0	NA	NA	NA	NA
AT1G03495	AT1G03495	HXXXD-type acyl-transferase family protein	-0.00102838	-0.00159413	0.984429	0.972827	NA	NA	0.27945	0.303136	0.0526942	0.0467992	-0.0195161	-0.0340632
AT1G03502	AT1G03502		-0.053758	-0.0819736	0.629097	0.316802	NA	NA	1.77471	1.33623	0.111301	0.0818875	-0.482998	-1.00105
AT1G03506	AT1G03506		0.107294	0.0438413	0.360506	0.630122	NA	NA	1.69325	1.19735	0.117338	0.091041	0.914402	0.481556
AT1G03510	AT1G03510	Tetratricopeptide repeat (TPR)-like superfamily protein	-0.215622	-0.0942417	0.349862	0.666008	0.856359	0.999718	37.6924	41.0742	0.230647	0.218338	-0.934857	-0.431633
AT1G03515	AT1G03515	tRNA-Asp	NA	NA	NA	NA	NA	NA	0	0	NA	NA	NA	NA
AT1G03520	AT1G03520	Core-2/I-branching beta-1,6-N-acetylglucosaminyltransferase family protein	-0.103254	-0.0460403	0.530667	0.780906	0.922166	0.999718	189.618	197.62	0.164682	0.16553	-0.626988	-0.278138
AT1G03530	NAF1	nuclear assembly factor 1	0.216226	0.0987333	0.219078	0.575161	0.786452	0.999718	230.757	223.484	0.175939	0.176163	1.22898	0.560467
AT1G03540	AT1G03540	Pentatricopeptide repeat (PPR-like) superfamily protein	-0.00862263	-0.0272483	0.967044	0.897331	0.996592	0.999718	56.5301	57.0337	0.208702	0.211173	-0.0413156	-0.129033
AT1G03545	AT1G03545	Natural antisense transcript overlaps with AT1G03550	-0.258529	-0.131961	0.197904	0.499737	0.76432	0.999718	70.3935	75.6194	0.200792	0.195526	-1.28754	-0.674904
AT1G03550	SCAMP4	Secretory carrier membrane protein (SCAMP) family protein	-0.112566	-0.0790845	0.557027	0.668994	0.931949	0.999718	293.284	303.231	0.191679	0.184981	-0.587264	-0.427529
AT1G03560	AT1G03560	Pentatricopeptide repeat (PPR-like) superfamily protein	0.110203	0.149357	0.505008	0.383628	0.916082	0.999718	179.524	186.591	0.165314	0.171432	0.66663	0.871232
AT1G03570	AT1G03570	tRNA-Gln	NA	NA	NA	NA	NA	NA	0	0	NA	NA	NA	NA
AT1G03580	AT1G03580	pseudogene of MATH domain/coiled-coil protein	-0.133329	-0.200643	0.560709	0.354833	0.931949	0.999718	15.8876	15.4975	0.22917	0.216852	-0.581789	-0.925256
AT1G03590	AT1G03590	Protein phosphatase 2C family protein	0.0079636	-0.0309546	0.96219	0.860712	0.996216	0.999718	464.416	465.962	0.16799	0.176412	0.0474053	-0.175467
AT1G03600	PSB27	photosystem II family protein	-0.171724	0.120441	0.131999	0.297335	0.684941	0.999718	762.478	865.559	0.114006	0.115568	-1.50627	1.04217
AT1G03610	AT1G03610	plant/protein (DUF789)	-0.29486	-0.119386	0.196503	0.584963	0.763522	0.999718	323.438	358.404	0.228294	0.218596	-1.29158	-0.546149
AT1G03620	AT1G03620	ELMO/CED-12 family protein	0.0246912	0.0357841	0.906236	0.869968	0.990716	0.999718	70.9808	73.3063	0.209624	0.218596	0.117788	0.163699
AT1G03630	POR C	protochlorophyllide oxidoreductase C	0.276332	0.226891	0.223732	0.297768	0.788947	0.999718	420.172	420.089	0.227123	0.217906	1.21666	1.04123
AT1G03640	AT1G03640	tRNA-Phe	NA	NA	NA	NA	NA	NA	0	0	NA	NA	NA	NA
AT1G03650	AT1G03650	Acyl-CoA N-acyltransferases (NAT) superfamily protein	-0.160269	0.00972093	0.488827	0.964652	0.910492	0.999718	20.1474	23.1906	0.231544	0.219353	-0.692175	0.0443163
AT1G03660	AT1G03660	Ankyrin-repeat containing protein	-0.0109486	-0.196519	0.958674	0.292116	0.995783	0.999718	10.9553	8.80886	0.21129	0.186541	-0.0518176	-1.05349
AT1G03670	AT1G03670	ankyrin repeat family protein	NA	NA	NA	NA	NA	NA	0	0	NA	NA	NA	NA
AT1G03680	THM1	thioredoxin M-type 1	0.0380245	0.0601307	0.771246	0.66404	0.972042	0.999718	1274.51	1311.28	0.130782	0.138441	0.290746	0.434342
AT1G03687	AT1G03687	DTW domain-containing protein	-0.000571385	-0.136104	0.997528	0.457755	0.999491	0.999718	184.702	177.565	0.184413	0.183293	-0.0030984	-0.742549
AT1G03700	AT1G03700	Uncharacterized protein family (UPF0497)	-0.242787	-0.200478	0.266594	0.336958	0.817081	0.999718	17.191	18.3351	0.218541	0.20879	-1.11094	-0.960192
AT1G03710	AT1G03710	Cystatin/monellin superfamily protein	-0.098349	-0.0779802	0.515035	0.625849	0.918916	0.999718	404.641	415.222	0.15107	0.159934	-0.651018	-0.487577
AT1G03720	AT1G03720	Cysteine proteinases superfamily protein	0.0238119	0.0518724	0.651349	0.37291	NA	NA	0.278536	0.782398	0.0526942	0.0582158	0.451888	0.891036
AT1G03730	AT1G03730	pyrroline-5-carboxylate reductase	-0.204322	-0.121253	0.336614	0.561307	0.850186	0.999718	54.0704	57.025	0.212641	0.208732	-0.960876	-0.580902
AT1G03740	AT1G03740	Protein kinase superfamily protein	-0.0229835	-0.0867297	0.905786	0.655817	0.990716	0.999718	354.392	350.797	0.194191	0.194594	-0.118355	-0.445696
AT1G03743	AT1G03743		0.0238119	NA	0.651349	NA	NA	NA	0.278536	0	0.0526942	NA	0.451888	NA
AT1G03746	AT1G03746		NA	0.00943654	NA	0.840199	NA	NA	0	0.15394	NA	0.0467992	NA	0.201639
AT1G03750	SWI2	switch 2	-0.0571216	0.0269653	0.689956	0.849238	0.956944	0.999718	227.88	240.106	0.143193	0.141855	-0.398914	0.190091
AT1G03760	AT1G03760	Prefoldin chaperone subunit family protein	-0.0610872	-0.157712	0.739785	0.378671	0.964987	0.999718	162.256	158.747	0.183921	0.179147	-0.332139	-0.880347
AT1G03770	RING1B	RING 1B	-0.000608859	0.120224	0.997067	0.441826	0.999389	0.999718	261.285	279.984	0.165626	0.156316	-0.00367611	0.769114
AT1G03780	TPX2	targeting protein for XKLP2	0.222777	0.0039575	0.296945	0.985154	0.838881	0.999718	423.504	385.077	0.213591	0.212678	1.04301	0.0186079
AT1G03790	SOM	Zinc finger C-x8-C-x5-C-x3-H type family protein	0.289126	0.274043	NA	0.123138	NA	0.999718	51.4675	48.7519	0.186277	0.17775	1.55213	1.54173
AT1G03800	ERF10	ERF domain protein 10	0.0238119	0.0679418	0.651349	0.307399	NA	NA	0.347329	0.62742	0.0526942	0.0665642	0.451888	1.02069
AT1G03810	AT1G03810	Nucleic acid-binding, OB-fold-like protein	NA	NA	NA	NA	NA	NA	0	0	NA	NA	NA	NA
AT1G03820	AT1G03820	E6-like protein	-0.0838273	-0.035843	0.627688	0.812675	0.948023	0.999718	5.40344	5.95424	0.172846	0.151251	-0.484984	-0.236976
AT1G03830	AT1G03830	guanylate-binding family protein	-0.142417	-0.139302	0.327263	0.307169	0.846511	0.999718	554.648	566.307	0.145376	0.136413	-0.979643	-1.02118
AT1G03840	MGP	C2H2 and C2HC zinc fingers superfamily protein	-0.43393	-0.300351	0.055424	0.163232	0.501946	0.999718	52.8414	56.9782	0.226532	0.215416	-1.91554	-1.39428
AT1G03850	GRXS13	Glutaredoxin family protein	-0.0790213	-0.0690258	0.67258	0.706745	0.954824	0.999718	10.2628	10.6923	0.186984	0.183466	-0.42261	-0.376232
AT1G03860	PHB2	prohibitin 2	0.299132	0.187265	0.11732	0.330189	0.660545	0.999718	618.873	600.526	0.191002	0.192316	1.56612	0.973733
AT1G03870	FLA9	FASCICLIN-like arabinoogalactan 9	0.497434	0.49506	0.029238	0.0193764	0.381769	0.612292	17.0417	18.3276	0.228153	0.211726	2.18026	2.33821
AT1G03880	CRU2	cruciferin 2	-0.572365	-0.101982	0.0055268	0.640816	0.158369	0.999718	139107	168526	0.206287	0.218585	-2.77461	-0.466558
AT1G03890	AT1G03890	RmlC-like cupins superfamily protein	-0.203741	-0.0513067	0.344085	0.815336	0.853657	0.999718	16392.3	17767	0.215343	0.219684	-0.946125	-0.233548
AT1G03900	ABCI18	non-intrinsic ABC protein 4	-0.0856223	0.0390712	0.515922	0.767193	0.918916	0.999718	1177.83	1259.01	0.131799	0.131976	-0.649644	0.296048
AT1G03905	ABCI19	P-loop containing nucleoside triphosphate hydrolases superfamily protein	-0.305168	-0.224776	0.126447	0.241238	0.677431	0.999718	126.362	132.822	0.199683	0.191805	-1.52826	-1.1719
AT1G03910	AT1G03910	cactus-binding carboxy-terminal, cactin	-0.016701	-0.0983381	0.889313	0.442419	0.98822	0.999718	1141.38	1128.85	0.120001	0.128025	-0.139174	-0.768115
AT1G03920	AT1G03920	Protein kinase family protein	0.677782	0.276324	0.000203134	0.14038	0.0179652	0.999718	1269.84	1062.72	0.182441	0.187417	3.71509	1.47438
AT1G03930	ADK1	dual specificity kinase 1	0.0800071	0.113364	0.549674	0.531404	0.928908	0.999718	398.008	414.266	0.133736	0.181132	0.598249	0.625864
AT1G03935	AT1G03935		0.433229	0.245439	0.0306056	0.137003	0.390981	0.999718	10.4689	8.68572	0.200368	0.165052	2.16216	1.48704
AT1G03940	AT1G03940	HXXXD-type acyl-transferase family protein	-0.0113422	-0.0279069	0.941042	0.853525	0.994137	0.999718	4.48931	4.41982	0.153356	0.151157	-0.0739601	-0.184622
AT1G03950	VPS2.3	vacuolar protein sorting-associated protein 2.3	-0.0843315	0.0194628	0.576258	0.897825	0.937264	0.999718	289.203	307.14	0.1509	0.151568	-0.558858	0.12841
AT1G03960	AT1G03960	Calcium-binding EF hand family protein	0.0683755	0.045506	0.638844	0.756659	0.950357	0.999718	278.612	281.655	0.145692	0.146855	0.469315	0.309871
AT1G03970	GBF4	G-box binding factor 4	-0.116805	0.0425132	0.300682	0.717148	0.83889	0.999718	576.505	623.03	0.112858	0.117351	-1.03497	0.362273
AT1G03980	PCS2	phytochelatin synthase 2	-0.315822	-0.260974	0.136117	0.198946	0.69128	0.999718	10.9266	11.85	0.211903	0.203162	-1.49041	-1.28456
AT1G03982	AT1G03982	PAK-box/P21-Rho-binding family protein	NA	NA	NA	NA	NA	NA	0	0	NA	NA	NA	NA
AT1G03987			NA	NA	NA	NA	NA	NA	0	0	NA	NA	NA	NA
AT1G03990	AT1G03990	Long-chain fatty alcohol dehydrogenase family protein	-0.00302131	0.0942636	0.989439	0.652596	0.998752	0.999718	34.8231	39.2874	0.228258	0.209401	-0.0132364	0.450159
AT1G03993		Natural antisense transcript overlaps with AT1G01040	0.0238119	NA	0.651349	NA	NA	NA	0.335622	0	0.0526942	NA	0.451888	NA
AT1G03997		Natural antisense transcript overlaps with AT1G01050	NA	NA	NA	NA	NA	NA	0	0	NA	NA	NA	NA
AT1G04000	AT1G04000	hypothetical protein	0.140113	0.116396	0.423447	0.508378	0.887004	0.999718	308.028	311.453	0.175042	0.175993	0.800456	0.661365
AT1G04003			NA	NA	NA	NA	NA	NA	0	0	NA	NA	NA	NA
AT1G04007		Natural antisense transcript overlaps with AT1G01160	-0.0465395	-0.0422266	0.591515	0.640881	NA	NA	1.26058	1.39888	0.0867236	0.0905241	-0.536641	-0.466468
AT1G04010	PSAT1	phospholipid sterol acyl transferase 1	0.314842	0.382129	0.0927307	0.0363779	0.609565	0.786207	155.012	164.166	0.187276	0.182603	1.68117	2.09268
AT1G04013		Natural antisense transcript overlaps with AT1G01170	NA	NA	NA	NA	NA	NA	0	0	NA	NA	NA	NA
AT1G04017			NA	NA	NA	NA	NA	NA	0	0	NA	NA	NA	NA
AT1G04020	BARD1	breast cancer associated RING 1	0.0912402	-0.124054	0.678891	0.564516	0.955672	0.999718	273.831	248.015	0.220399	0.215316	0.413977	-0.576147
AT1G04023			NA	NA	NA	NA	NA	NA	0	0	NA	NA	NA	NA
AT1G04030	AT1G04030	eisosome protein	0.149859	0.0962019	0.318596	0.547362	0.846511	0.999718	915.39	914.361	0.150257	0.159879	0.997347	0.601717
AT1G04033			NA	NA	NA	NA	NA	NA	0	0	NA	NA	NA	NA
AT1G04037			NA	NA	NA	NA	NA	NA	0	0	NA	NA	NA	NA
AT1G04040	AT1G04040	HAD superfamily, subfamily IIIB acid phosphatase	0.764456	0.314984	0.000678401	0.0862746	0.0412263	0.97815	38.5946	26.0737	0.224962	0.183623	3.39816	1.71539
AT1G04043		Natural antisense transcript overlaps with AT1G01720	NA	0.00943654	NA	0.840199	NA	NA	0	0.16029	NA	0.0467992	NA	0.201639
AT1G04047		Natural antisense transcript overlaps with AT1G01725	0.0227631	0.0679682	0.823248	0.553867	NA	NA	1.50706	1.88924	0.101908	0.114816	0.223369	0.591975
AT1G04050	SUVR1	histone-lysine N-methyltransferase SUVR2-like protein	0.106895	0.0281194	0.538134	0.868147	0.922886	0.999718	133.348	131.616	0.173633	0.16938	0.615637	0.166013
AT1G04053		Natural antisense transcript overlaps with AT1G01750	0.00735572	-0.0192041	0.974383	0.927688	0.997209	0.999718	13.8017	13.7542	0.229066	0.211605	0.0321118	-0.0907541
AT1G04057		Natural antisense transcript overlaps with AT1G01760	NA	NA	NA	NA	NA	NA	0	0	NA	NA	NA	NA
AT1G04063			NA	NA	NA	NA	NA	NA	0	0	NA	NA	NA	NA
AT1G04067		Natural antisense transcript overlaps with AT1G01840	-0.0359279	-0.0151189	0.762043	0.897172	NA	NA	1.53228	1.73068	0.118652	0.116988	-0.302799	-0.129235
AT1G04070	TOM22-I	translocase of outer membrane 22-I	-0.206438	-0.0232875	0.301304	0.905486	0.839307	0.999718	151.568	167.235	0.199719	0.196131	-1.03364	-0.118735
AT1G04073		Natural antisense transcript overlaps with AT1G01860	NA	NA	NA	NA	NA	NA	0	0	NA	NA	NA	NA
AT1G04077		Natural antisense transcript overlaps with AT1G01900	-0.10438	-0.243528	0.612768	0.182877	0.946225	0.999718	20.1684	17.0339	0.206234	0.182836	-0.506126	-1.33195
AT1G04080	PRP39	Tetratricopeptide repeat (TPR)-like superfamily protein	-0.104646	-0.133741	0.334524	0.243934	0.84879	0.999718	2436.33	2456.59	0.108437	0.114778	-0.965042	-1.16521
AT1G04083		Natural antisense transcript overlaps with AT1G01910	-0.0182602	0.0230216	0.877577	0.813724	NA	NA	1.66668	2.19929	0.118541	0.0977046	-0.154041	0.235624
AT1G04087			NA	NA	NA	NA	NA	NA	0	0	NA	NA	NA	NA
AT1G04090	AT1G04090	vacuolar sorting-associated protein (DUF946)	-0.0852062	-0.0555782	0.649299	0.77307	0.951669	0.999718	114.544	118.167	0.187375	0.192738	-0.454736	-0.288362
AT1G04093			NA	NA	NA	NA	NA	NA	0	0	NA	NA	NA	NA
AT1G04097		Natural antisense transcript overlaps with AT1G02305	-0.109976	-0.100667	0.210692	0.273841	NA	NA	1.04497	1.22419	0.087864	0.0919958	-1.25166	-1.09426
AT1G04100	IAA10	indoleacetic acid-induced protein 10	-0.253397	-0.165568	0.241078	0.432425	0.800896	0.999718	303.206	319.937	0.216154	0.210902	-1.1723	-0.785048
AT1G04103		Natural antisense transcript overlaps with AT1G02310	0.00876758	-0.00744286	0.893702	0.910045	NA	NA	0.939823	0.722828	0.0656149	0.0658766	0.133622	-0.112982
AT1G04105	AT1G04105	hypothetical protein	NA	NA	NA	NA	NA	NA	0	0	NA	NA	NA	NA
AT1G04110	SDD1	Subtilase family protein	-0.0131075	0.0613681	0.954566	0.7704	0.995262	0.999718	20.8248	22.7802	0.230063	0.210271	-0.0569735	0.291852
AT1G04117		Natural antisense transcript overlaps with AT1G02420	NA	0.0204672	NA	0.661864	NA	NA	0	0.320579	NA	0.0467992	NA	0.437341
AT1G04120	ABCC5	multidrug resistance-associated protein 5	-0.112101	-0.151717	0.347047	0.405138	0.855221	0.999718	9669.52	9622.89	0.119214	0.182247	-0.940333	-0.832479
AT1G04123		Natural antisense transcript overlaps with AT1G02430	0.192686	0.0580638	0.217747	0.583663	NA	NA	3.22902	2.35844	0.156332	0.105948	1.23254	0.548043
AT1G04127			-0.11128	-0.144778	0.499323	0.278919	0.914021	NA	4.1858	3.67746	0.164724	0.133713	-0.675555	-1.08275
AT1G04130	TPR2	Tetratricopeptide repeat (TPR)-like superfamily protein	0.36574	0.0804754	0.0212596	0.585796	0.323832	0.999718	303.888	273.63	0.158786	0.147678	2.30334	0.544939
AT1G04133			0.0245797	-0.00422287	0.805546	0.955515	NA	NA	0.827413	0.660855	0.0998457	0.0757023	0.246176	-0.0557825
AT1G04137			NA	NA	NA	NA	NA	NA	0	0	NA	NA	NA	NA
AT1G04140	AT1G04140	Transducin family protein / WD-40 repeat family protein	-0.104	-0.0404773	0.320141	0.714713	0.846511	0.999718	1909	1990.37	0.104611	0.110735	-0.994168	-0.365534
AT1G04143			-0.0134485	-0.0126248	0.798554	0.787341	NA	NA	0.200634	0.204819	0.0526942	0.0467992	-0.255218	-0.269765
AT1G04147		Natural antisense transcript overlaps with AT1G02860	-0.0134485	0.0103799	0.798554	0.827416	NA	NA	0.140182	0.463425	0.0526942	0.0476103	-0.255218	0.218017
AT1G04150	AT1G04150	C2 calcium/lipid-binding plant phosphoribosyltransferase family protein	-0.0785176	-0.116431	0.735365	0.59624	0.964987	0.999718	125.173	123.832	0.232302	0.219757	-0.337997	-0.529815
AT1G04153		Natural antisense transcript overlaps with AT1G02870	NA	NA	NA	NA	NA	NA	0	0	NA	NA	NA	NA
AT1G04157		Natural antisense transcript overlaps with AT1G03090	-0.0258687	-0.0236555	0.623483	0.61323	NA	NA	0.340815	0.347665	0.0526942	0.0467992	-0.490921	-0.505468
AT1G04160	XIB	myosin XI B	0.0196258	0.0121824	0.886758	0.927216	0.988017	0.999718	610.717	621.154	0.137814	0.133363	0.142407	0.0913482
AT1G04163		Natural antisense transcript overlaps with AT1G03100	0.0391671	NA	0.486349	NA	NA	NA	0.498305	0	0.0562643	NA	0.696127	NA
AT1G04167			NA	NA	NA	NA	NA	NA	0	0	NA	NA	NA	NA
AT1G04170	EIF2 GAMMA	eukaryotic translation initiation factor 2 gamma subunit	0.0264851	0.00513731	0.798283	0.965192	0.975629	0.999718	1843.58	1864.74	0.103632	0.117722	0.25557	0.0436393
AT1G04173			NA	0.00943654	NA	0.840199	NA	NA	0	0.15394	NA	0.0467992	NA	0.201639
AT1G04177			NA	NA	NA	NA	NA	NA	0	0	NA	NA	NA	NA
AT1G04180	YUC9	YUCCA 9	0.0131111	-0.0336621	0.93004	0.799997	NA	NA	2.84439	2.48697	0.149339	0.132867	0.0877943	-0.253351
AT1G04183		Natural antisense transcript overlaps with AT1G03410	-0.17298	-0.107441	0.258066	0.393287	NA	NA	2.49659	2.67271	0.152948	0.125857	-1.13097	-0.853671
AT1G04187			0.13194	0.159036	0.447735	0.308853	0.898522	0.999718	10.0075	11.6968	0.173789	0.156281	0.759196	1.01763
AT1G04190	TPR3	Tetratricopeptide repeat (TPR)-like superfamily protein	-0.0059461	0.0408034	0.962993	0.748687	0.996216	0.999718	587.086	609.643	0.128153	0.127363	-0.0463986	0.320371
AT1G04193			0.0205095	-0.0112078	0.870937	0.926966	NA	NA	1.89966	1.66767	0.126237	0.122272	0.162469	-0.0916627
AT1G04197			0.134028	0.0980618	0.454212	0.554438	0.900787	0.999718	5.03286	4.75956	0.179084	0.165891	0.748411	0.591123
AT1G04200	AT1G04200	dyggve-melchior-clausen syndrome protein	-0.0381768	-0.0413091	0.769006	0.741827	0.971935	0.999718	932.022	949.177	0.129997	0.125394	-0.293675	-0.329434
AT1G04203			NA	NA	NA	NA	NA	NA	0	0	NA	NA	NA	NA
AT1G04207			NA	NA	NA	NA	NA	NA	0	0	NA	NA	NA	NA
AT1G04210	AT1G04210	Leucine-rich repeat protein kinase family protein	0.149265	0.0142724	0.177864	0.900299	0.742372	0.999718	1017.86	985.969	0.110783	0.11392	1.34736	0.125284
AT1G04213			NA	NA	NA	NA	NA	NA	0	0	NA	NA	NA	NA
AT1G04217			-0.028699	-0.202868	0.896577	0.317197	0.988644	0.999718	14.3978	12.358	0.220785	0.202821	-0.129986	-1.00023
AT1G04220	KCS2	3-ketoacyl-CoA synthase 2	-0.0257671	-0.000361652	0.898022	0.998594	0.989219	0.999718	2505.18	2584.67	0.201052	0.205298	-0.128161	-0.00176159
AT1G04223			-0.167877	-0.25553	0.452558	0.193842	0.899932	0.999718	10.1829	9.21524	0.223491	0.196668	-0.751157	-1.2993
AT1G04227			-0.0838346	0.00963727	0.678696	0.957449	0.955672	0.999718	6.6785	7.74222	0.20238	0.180626	-0.414244	0.0533547
AT1G04230	AT1G04230	rRNA-processing EFG1-like protein (DUF2361)	-0.114784	0.00159282	0.387673	0.990858	0.872388	0.999718	339.454	361.622	0.132876	0.13901	-0.863844	0.0114583
AT1G04233		Natural antisense transcript overlaps with AT1G03970	0.0478566	-0.0364874	0.674516	0.458295	NA	NA	1.32663	0.490511	0.113956	0.0491971	0.419958	-0.741657
AT1G04237		Natural antisense transcript overlaps with AT1G04040	0.0113918	0.0204672	0.828843	0.661864	NA	NA	0.167811	0.314229	0.0526942	0.0467992	0.216186	0.437341
AT1G04240	SHY2	AUX/IAA transcriptional regulator family protein	0.198931	0.22223	0.343018	0.256412	0.852998	0.999718	19.7039	21.05	0.209794	0.195812	0.948219	1.13491
AT1G04243			NA	NA	NA	NA	NA	NA	0	0	NA	NA	NA	NA
AT1G04247		Natural antisense transcript overlaps with AT1G04220	0.237018	0.176473	0.28298	0.384923	0.828319	0.999718	13.1303	12.621	0.220759	0.203108	1.07365	0.868862
AT1G04250	AXR3	AUX/IAA transcriptional regulator family protein	0.0601847	-0.0825585	0.780318	0.706864	0.973384	0.999718	121.535	113.397	0.215789	0.219529	0.278905	-0.376071
AT1G04253			NA	NA	NA	NA	NA	NA	0	0	NA	NA	NA	NA
AT1G04257			-0.0940044	0.17878	0.541683	0.272063	NA	0.999718	3.06474	6.26414	0.154037	0.162775	-0.61027	1.09832
AT1G04260	MPI7	CAMV movement protein interacting protein 7	-0.226648	-0.158416	0.0745245	0.231478	0.56603	0.999718	371.533	387.547	0.127089	0.132393	-1.78338	-1.19656
AT1G04263			NA	NA	NA	NA	NA	NA	0	0	NA	NA	NA	NA
AT1G04267			0.0737006	-0.0320848	0.68683	0.810912	0.956775	0.999718	5.28615	4.20146	0.182807	0.134106	0.403161	-0.23925
AT1G04270	RPS15	cytosolic ribosomal protein S15	-0.00112637	-0.128461	0.992061	0.308195	0.998752	0.999718	5377.32	5228.05	0.113197	0.126064	-0.00995053	-1.01902
AT1G04273			0.110879	0.127436	0.526686	0.423741	0.920888	0.999718	7.35588	8.07979	0.175145	0.159306	0.633073	0.799947
AT1G04277			0.243145	0.119171	0.238454	0.510775	0.798776	0.999718	7.37458	6.37739	0.206254	0.181212	1.17886	0.657631
AT1G04280	AT1G04280	P-loop containing nucleoside triphosphate hydrolases superfamily protein	0.420298	0.412399	0.0669547	0.0541959	0.545254	0.87561	13.7222	14.2157	0.229423	0.214203	1.83198	1.92527
AT1G04283			NA	0.0204672	NA	0.661864	NA	NA	0	0.320579	NA	0.0467992	NA	0.437341
AT1G04287			NA	NA	NA	NA	NA	NA	0	0	NA	NA	NA	NA
AT1G04290	AT1G04290	Thioesterase superfamily protein	-0.0825597	-0.0798958	0.560391	0.568229	0.931949	0.999718	222.218	226.59	0.141792	0.140006	-0.58226	-0.570662
AT1G04293			NA	NA	NA	NA	NA	NA	0	0	NA	NA	NA	NA
AT1G04295	AT1G04295	Natural antisense transcript overlaps with AT1G04290	0.00939879	0.0705251	0.957498	0.676292	0.995262	0.999718	4.48642	5.23646	0.176361	0.168911	0.053293	0.417528
AT1G04297		Natural antisense transcript overlaps with AT1G04900	-0.0134485	-0.0126248	0.798554	0.787341	NA	NA	0.200634	0.204819	0.0526942	0.0467992	-0.255218	-0.269765
AT1G04300	AT1G04300	TRAF-like superfamily protein	-0.0401044	-0.0854209	0.699239	0.409316	0.958011	0.999718	2059.28	2065.65	0.103804	0.103528	-0.386347	-0.825097
AT1G04303		Natural antisense transcript overlaps with AT1G04910	NA	0.00943654	NA	0.840199	NA	NA	0	0.159251	NA	0.0467992	NA	0.201639
AT1G04307			NA	NA	NA	NA	NA	NA	0	0	NA	NA	NA	NA
AT1G04310	ERS2	ethylene response sensor 2	-0.217903	-0.353269	0.156253	0.0149545	0.716835	0.526452	1592.8	1548.26	0.153692	0.14517	-1.41779	-2.43348
AT1G04313			-0.0134485	-0.0126248	0.798554	0.787341	NA	NA	0.140182	0.142846	0.0526942	0.0467992	-0.255218	-0.269765
AT1G04320	AT1G04320	tRNA-Gly	NA	NA	NA	NA	NA	NA	0	0	NA	NA	NA	NA
AT1G04323			NA	0.00943654	NA	0.840199	NA	NA	0	0.15394	NA	0.0467992	NA	0.201639
AT1G04327			NA	NA	NA	NA	NA	NA	0	0	NA	NA	NA	NA
AT1G04330	AT1G04330	hypothetical protein	-0.288325	-0.106764	0.216351	0.617919	0.784886	0.999718	27.8846	31.2734	0.233218	0.214041	-1.23629	-0.498802
AT1G04333			NA	NA	NA	NA	NA	NA	0	0	NA	NA	NA	NA
AT1G04337			NA	NA	NA	NA	NA	NA	0	0	NA	NA	NA	NA
AT1G04340	AT1G04340	HR-like lesion-inducing protein-like protein	0.0517886	0.101857	0.700363	0.478034	0.958249	0.999718	545.063	567.405	0.134575	0.143568	0.384831	0.709468
AT1G04343		Natural antisense transcript overlaps with AT1G05200	NA	0.00943654	NA	0.840199	NA	NA	0	0.16029	NA	0.0467992	NA	0.201639
AT1G04347		Natural antisense transcript overlaps with AT1G05205	0.0421992	0.0463597	0.675352	0.613414	NA	NA	1.24276	1.36384	0.100759	0.091764	0.418814	0.505206
AT1G04350	AT1G04350	2-oxoglutarate (2OG) and Fe(II)-dependent oxygenase superfamily protein	0.305068	0.303457	0.110198	0.140048	0.647064	0.999718	273.714	286.01	0.190989	0.205648	1.59731	1.47561
AT1G04353		Natural antisense transcript overlaps with AT1G05230	-0.195388	0.0713459	0.401897	0.745222	0.877254	0.999718	29.1477	35.5429	0.233093	0.219562	-0.838239	0.324946
AT1G04357			0.156707	3.96204e-05	0.407641	0.999766	0.880557	NA	4.65789	3.51607	0.189248	0.135309	0.828051	0.000292813
AT1G04360	AT1G04360	RING/U-box superfamily protein	-0.343068	0.110354	0.14108	0.613618	0.700051	0.999718	180.526	250.584	0.233097	0.21856	-1.47178	0.504915
AT1G04363			-0.0276585	-0.0424694	0.888747	0.756847	0.98822	0.999718	5.76145	5.40606	0.197717	0.137165	-0.13989	-0.309623
AT1G04367			0.0113918	0.0204672	0.828843	0.661864	NA	NA	0.179519	0.318502	0.0526942	0.0467992	0.216186	0.437341
AT1G04370	ERF14	Ethylene-responsive element binding factor 14	NA	NA	NA	NA	NA	NA	0	0	NA	NA	NA	NA
AT1G04373			NA	NA	NA	NA	NA	NA	0	0	NA	NA	NA	NA
AT1G04377			NA	0.00943654	NA	0.840199	NA	NA	0	0.15394	NA	0.0467992	NA	0.201639
AT1G04380	AT1G04380	2-oxoglutarate (2OG) and Fe(II)-dependent oxygenase superfamily protein	-0.210886	-0.172251	0.147464	0.262645	0.707804	0.999718	4995.98	5153.02	0.145584	0.153774	-1.44855	-1.12016
AT1G04383			NA	NA	NA	NA	NA	NA	0	0	NA	NA	NA	NA
AT1G04387			NA	NA	NA	NA	NA	NA	0	0	NA	NA	NA	NA
AT1G04390	AT1G04390	BTB/POZ domain-containing protein	-0.0691416	-0.0518706	0.661056	0.741127	0.954074	0.999718	255.329	261.946	0.157693	0.157011	-0.438456	-0.330362
AT1G04397			NA	NA	NA	NA	NA	NA	0	0	NA	NA	NA	NA
AT1G04400	CRY2	cryptochrome 2	0.134038	0.132063	0.334174	0.458711	0.848705	0.999718	740.605	759.981	0.138793	0.17823	0.96574	0.74097
AT1G04403			NA	NA	NA	NA	NA	NA	0	0	NA	NA	NA	NA
AT1G04407			NA	NA	NA	NA	NA	NA	0	0	NA	NA	NA	NA
AT1G04410	c-NAD-MDH1	Lactate/malate dehydrogenase family protein	-0.0517507	-0.114353	0.657556	0.411543	0.953024	0.999718	10562.4	10505	0.116743	0.139254	-0.443289	-0.821182
AT1G04413		Natural antisense transcript overlaps with AT1G05720	0.0625286	0.0582713	0.602319	0.544407	NA	NA	1.54319	1.8221	0.120001	0.0961315	0.521069	0.606163
AT1G04417		Natural antisense transcript overlaps with AT1G05730	NA	NA	NA	NA	NA	NA	0	0	NA	NA	NA	NA
AT1G04420	AT1G04420	NAD(P)-linked oxidoreductase superfamily protein	0.171291	-0.0272615	0.196872	0.843916	0.763934	0.999718	424.602	400.381	0.132731	0.138462	1.29051	-0.196888
AT1G04425	AT1G04425		0.423477	0.244596	0.0613584	0.263726	0.523275	0.999718	267.898	247.793	0.226349	0.218853	1.8709	1.11763
AT1G04427			-0.0161448	0.0100327	0.779254	0.901526	NA	NA	0.569078	0.883118	0.0576001	0.0810831	-0.280291	0.123734
AT1G04430	AT1G04430	S-adenosyl-L-methionine-dependent methyltransferases superfamily protein	0.223395	0.298881	0.132145	0.0612391	0.684941	0.915146	851.747	902.927	0.148366	0.159679	1.5057	1.87176
AT1G04433		Natural antisense transcript overlaps with AT1G05835	-0.00907478	0.0546501	0.936104	0.630664	NA	NA	1.39649	2.01641	0.113197	0.113667	-0.080168	0.480792
AT1G04437		Natural antisense transcript overlaps with AT1G05840	-0.0134485	0.0154304	0.798554	0.79405	NA	NA	0.140182	0.457075	0.0526942	0.0591077	-0.255218	0.261055
AT1G04440	CKL13	casein kinase like 13	0.145293	-0.0159851	0.378124	0.925592	0.869383	0.999718	1017.19	969.645	0.164851	0.17116	0.881358	-0.0933927
AT1G04443			NA	NA	NA	NA	NA	NA	0	0	NA	NA	NA	NA
AT1G04445	AT1G04445	C2H2-like zinc finger protein	0.120267	0.0213883	0.290881	0.788743	NA	NA	1.63111	0.759172	0.113869	0.079824	1.05619	0.267944
AT1G04447			NA	NA	NA	NA	NA	NA	0	0	NA	NA	NA	NA
AT1G04450	RIC3	ROP-interactive CRIB motif-containing protein 3	NA	NA	NA	NA	NA	NA	0	0	NA	NA	NA	NA
AT1G04453			NA	NA	NA	NA	NA	NA	0	0	NA	NA	NA	NA
AT1G04455	AT1G04455	hypothetical protein	NA	NA	NA	NA	NA	NA	0	0	NA	NA	NA	NA
AT1G04457	AT1G04457	pseudogene of hypothetical protein	0.154742	0.0572811	0.182777	0.43839	NA	NA	1.42046	0.925244	0.11615	0.0739193	1.33225	0.774914
AT1G04463		Natural antisense transcript overlaps with AT1G06450	-0.238403	-0.0519733	0.182627	0.758817	0.749255	0.999718	5.95961	7.99238	0.178886	0.169275	-1.33271	-0.307035
AT1G04467		Natural antisense transcript overlaps with AT1G06460	0.0794895	0.0503558	0.295187	0.405155	NA	NA	0.666116	0.47348	0.0759349	0.0604911	1.04681	0.83245
AT1G04470	AT1G04470	hypothetical protein (DUF810)	0.119987	0.178508	0.269867	0.115402	NA	NA	1.32993	2.4341	0.108746	0.113384	1.10337	1.57437
AT1G04473		Natural antisense transcript overlaps with AT1G06500	NA	0.00943654	NA	0.840199	NA	NA	0	0.16029	NA	0.0467992	NA	0.201639
AT1G04477		Natural antisense transcript overlaps with AT1G06515	-0.0403394	-0.11091	0.814119	0.374623	NA	NA	3.59069	2.79666	0.171572	0.12492	-0.235116	-0.887846
AT1G04480	AT1G04480	Ribosomal protein L14p/L23e family protein	0.0394908	-0.0352909	0.814677	0.836918	0.977567	0.999718	1334.76	1318.63	0.168479	0.171451	0.234396	-0.205837
AT1G04483		Natural antisense transcript overlaps with AT1G06560	-0.0217618	-0.0198711	0.746174	0.743503	NA	NA	0.480083	0.507955	0.0672306	0.0607274	-0.323689	-0.327218
AT1G04487		Natural antisense transcript overlaps with AT1G06650	0.0113918	NA	0.828843	NA	NA	NA	0.167811	0	0.0526942	NA	0.216186	NA
AT1G04490	AT1G04490	hypothetical protein (DUF3527)	-0.409277	-0.320551	0.045709	0.108554	0.466907	0.999718	250.923	263.5	0.204836	0.199754	-1.99807	-1.60473
AT1G04493			0.0238119	NA	0.651349	NA	NA	NA	0.335622	0	0.0526942	NA	0.451888	NA
AT1G04497			NA	NA	NA	NA	NA	NA	0	0	NA	NA	NA	NA
AT1G04500	AT1G04500	CCT motif family protein	0.145279	0.303346	0.412242	0.0730919	0.882197	0.945774	9.52441	15.6356	0.177179	0.169254	0.819954	1.79226
AT1G04503		Natural antisense transcript overlaps with AT1G06760	-0.0523741	0.0131729	0.500006	0.88401	NA	NA	0.760447	1.42846	0.077651	0.0902945	-0.674481	0.145888
AT1G04507		Natural antisense transcript overlaps with AT1G06790	0.00477161	0.0108633	0.93669	0.843326	NA	NA	0.639401	0.763445	0.0600727	0.0549645	0.0794306	0.197641
AT1G04510	MAC3A	MOS4-associated complex 3A	-0.0160802	-0.0841392	0.892226	0.496093	0.98822	0.999718	1190.82	1183.47	0.118683	0.123616	-0.135489	-0.680651
AT1G04513		Natural antisense transcript overlaps with AT1G06800	-0.207672	-0.175539	0.372786	0.406134	0.86743	0.999718	24.5216	24.297	0.233008	0.21131	-0.891267	-0.830716
AT1G04517			NA	NA	NA	NA	NA	NA	0	0	NA	NA	NA	NA
AT1G04520	PDLP2	plasmodesmata-located protein 2	-0.0599424	-0.0297738	0.769788	0.88326	0.971935	0.999718	495.187	511.255	0.204825	0.202767	-0.292652	-0.146838
AT1G04523			NA	NA	NA	NA	NA	NA	0	0	NA	NA	NA	NA
AT1G04527			NA	NA	NA	NA	NA	NA	0	0	NA	NA	NA	NA
AT1G04530	TPR4	Tetratricopeptide repeat (TPR)-like superfamily protein	0.0833915	0.00564141	0.52414	0.966228	0.920436	0.999718	621.664	615.038	0.130918	0.133241	0.636977	0.04234
AT1G04533		Natural antisense transcript overlaps with AT1G06923	NA	NA	NA	NA	NA	NA	0	0	NA	NA	NA	NA
AT1G04537		Natural antisense transcript overlaps with AT1G07020	0.0182353	-0.0120823	0.829188	0.856588	NA	NA	1.05812	0.741729	0.0845232	0.0668569	0.215743	-0.180719
AT1G04540	AT1G04540	Calcium-dependent lipid-binding (CaLB domain) family protein	0.0480917	0.242794	0.742722	0.116679	NA	0.999718	2.33403	4.60038	0.146509	0.154757	0.328251	1.56887
AT1G04547			-0.0134485	-0.0126248	0.798554	0.787341	NA	NA	0.140182	0.142846	0.0526942	0.0467992	-0.255218	-0.269765
AT1G04550	IAA12	AUX/IAA transcriptional regulator family protein	-0.038949	-0.000737328	0.787608	0.996264	0.974126	0.999718	438.258	453.223	0.144568	0.15747	-0.269417	-0.00468234
AT1G04555	AT1G04555	transmembrane protein	-0.206707	-0.166084	0.243914	0.355448	0.802543	0.999718	188.546	194.663	0.177391	0.17973	-1.16526	-0.924074
AT1G04557			NA	NA	NA	NA	NA	NA	0	0	NA	NA	NA	NA
AT1G04560	AT1G04560	AWPM-19-like family protein	-0.131123	-0.0197301	0.559683	0.928356	0.931949	0.999718	5837.91	6297.86	0.22479	0.219435	-0.583313	-0.0899133
AT1G04563			0.047102	0.0514338	0.621685	0.519476	NA	NA	0.934772	1.22838	0.0954518	0.079847	0.493463	0.644154
AT1G04567		Natural antisense transcript overlaps with AT1G07220	NA	0.0204672	NA	0.661864	NA	NA	0	0.31954	NA	0.0467992	NA	0.437341
AT1G04570	AT1G04570	Major facilitator superfamily protein	-0.0714193	-0.0650769	0.664684	0.744312	0.954287	0.999718	268.19	272.477	0.164768	0.199531	-0.433455	-0.326148
AT1G04573			NA	NA	NA	NA	NA	NA	0	0	NA	NA	NA	NA
AT1G04577		Natural antisense transcript overlaps with AT1G07470	NA	NA	NA	NA	NA	NA	0	0	NA	NA	NA	NA
AT1G04580	AO4	aldehyde oxidase 4	-0.0399624	-0.132541	0.796989	0.374653	0.975629	0.999718	18865.9	18559	0.155347	0.149293	-0.257246	-0.887792
AT1G04583		Natural antisense transcript overlaps with AT1G07473	0.0298676	0.00199722	0.73331	0.972053	NA	NA	1.19739	0.906291	0.0876589	0.0570085	0.340726	0.0350337
AT1G04587		Natural antisense transcript overlaps with AT1G07480	-0.00102838	-0.0126248	0.984429	0.787341	NA	NA	0.339902	0.204819	0.0526942	0.0467992	-0.0195161	-0.269765
AT1G04590	AT1G04590	PPR containing-like protein	-0.166124	0.0312064	0.218494	0.833331	0.786452	0.999718	380.898	417.911	0.135	0.148297	-1.23054	0.210432
AT1G04593			NA	NA	NA	NA	NA	NA	0	0	NA	NA	NA	NA
AT1G04597			NA	NA	NA	NA	NA	NA	0	0	NA	NA	NA	NA
AT1G04600	XIA	myosin XI A	-0.164825	-0.0589912	0.433436	0.771045	0.891205	0.999718	79.1014	84.6071	0.210417	0.202713	-0.783326	-0.291009
AT1G04603			NA	NA	NA	NA	NA	NA	0	0	NA	NA	NA	NA
AT1G04607			NA	NA	NA	NA	NA	NA	0	0	NA	NA	NA	NA
AT1G04610	YUC3	YUCCA 3	-0.309196	-0.180892	0.170801	0.380443	0.733639	0.999718	51.9781	56.8179	0.225751	0.206244	-1.36963	-0.877081
AT1G04620	HCAR	coenzyme F420 hydrogenase family / dehydrogenase, beta subunit family	-0.302051	-0.1561	0.026842	0.274697	0.368822	0.999718	670.198	717.839	0.136439	0.142909	-2.21381	-1.09231
AT1G04623			NA	NA	NA	NA	NA	NA	0	0	NA	NA	NA	NA
AT1G04625	AT1G04625	Polynucleotidyl transferase, ribonuclease H-like superfamily protein	0.0113918	NA	0.828843	NA	NA	NA	0.179519	0	0.0526942	NA	0.216186	NA
AT1G04630	MEE4	GRIM-19 protein	-0.0230375	-0.117073	0.862151	0.391761	0.984979	0.999718	385.602	379.217	0.132677	0.136699	-0.173637	-0.856427
AT1G04635	EMB1687	ribonuclease P family protein / Rpp14 family protein	0.0630817	0.0924959	0.783733	0.668987	0.973767	0.999718	32.1119	33.238	0.229842	0.216345	0.274457	0.427539
AT1G04640	LIP2	lipoyltransferase 2	0.288168	0.454267	0.196652	0.0286843	0.763934	0.717797	51.1796	57.5848	0.223187	0.207637	1.29115	2.1878
AT1G04643		Natural antisense transcript overlaps with AT1G08120	-0.0455141	-0.0401844	0.432878	0.43154	NA	NA	0.552709	0.563456	0.0580332	0.0510888	-0.784276	-0.78656
AT1G04645	AT1G04645	Plant self-incompatibility protein S1 family	0.264317	0.294385	0.255925	0.1641	0.810361	0.999718	289.185	326.23	0.232658	0.211573	1.13608	1.39141
AT1G04647		Natural antisense transcript overlaps with AT1G08315	0.291912	0.176715	0.171579	0.360399	0.734973	0.999718	8.70761	7.71276	0.213519	0.193215	1.36715	0.914604
AT1G04650	AT1G04650	holliday junction resolvase	0.0838493	0.131967	0.699536	0.526039	0.958119	0.999718	127.894	134.009	0.217256	0.208129	0.385947	0.634064
AT1G04653			NA	NA	NA	NA	NA	NA	0	0	NA	NA	NA	NA
AT1G04657			-0.0134485	-0.0126248	0.798554	0.787341	NA	NA	0.200634	0.204819	0.0526942	0.0467992	-0.255218	-0.269765
AT1G04660	AT1G04660	glycine-rich protein	-0.396449	-0.305219	0.0121893	0.139917	0.247131	0.999718	13913.1	14185.5	0.158161	0.206774	-2.50662	-1.4761
AT1G04667			NA	NA	NA	NA	NA	NA	0	0	NA	NA	NA	NA
AT1G04670	AT1G04670	hypothetical protein	NA	NA	NA	NA	NA	NA	0	0	NA	NA	NA	NA
AT1G04673			NA	NA	NA	NA	NA	NA	0	0	NA	NA	NA	NA
AT1G04677			NA	NA	NA	NA	NA	NA	0	0	NA	NA	NA	NA
AT1G04680	AT1G04680	Pectin lyase-like superfamily protein	-0.0097756	-0.211787	0.94488	0.208869	0.994381	0.999718	469.071	440.762	0.141392	0.168529	-0.0691382	-1.25668
AT1G04683			NA	NA	NA	NA	NA	NA	0	0	NA	NA	NA	NA
AT1G04687			NA	NA	NA	NA	NA	NA	0	0	NA	NA	NA	NA
AT1G04690	KAB1	potassium channel beta subunit 1	-0.258446	-0.200678	0.00815938	0.0781766	0.199265	0.95659	3169.66	3288.27	0.0976964	0.113933	-2.6454	-1.76137
AT1G04693			NA	NA	NA	NA	NA	NA	0	0	NA	NA	NA	NA
AT1G04697		Natural antisense transcript overlaps with AT1G09390	NA	NA	NA	NA	NA	NA	0	0	NA	NA	NA	NA
AT1G04700	AT1G04700	PB1 domain-containing protein tyrosine kinase	0.160151	0.113763	0.354137	0.523555	0.857346	0.999718	143.034	143.234	0.172839	0.178347	0.926594	0.637875
AT1G04703			NA	NA	NA	NA	NA	NA	0	0	NA	NA	NA	NA
AT1G04707		Natural antisense transcript overlaps with AT1G09610	-0.00102838	0.070507	0.984429	0.35951	NA	NA	0.3197	1.26383	0.0526942	0.0769476	-0.0195161	0.916299
AT1G04710	PKT4	peroxisomal 3-ketoacyl-CoA thiolase 4	-0.25049	-0.191439	0.0202308	0.119997	0.318211	0.999718	762.077	791.111	0.107875	0.123129	-2.32204	-1.55478
AT1G04713			-0.0406593	-0.0394706	0.456396	0.590151	NA	NA	0.880188	1.21613	0.0545914	0.0732814	-0.744794	-0.538617
AT1G04717			NA	NA	NA	NA	NA	NA	0	0	NA	NA	NA	NA
AT1G04720	AT1G04720	tRNA-Met	-0.0134485	-0.0126248	0.798554	0.787341	NA	NA	0.140182	0.142846	0.0526942	0.0467992	-0.255218	-0.269765
AT1G04723		Natural antisense transcript overlaps with AT1G09795	0.0700471	-0.0113562	0.449201	0.811249	NA	NA	1.39795	0.444943	0.0925634	0.0475523	0.756748	-0.238816
AT1G04730	CTF18	P-loop containing nucleoside triphosphate hydrolases superfamily protein	-0.0466272	-0.107293	0.831122	0.613422	0.981723	0.999718	133.977	132.029	0.218637	0.21238	-0.213263	-0.505195
AT1G04733			NA	NA	NA	NA	NA	NA	0	0	NA	NA	NA	NA
AT1G04737		Natural antisense transcript overlaps with AT1G09850	0.0113918	NA	0.828843	NA	NA	NA	0.179519	0	0.0526942	NA	0.216186	NA
AT1G04743		Natural antisense transcript overlaps with AT1G09860	NA	0.00943654	NA	0.840199	NA	NA	0	0.159251	NA	0.0467992	NA	0.201639
AT1G04747			NA	NA	NA	NA	NA	NA	0	0	NA	NA	NA	NA
AT1G04750	VAMP721	vesicle-associated membrane protein 721	-0.205537	-0.179756	0.0325479	0.0556009	0.402466	0.888247	2199.94	2262.07	0.0961522	0.0939093	-2.13762	-1.91415
AT1G04753			NA	NA	NA	NA	NA	NA	0	0	NA	NA	NA	NA
AT1G04760	VAMP726	vesicle-associated membrane protein 726	-0.129159	0.0110651	0.392509	0.942179	0.873231	0.999718	192.71	207.274	0.15105	0.152555	-0.855076	0.0725318
AT1G04763			NA	NA	NA	NA	NA	NA	0	0	NA	NA	NA	NA
AT1G04767		Natural antisense transcript overlaps with AT1G10110	-0.0134485	-0.0126248	0.798554	0.787341	NA	NA	0.140182	0.142846	0.0526942	0.0467992	-0.255218	-0.269765
AT1G04770	AT1G04770	Tetratricopeptide repeat (TPR)-like superfamily protein	-0.0726515	-0.917833	0.702745	3.50332e-06	0.958655	0.00159803	315.233	234.128	0.190378	0.197857	-0.381617	-4.63886
AT1G04773		Natural antisense transcript overlaps with AT1G10120	-0.0134485	-0.0126248	0.798554	0.787341	NA	NA	0.140182	0.142846	0.0526942	0.0467992	-0.255218	-0.269765
AT1G04778	AT1G04778	hypothetical protein	-0.524221	-0.118959	0.0206732	0.587785	0.320058	0.999718	35.5785	43.2692	0.226553	0.219462	-2.3139	-0.542049
AT1G04780	AT1G04780	Ankyrin repeat family protein	0.061811	0.169618	0.667496	0.214393	0.954747	0.999718	1017.85	1084.31	0.143885	0.136615	0.429588	1.24158
AT1G04783			NA	NA	NA	NA	NA	NA	0	0	NA	NA	NA	NA
AT1G04787			NA	NA	NA	NA	NA	NA	0	0	NA	NA	NA	NA
AT1G04790	AT1G04790	RING/U-box superfamily protein	0.053106	-0.0935345	0.663217	0.434543	0.954287	0.999718	490.483	473.357	0.121949	0.119695	0.435476	-0.781441
AT1G04793			NA	NA	NA	NA	NA	NA	0	0	NA	NA	NA	NA
AT1G04797		Natural antisense transcript overlaps with AT1G10522	NA	NA	NA	NA	NA	NA	0	0	NA	NA	NA	NA
AT1G04800	AT1G04800	glycine-rich protein	-0.181096	-0.122721	0.30035	0.42852	0.838881	0.999718	4.56659	4.93341	0.174857	0.155004	-1.03568	-0.791726
AT1G04803		Natural antisense transcript overlaps with AT1G10530	-0.0134485	-0.0126248	0.798554	0.787341	NA	NA	0.140182	0.142846	0.0526942	0.0467992	-0.255218	-0.269765
AT1G04807			NA	NA	NA	NA	NA	NA	0	0	NA	NA	NA	NA
AT1G04810	AT1G04810	26S proteasome regulatory complex, non-ATPase subcomplex, Rpn2/Psmd1 subunit	0.08779	-0.0901441	0.519825	0.52228	0.919414	0.999718	1308.33	1244.99	0.136401	0.140887	0.643616	-0.639834
AT1G04813			NA	NA	NA	NA	NA	NA	0	0	NA	NA	NA	NA
AT1G04817		Natural antisense transcript overlaps with AT1G10747	NA	NA	NA	NA	NA	NA	0	0	NA	NA	NA	NA
AT1G04820	TUA4	tubulin alpha-4 chain	0.003244	-0.02176	0.983651	0.898063	0.998741	0.999718	12904	13016.1	0.158304	0.169855	0.0204922	-0.128109
AT1G04823		Natural antisense transcript overlaps with AT1G10850	-0.197721	-0.116101	0.169243	0.369135	NA	NA	3.18753	3.74343	0.143835	0.129275	-1.37464	-0.898094
AT1G04827		Natural antisense transcript overlaps with AT1G10865	2.23766e-05	-0.0236555	0.99979	0.61323	NA	NA	0.688145	0.347665	0.0848937	0.0467992	0.000263584	-0.505468
AT1G04830	AT1G04830	Ypt/Rab-GAP domain of gyp1p superfamily protein	-0.136231	-0.130123	0.224536	0.342097	0.788968	0.999718	656.469	669.208	0.112165	0.136967	-1.21455	-0.950031
AT1G04833		Natural antisense transcript overlaps with AT1G11050	-0.0321452	-0.0360062	0.794575	0.750799	NA	NA	1.95223	1.93908	0.123458	0.113375	-0.260374	-0.317586
AT1G04837		Natural antisense transcript overlaps with AT1G11090	-0.0395601	-0.0290913	0.737319	0.770538	NA	NA	2.25596	2.34605	0.117947	0.0997398	-0.335406	-0.291672
AT1G04840	AT1G04840	Tetratricopeptide repeat (TPR)-like superfamily protein	0.253393	0.252324	0.277471	0.249181	0.824653	0.999718	21.343	22.2573	0.233323	0.218967	1.08602	1.15234
AT1G04847			NA	NA	NA	NA	NA	NA	0	0	NA	NA	NA	NA
AT1G04850	AT1G04850	ubiquitin-associated (UBA)/TS-N domain-containing protein	0.0210138	0.0288823	0.810474	0.777136	0.976832	0.999718	2007.24	2052.81	0.0876252	0.102039	0.239815	0.283053
AT1G04853		Natural antisense transcript overlaps with AT1G11530	-0.0134485	-0.00159413	0.798554	0.972827	NA	NA	0.140182	0.303136	0.0526942	0.0467992	-0.255218	-0.0340632
AT1G04857			NA	NA	NA	NA	NA	NA	0	0	NA	NA	NA	NA
AT1G04860	UBP2	ubiquitin-specific protease 2	0.135778	0.148395	0.280419	0.260131	0.826225	0.999718	553.219	567.461	0.125793	0.13178	1.07938	1.12608
AT1G04863			NA	NA	NA	NA	NA	NA	0	0	NA	NA	NA	NA
AT1G04867			NA	NA	NA	NA	NA	NA	0	0	NA	NA	NA	NA
AT1G04870	PRMT10	protein arginine methyltransferase 10	0.0329615	-0.0486922	0.865105	0.802518	0.985106	0.999718	329.631	323.548	0.194029	0.194699	0.169879	-0.25009
AT1G04873			-0.0368958	-0.0364874	0.618368	0.458295	NA	NA	0.648808	0.490511	0.0740634	0.0491971	-0.498165	-0.741657
AT1G04877			NA	NA	NA	NA	NA	NA	0	0	NA	NA	NA	NA
AT1G04880	AT1G04880	HMG (high mobility group) box protein with ARID/BRIGHT DNA-binding domain-containing protein	0.384561	0.218423	0.0353936	0.147884	0.41756	0.999718	8.77689	6.52239	0.182791	0.150944	2.10383	1.44705
AT1G04883		Natural antisense transcript overlaps with AT1G11750	0.0137951	-0.0126248	0.810739	0.787341	NA	NA	0.559671	0.204819	0.0576061	0.0467992	0.239473	-0.269765
AT1G04887		Natural antisense transcript overlaps with AT1G11770	0.0140776	-0.00159413	0.797485	0.972827	NA	NA	0.475803	0.296786	0.0548612	0.0467992	0.256604	-0.0340632
AT1G04890	AT1G04890	zein-binding protein (Protein of unknown function, DUF593)	0.0113918	NA	0.828843	NA	NA	NA	0.139268	0	0.0526942	NA	0.216186	NA
AT1G04893		Natural antisense transcript overlaps with AT1G11820	-0.0134485	-0.0126248	0.798554	0.787341	NA	NA	0.140182	0.142846	0.0526942	0.0467992	-0.255218	-0.269765
AT1G04895	AT1G04895	hypothetical protein	NA	NA	NA	NA	NA	NA	0	0	NA	NA	NA	NA
AT1G04897			-0.0258687	-0.0236555	0.623483	0.61323	NA	NA	0.401267	0.409637	0.0526942	0.0467992	-0.490921	-0.505468
AT1G04900	AT1G04900	NADH dehydrogenase ubiquinone complex I, assembly factor-like protein (DUF185)	0.0165644	0.0602299	0.91377	0.710218	0.990904	0.999718	231.832	240.92	0.15297	0.162099	0.108285	0.371563
AT1G04907			-0.0848449	-0.0327133	0.275186	0.742845	NA	NA	0.717486	1.19997	0.077754	0.0997091	-1.0912	-0.328088
AT1G04910	AT1G04910	O-fucosyltransferase family protein	-0.0342455	0.0408673	0.757101	0.721426	0.967355	0.999718	613.532	643.101	0.110723	0.114618	-0.309289	0.356554
AT1G04913		Natural antisense transcript overlaps with AT1G11890	NA	NA	NA	NA	NA	NA	0	0	NA	NA	NA	NA
AT1G04917		Natural antisense transcript overlaps with AT1G11900	0.0243072	-0.0345517	0.825564	0.600018	NA	NA	1.13541	0.649762	0.11029	0.0658914	0.220394	-0.524374
AT1G04920	SPS3F	sucrose phosphate synthase 3F	-0.333002	-0.353448	0.0365114	0.0406214	0.423004	0.803941	1226.55	1231.6	0.159241	0.172635	-2.09119	-2.04737
AT1G04923			NA	NA	NA	NA	NA	NA	0	0	NA	NA	NA	NA
AT1G04927		Natural antisense transcript overlaps with AT1G12140	0.0587966	0.00184942	0.502497	0.976883	NA	NA	1.29894	0.605233	0.087682	0.0638224	0.670566	0.0289775
AT1G04930	AT1G04930	hydroxyproline-rich glycoprotein family protein	0.0692315	0.090598	0.719487	0.631189	0.961518	0.999718	78.6268	80.9953	0.192768	0.188724	0.359145	0.480054
AT1G04933		Natural antisense transcript overlaps with AT1G12150	0.158221	-0.0988229	0.472971	0.60762	0.903435	0.999718	10.2349	7.69213	0.22047	0.19246	0.717654	-0.513473
AT1G04937			NA	NA	NA	NA	NA	NA	0	0	NA	NA	NA	NA
AT1G04940	Tic20-I	translocon at the inner envelope membrane of chloroplasts 20	-0.1816	-0.143494	0.436048	0.513738	0.892291	0.999718	31.3946	32.7325	0.233153	0.219736	-0.778884	-0.653028
AT1G04943			NA	NA	NA	NA	NA	NA	0	0	NA	NA	NA	NA
AT1G04945	AT1G04945	HIT-type Zinc finger family protein	0.138649	0.157396	0.391368	0.316741	0.872388	0.999718	151.85	156.169	0.161758	0.157211	0.857139	1.00118
AT1G04947			NA	NA	NA	NA	NA	NA	0	0	NA	NA	NA	NA
AT1G04950	TAFII59	TATA BOX ASSOCIATED FACTOR II 59	-0.0321768	-0.0936324	0.755041	0.462014	0.967355	0.999718	719.024	716.107	0.103131	0.127299	-0.311999	-0.735534
AT1G04953		Natural antisense transcript overlaps with AT1G12480	-0.01502	0.0461551	0.791975	0.603269	NA	NA	0.531594	1.14	0.0569485	0.0888101	-0.263746	0.519706
AT1G04957			NA	NA	NA	NA	NA	NA	0	0	NA	NA	NA	NA
AT1G04960	AT1G04960	golgin family A protein (DUF1664)	-0.00294612	0.074011	0.983284	0.605162	0.998737	0.999718	483.989	508.837	0.140618	0.143157	-0.0209513	0.516991
AT1G04963			NA	NA	NA	NA	NA	NA	0	0	NA	NA	NA	NA
AT1G04967			NA	NA	NA	NA	NA	NA	0	0	NA	NA	NA	NA
AT1G04970	AT1G04970	lipid-binding serum glycoprotein family protein	-0.0595032	-0.00768248	0.706307	0.962317	0.959242	0.999718	878.819	914.565	0.157908	0.162606	-0.376821	-0.0472461
AT1G04973		Natural antisense transcript overlaps with AT1G12810	-0.00102838	0.0275712	0.984429	0.677638	NA	NA	0.380152	0.671949	0.0526942	0.0663266	-0.0195161	0.415688
AT1G04977		Natural antisense transcript overlaps with AT1G12820	-0.223947	-0.065987	0.298289	0.735321	0.838881	0.999718	9.2056	10.7939	0.215311	0.195195	-1.04011	-0.338056
AT1G04980	PDIL2-2	PDI-like 2-2	0.336465	0.0106435	0.0263273	0.941301	0.365267	0.999718	665.506	591.659	0.151469	0.144545	2.22135	0.0736346
AT1G04983			NA	NA	NA	NA	NA	NA	0	0	NA	NA	NA	NA
AT1G04985	AT1G04985	triacylglycerol lipase-like protein	-0.15487	-0.116238	0.26676	0.400865	0.817133	0.999718	468.047	483.798	0.139453	0.138366	-1.11055	-0.840078
AT1G04987			NA	NA	NA	NA	NA	NA	0	0	NA	NA	NA	NA
AT1G04990	AT1G04990	Zinc finger C-x8-C-x5-C-x3-H type family protein	-0.342542	-0.292932	0.0225281	0.0366638	0.33459	0.786207	1690.19	1753.68	0.150149	0.140193	-2.28134	-2.08949
AT1G04997			NA	NA	NA	NA	NA	NA	0	0	NA	NA	NA	NA
AT1G05000	PFA-DSP1	Phosphotyrosine protein phosphatases superfamily protein	0.00431671	-0.171549	0.984017	0.414659	0.998741	0.999718	432.04	402.696	0.215483	0.210303	0.0200327	-0.815723
AT1G05003			NA	NA	NA	NA	NA	NA	0	0	NA	NA	NA	NA
AT1G05005	AT1G05005	PPR containing protein	0.0904125	0.067886	0.425643	0.501533	NA	NA	1.72423	1.53579	0.113488	0.101009	0.79667	0.67208
AT1G05007			NA	NA	NA	NA	NA	NA	0	0	NA	NA	NA	NA
AT1G05010	EFE	ethylene-forming enzyme	0.243758	-0.0415054	0.286684	0.850199	0.832836	0.999718	185.91	158.478	0.22879	0.219762	1.06542	-0.188865
AT1G05013			NA	NA	NA	NA	NA	NA	0	0	NA	NA	NA	NA
AT1G05017		Natural antisense transcript overlaps with AT1G13690	0.0113918	0.00943654	0.828843	0.840199	NA	NA	0.139268	0.16029	0.0526942	0.0467992	0.216186	0.201639
AT1G05020	AT1G05020	ENTH/ANTH/VHS superfamily protein	0.0419534	-0.0214346	0.787106	0.87489	0.974126	0.999718	6.04716	5.08894	0.155343	0.136136	0.27007	-0.15745
AT1G05023		Natural antisense transcript overlaps with AT1G13700	NA	NA	NA	NA	NA	NA	0	0	NA	NA	NA	NA
AT1G05027			NA	0.00943654	NA	0.840199	NA	NA	0	0.15394	NA	0.0467992	NA	0.201639
AT1G05030	AT1G05030	Major facilitator superfamily protein	0.0816549	-0.0541409	0.568313	0.714652	0.935052	0.999718	270.275	261.306	0.143119	0.148082	0.570537	-0.365615
AT1G05033		Natural antisense transcript overlaps with AT1G13740	0.0182111	-0.067565	0.9034	0.591838	0.990431	NA	4.40327	3.36077	0.15005	0.126013	0.121367	-0.536175
AT1G05035	AT1G05035	hypothetical protein	0.0113918	NA	0.828843	NA	NA	NA	0.167811	0	0.0526942	NA	0.216186	NA
AT1G05037			NA	NA	NA	NA	NA	NA	0	0	NA	NA	NA	NA
AT1G05040	AT1G05040	UBA-like domain protein	NA	NA	NA	NA	NA	NA	0	0	NA	NA	NA	NA
AT1G05043		Natural antisense transcript overlaps with AT1G14010	-0.132323	0.052937	0.331885	0.734159	NA	0.999718	2.59405	4.46631	0.13637	0.155881	-0.970325	0.339598
AT1G05047		Natural antisense transcript overlaps with AT1G14030	0.0510692	0.0970208	0.543104	0.293201	NA	NA	0.626779	1.08877	0.083978	0.0923018	0.608126	1.05113
AT1G05053			NA	NA	NA	NA	NA	NA	0	0	NA	NA	NA	NA
AT1G05055	GTF2H2	general transcription factor II H2	-0.10231	-0.0794146	0.59378	0.675006	0.941661	0.999718	260.225	267.585	0.19182	0.189404	-0.533366	-0.419287
AT1G05057			-0.00102838	-0.00159413	0.984429	0.972827	NA	NA	0.368444	0.358758	0.0526942	0.0467992	-0.0195161	-0.0340632
AT1G05060	AT1G05060	coiled-coil protein	0.0443045	-0.0444293	0.816762	0.809765	0.978207	0.999718	372.337	365.081	0.191206	0.184561	0.231711	-0.24073
AT1G05061	AT1G05061	pseudogene of Pentatricopeptide repeat (PPR-like) superfamily protein	0.0234114	0.141742	0.863844	0.2997	NA	0.999718	3.49824	5.89318	0.136523	0.136674	0.171483	1.03708
AT1G05065	CLE20	CLAVATA3/ESR-RELATED 20	-0.20854	-0.193125	0.346227	0.33921	0.854492	0.999718	11.5578	11.7231	0.221396	0.202071	-0.941933	-0.955728
AT1G05067			NA	NA	NA	NA	NA	NA	0	0	NA	NA	NA	NA
AT1G05070	AT1G05070	transmembrane protein, putative (DUF1068)	-0.429138	-0.0759675	0.00432978	0.597402	0.137446	0.999718	304.144	351.189	0.150412	0.14384	-2.85308	-0.52814
AT1G05073			NA	NA	NA	NA	NA	NA	0	0	NA	NA	NA	NA
AT1G05077		Natural antisense transcript overlaps with AT1G14370	NA	NA	NA	NA	NA	NA	0	0	NA	NA	NA	NA
AT1G05080	AT1G05080	F-box/RNI-like/FBD-like domains-containing protein	0.0108682	0.0795993	0.95517	0.658642	0.995262	0.999718	10.9969	12.7019	0.193331	0.180175	0.0562153	0.441789
AT1G05083		Natural antisense transcript overlaps with AT1G14380	0.0523712	-0.0464627	0.668117	0.395833	NA	NA	1.67611	0.64433	0.122153	0.0547207	0.428734	-0.849088
AT1G05085	AT1G05085	hypothetical protein	NA	NA	NA	NA	NA	NA	0	0	NA	NA	NA	NA
AT1G05087	AT1G05087	dentin sialophosphoprotein	-0.00974637	-0.231369	0.965382	0.282133	0.996399	0.999718	51.743	46.7994	0.224564	0.215119	-0.0434013	-1.07554
AT1G05090	AT1G05090	dentin sialophosphoprotein-like protein	-0.234025	-0.189571	0.312008	0.377804	0.843228	0.999718	36.2393	38.0122	0.231475	0.214945	-1.01102	-0.88195
AT1G05093			NA	NA	NA	NA	NA	NA	0	0	NA	NA	NA	NA
AT1G05097			NA	NA	NA	NA	NA	NA	0	0	NA	NA	NA	NA
AT1G05100	MAPKKK18	mitogen-activated protein kinase kinase kinase 18	-0.282354	-0.40519	0.219978	0.0487489	0.786922	0.851816	38.2039	33.8943	0.230195	0.205599	-1.22659	-1.97078
AT1G05103			NA	NA	NA	NA	NA	NA	0	0	NA	NA	NA	NA
AT1G05107			-0.0258687	0.00150196	0.623483	0.976814	NA	NA	0.280363	0.604194	0.0526942	0.0516786	-0.490921	0.0290635
AT1G05113			NA	NA	NA	NA	NA	NA	0	0	NA	NA	NA	NA
AT1G05117			NA	NA	NA	NA	NA	NA	0	0	NA	NA	NA	NA
AT1G05120	AT1G05120	Helicase protein with RING/U-box domain-containing protein	-0.0192615	-0.0450975	0.872046	0.710244	0.986023	0.999718	963.487	973.002	0.119592	0.121384	-0.16106	-0.371528
AT1G05123		Natural antisense transcript overlaps with AT1G14810	0.0113918	NA	0.828843	NA	NA	NA	0.179519	0	0.0526942	NA	0.216186	NA
AT1G05127			NA	NA	NA	NA	NA	NA	0	0	NA	NA	NA	NA
AT1G05133			NA	NA	NA	NA	NA	NA	0	0	NA	NA	NA	NA
AT1G05135	AT1G05135	pseudogene of expressed protein%2C isoform contains a non-consensus TG acceptor site at intron.	0.0221133	0.0688144	0.851838	0.548669	NA	NA	1.41486	1.90621	0.118396	0.114737	0.186774	0.599756
AT1G05136	AT1G05136	hypothetical protein	NA	NA	NA	NA	NA	NA	0	0	NA	NA	NA	NA
AT1G05137			NA	NA	NA	NA	NA	NA	0	0	NA	NA	NA	NA
AT1G05140	AT1G05140	Peptidase M50 family protein	0.0120375	-0.0363359	0.934486	0.806708	0.993772	0.999718	398.656	398.749	0.146438	0.148507	0.0822018	-0.244675
AT1G05143		Natural antisense transcript overlaps with AT1G15030	0.0358925	0.00943654	0.511548	0.840199	NA	NA	0.446347	0.159251	0.0546784	0.0467992	0.656429	0.201639
AT1G05147		Natural antisense transcript overlaps with AT1G15040	0.0113918	0.0341854	0.828843	0.472123	NA	NA	0.179519	0.615758	0.0526942	0.0475438	0.216186	0.71903
AT1G05150	AT1G05150	Calcium-binding tetratricopeptide family protein	-0.139059	-0.0957776	0.205328	0.454297	0.770304	0.999718	1222.17	1263.44	0.109797	0.127999	-1.26652	-0.748271
AT1G05153			NA	0.00943654	NA	0.840199	NA	NA	0	0.159251	NA	0.0467992	NA	0.201639
AT1G05160	CYP88A3	cytochrome P450, family 88, subfamily A, polypeptide 3	-0.0562823	-0.125158	0.655532	0.370158	0.952867	0.999718	3165.91	3141.84	0.126168	0.139657	-0.44609	-0.896177
AT1G05163		Natural antisense transcript overlaps with AT1G15410	NA	0.00943654	NA	0.840199	NA	NA	0	0.16029	NA	0.0467992	NA	0.201639
AT1G05170	AT1G05170	Galactosyltransferase family protein	0.221732	-0.0161287	0.197217	0.92423	0.76395	0.999718	495.036	455.236	0.171949	0.169585	1.28952	-0.0951065
AT1G05173			NA	NA	NA	NA	NA	NA	0	0	NA	NA	NA	NA
AT1G05177			-0.0134485	-0.00159413	0.798554	0.972827	NA	NA	0.140182	0.303136	0.0526942	0.0467992	-0.255218	-0.0340632
AT1G05180	AXR1	NAD(P)-binding Rossmann-fold superfamily protein	0.0811142	0.0683984	0.532457	0.623352	0.92248	0.999718	439.934	446.545	0.129937	0.139274	0.624259	0.491105
AT1G05183		Natural antisense transcript overlaps with AT1G15700	-0.00381136	-0.0295722	0.977606	0.81288	NA	NA	3.05131	2.8136	0.135776	0.124929	-0.0280709	-0.236712
AT1G05187		Natural antisense transcript overlaps with AT1G15720	0.0489224	-0.0150933	0.725891	0.911831	NA	NA	2.93468	2.34585	0.13954	0.136308	0.350596	-0.110729
AT1G05190	emb2394	Ribosomal protein L6 family	0.100278	0.0850586	0.582047	0.644434	0.938322	0.999718	924.733	937.917	0.182192	0.184305	0.550397	0.461509
AT1G05193			NA	NA	NA	NA	NA	NA	0	0	NA	NA	NA	NA
AT1G05197			NA	NA	NA	NA	NA	NA	0	0	NA	NA	NA	NA
AT1G05200	GLR3.4	glutamate receptor 3.4	0.28831	0.0691885	0.152115	0.733189	0.712875	0.999718	219.597	201.115	0.20132	0.202966	1.4321	0.340887
AT1G05203		Natural antisense transcript overlaps with AT1G15810	0.0497556	0.0152171	0.639246	0.849979	NA	NA	0.995224	0.815834	0.106145	0.0804517	0.468753	0.189146
AT1G05205	AT1G05205	hexokinase-1 protein	-0.327968	-0.120468	0.0312349	0.426183	0.394168	0.999718	213.83	234.597	0.152255	0.151391	-2.15407	-0.795741
AT1G05207		Natural antisense transcript overlaps with AT1G15820	-0.103816	-0.0824774	0.537535	0.561345	0.922886	0.999718	4.54945	4.62933	0.168384	0.141996	-0.616545	-0.580844
AT1G05210	AT1G05210	Transmembrane protein 97, Putative	0.0161607	-0.0331641	0.942355	0.878736	0.994258	0.999718	75.3978	74.6583	0.223493	0.217368	0.0723097	-0.152571
AT1G05213		Natural antisense transcript overlaps with AT1G15950	-0.0757089	0.035863	0.514958	0.78947	NA	NA	2.08056	3.36118	0.116272	0.134319	-0.651137	0.266999
AT1G05217			0.0168478	-0.0833959	0.940444	0.687444	0.994126	0.999718	12.3527	11.3441	0.225505	0.207284	0.0747115	-0.402326
AT1G05220	AT1G05220	Transmembrane protein 97, Putative	-0.0107975	-0.0912017	0.957507	0.651389	0.995262	0.999718	66.3607	65.0631	0.202646	0.201848	-0.0532824	-0.451833
AT1G05223			NA	NA	NA	NA	NA	NA	0	0	NA	NA	NA	NA
AT1G05227			NA	NA	NA	NA	NA	NA	0	0	NA	NA	NA	NA
AT1G05230	HDG2	homeodomain GLABROUS 2	-0.0100696	0.035288	0.93117	0.820939	0.993427	0.999718	2758.51	2864.13	0.116583	0.155909	-0.0863732	0.226337
AT1G05233			NA	NA	NA	NA	NA	NA	0	0	NA	NA	NA	NA
AT1G05237			NA	NA	NA	NA	NA	NA	0	0	NA	NA	NA	NA
AT1G05240	AT1G05240	Peroxidase superfamily protein	NA	NA	NA	NA	NA	NA	0	0	NA	NA	NA	NA
AT1G05243		Natural antisense transcript overlaps with AT1G16560	NA	0.00943654	NA	0.840199	NA	NA	0	0.16029	NA	0.0467992	NA	0.201639
AT1G05247			NA	NA	NA	NA	NA	NA	0	0	NA	NA	NA	NA
AT1G05250	AT1G05250	Peroxidase superfamily protein	NA	NA	NA	NA	NA	NA	0	0	NA	NA	NA	NA
AT1G05253		Natural antisense transcript overlaps with AT1G16720	NA	0.00943654	NA	0.840199	NA	NA	0	0.16029	NA	0.0467992	NA	0.201639
AT1G05257		Natural antisense transcript overlaps with AT1G16730	-0.0281292	-0.0196277	0.736093	0.825611	NA	NA	0.991476	1.12416	0.0834618	0.089082	-0.337031	-0.220334
AT1G05260	RCI3	Peroxidase superfamily protein	0.139721	-0.102467	0.471614	0.598964	0.903343	0.999718	2611.27	2380.35	0.194096	0.194845	0.719855	-0.525891
AT1G05263			NA	NA	NA	NA	NA	NA	0	0	NA	NA	NA	NA
AT1G05267		Natural antisense transcript overlaps with AT1G16820	-0.0436324	-0.0392614	0.557826	0.438111	NA	NA	0.680717	0.552484	0.0744486	0.0506346	-0.586074	-0.775386
AT1G05270	AT1G05270	TraB family protein	-0.0939579	-0.0634239	0.409656	0.579787	0.880569	0.999718	1035.29	1067.12	0.113958	0.114546	-0.824498	-0.553696
AT1G05273			-0.102307	-0.0998801	0.50233	0.54377	NA	0.999718	3.60858	3.94147	0.152509	0.164514	-0.670828	-0.607122
AT1G05277		Natural antisense transcript overlaps with AT1G16890	0.0160023	-0.044651	0.899163	0.566525	NA	NA	1.89571	1.22073	0.126282	0.077901	0.126719	-0.573176
AT1G05280	AT1G05280	ERV-F (C)1 provirus ancestral Env polyprotein, putative (DUF604)	-0.0819228	-0.192842	0.340297	0.04614	0.8518	0.840437	2451.41	2403.81	0.0859109	0.0967056	-0.953579	-1.99411
AT1G05283			NA	NA	NA	NA	NA	NA	0	0	NA	NA	NA	NA
AT1G05287		Natural antisense transcript overlaps with AT1G17070	-0.0123132	-0.019307	0.87029	0.705897	NA	NA	0.739332	0.582478	0.075407	0.0511616	-0.16329	-0.377372
AT1G05290	AT1G05290	CCT motif family protein	-0.0246368	-0.0438577	0.812984	0.625128	NA	NA	1.67323	1.46676	0.104138	0.0897629	-0.236579	-0.488595
AT1G05291	AT1G05291	GPI inositol-deacylase C, putative (DUF1218)	-0.111878	-0.0589499	0.580898	0.746831	0.938265	0.999718	11.5981	12.4922	0.20265	0.182608	-0.552074	-0.322821
AT1G05293		Natural antisense transcript overlaps with AT1G17130	0.0333425	0.0688144	0.757345	0.548669	NA	NA	1.57754	1.90621	0.107915	0.114737	0.308969	0.599756
AT1G05297		Natural antisense transcript overlaps with AT1G17140	0.0238119	0.00943654	0.651349	0.840199	NA	NA	0.318787	0.16029	0.0526942	0.0467992	0.451888	0.201639
AT1G05300	ZIP5	zinc transporter 5 precursor	0.0207092	0.037158	0.92611	0.860711	0.992338	0.999718	75.2749	77.4684	0.223302	0.211763	0.0927407	0.17547
AT1G05303			NA	NA	NA	NA	NA	NA	0	0	NA	NA	NA	NA
AT1G05307			NA	NA	NA	NA	NA	NA	0	0	NA	NA	NA	NA
AT1G05310	AT1G05310	Pectin lyase-like superfamily protein	0.0215392	-0.0277967	0.876014	0.799139	0.986968	0.999718	6.27128	5.13226	0.138051	0.109237	0.156024	-0.254462
AT1G05313			0.0598609	0.00943654	0.365416	0.840199	NA	NA	0.753426	0.15394	0.0661378	0.0467992	0.905094	0.201639
AT1G05317		Natural antisense transcript overlaps with AT1G17745	NA	NA	NA	NA	NA	NA	0	0	NA	NA	NA	NA
AT1G05320	AT1G05320	myosin heavy chain, embryonic smooth protein	-0.0889084	0.116915	0.673328	0.573003	0.954824	0.999718	678.42	768.545	0.210891	0.20743	-0.421585	0.563635
AT1G05323			NA	NA	NA	NA	NA	NA	0	0	NA	NA	NA	NA
AT1G05327		Natural antisense transcript overlaps with AT1G17750	NA	NA	NA	NA	NA	NA	0	0	NA	NA	NA	NA
AT1G05330	AT1G05330	hypothetical protein	-0.0482883	0.0341143	0.707656	0.793238	NA	NA	2.02846	2.82115	0.128767	0.130154	-0.375006	0.262108
AT1G05333		Natural antisense transcript overlaps with AT1G17810	-0.327044	-0.273313	0.160675	0.182284	0.721965	0.999718	25.9022	25.1872	0.233136	0.20492	-1.4028	-1.33376
AT1G05337		Natural antisense transcript overlaps with AT1G17840	-0.0134485	0.0968302	0.798554	0.293965	NA	NA	0.140182	1.08449	0.0526942	0.0922664	-0.255218	1.04946
AT1G05340	AT1G05340	cysteine-rich TM module stress tolerance protein	-0.212396	-0.136005	0.28271	0.508139	0.828183	0.999718	1517.92	1586.14	0.197715	0.205527	-1.07425	-0.661738
AT1G05343		Natural antisense transcript overlaps with AT1G17850	0.0113918	NA	0.828843	NA	NA	NA	0.167811	0	0.0526942	NA	0.216186	NA
AT1G05347		Natural antisense transcript overlaps with AT1G17860	-0.0813964	-0.0540976	0.498108	0.505964	NA	NA	2.12838	1.96819	0.120148	0.0813332	-0.67747	-0.665135
AT1G05350	AT1G05350	NAD(P)-binding Rossmann-fold superfamily protein	-0.0605262	-0.100255	0.537906	0.31509	0.922886	0.999718	1613.89	1622.01	0.0982597	0.0997963	-0.615982	-1.0046
AT1G05353		Natural antisense transcript overlaps with AT1G17870	NA	NA	NA	NA	NA	NA	0	0	NA	NA	NA	NA
AT1G05357			NA	NA	NA	NA	NA	NA	0	0	NA	NA	NA	NA
AT1G05360	KMS2	vacuole membrane-like protein	0.160048	0.156147	0.247422	0.307407	0.804372	0.999718	348.975	356.396	0.138373	0.152984	1.15663	1.02068
AT1G05363		Natural antisense transcript overlaps with AT1G18030	NA	NA	NA	NA	NA	NA	0	0	NA	NA	NA	NA
AT1G05367		Natural antisense transcript overlaps with AT1G18040	-0.0134485	-0.0126248	0.798554	0.787341	NA	NA	0.140182	0.142846	0.0526942	0.0467992	-0.255218	-0.269765
AT1G05370	AT1G05370	Sec14p-like phosphatidylinositol transfer family protein	0.0132135	0.119504	0.941162	0.493946	0.994142	0.999718	156.273	166.941	0.179022	0.174702	0.0738093	0.684046
AT1G05373			0.0392385	0.0625366	0.59109	0.442576	NA	NA	0.638487	0.770266	0.0730348	0.0814438	0.537257	0.76785
AT1G05377			NA	0.00943654	NA	0.840199	NA	NA	0	0.16029	NA	0.0467992	NA	0.201639
AT1G05380	AT1G05380	Acyl-CoA N-acyltransferase with RING/FYVE/PHD-type zinc finger protein	0.136954	0.132425	0.163962	0.211638	0.725376	0.999718	1033.42	1052.76	0.0983956	0.106018	1.39187	1.24907
AT1G05383		Natural antisense transcript overlaps with AT1G18100	-0.197827	-0.190257	0.328006	0.303247	0.846511	0.999718	6.10992	6.17247	0.202249	0.184806	-0.978137	-1.0295
AT1G05385	LPA19	photosystem II 11 kDa protein-like protein	0.0741637	-0.0214935	0.694833	0.907247	0.957572	0.999718	105.188	102.666	0.189046	0.184475	0.392304	-0.116512
AT1G05387			NA	NA	NA	NA	NA	NA	0	0	NA	NA	NA	NA
AT1G05390	AT1G05390	tRNA-Asn	NA	NA	NA	NA	NA	NA	0	0	NA	NA	NA	NA
AT1G05397			-0.0574035	-0.0878484	0.774668	0.632934	0.972373	0.999718	8.26343	8.04768	0.200519	0.183936	-0.286274	-0.477602
AT1G05400	AT1G05400	hypothetical protein	0.215515	0.194947	0.355699	0.373523	0.857572	0.999718	22.224	22.4925	0.233344	0.219068	0.923592	0.889893
AT1G05407			NA	NA	NA	NA	NA	NA	0	0	NA	NA	NA	NA
AT1G05410	AT1G05410	CDPK adapter, putative (DUF1423)	-0.288065	-0.214196	0.0110408	0.0735862	0.233083	0.945774	762.049	795.586	0.113349	0.119717	-2.5414	-1.78918
AT1G05413			NA	NA	NA	NA	NA	NA	0	0	NA	NA	NA	NA
AT1G05417			NA	NA	NA	NA	NA	NA	0	0	NA	NA	NA	NA
AT1G05420	OFP12	ovate family protein 12	-0.214659	-0.268912	0.174371	0.145507	0.737829	0.999718	217.503	214.959	0.158036	0.184745	-1.35829	-1.45559
AT1G05423			NA	NA	NA	NA	NA	NA	0	0	NA	NA	NA	NA
AT1G05427			NA	NA	NA	NA	NA	NA	0	0	NA	NA	NA	NA
AT1G05430	AT1G05430	hypothetical protein	-0.0747825	-0.115959	0.535544	0.351384	0.922727	0.999718	509.444	511.235	0.120702	0.124432	-0.619565	-0.931908
AT1G05433			NA	NA	NA	NA	NA	NA	0	0	NA	NA	NA	NA
AT1G05440	AT1G05440	C-8 sterol isomerase	0.172095	0.0304477	0.455896	0.889802	0.901085	0.999718	155.7	145.17	0.230807	0.219753	0.745622	0.138554
AT1G05443			NA	NA	NA	NA	NA	NA	0	0	NA	NA	NA	NA
AT1G05447			NA	NA	NA	NA	NA	NA	0	0	NA	NA	NA	NA
AT1G05450	AT1G05450	Bifunctional inhibitor/lipid-transfer protein/seed storage 2S albumin superfamily protein	-0.279917	-0.0730806	0.207253	0.737827	0.772658	0.999718	2364.88	2646.96	0.221953	0.218325	-1.26115	-0.334732
AT1G05453		Natural antisense transcript overlaps with AT1G18890	0.0265381	0.0971125	0.656855	0.292835	NA	NA	0.643614	1.09085	0.0597356	0.092319	0.444259	1.05192
AT1G05460	SDE3	P-loop containing nucleoside triphosphate hydrolases superfamily protein	0.06768	-0.0101886	0.625188	0.941906	0.946905	0.999718	669.356	661.976	0.138544	0.13981	0.48851	-0.0728747
AT1G05463		Natural antisense transcript overlaps with AT1G19120	0.0423872	0.117268	0.705627	0.321032	NA	NA	1.84516	2.93074	0.112214	0.118174	0.377736	0.99234
AT1G05467		Natural antisense transcript overlaps with AT1G19130	0.0113918	0.00943654	0.828843	0.840199	NA	NA	0.167811	0.15394	0.0526942	0.0467992	0.216186	0.201639
AT1G05470	CVP2	DNAse I-like superfamily protein	-0.148361	-0.10721	0.417475	0.576624	0.884253	0.999718	155.175	160.245	0.182979	0.192022	-0.810809	-0.558323
AT1G05473			NA	NA	NA	NA	NA	NA	0	0	NA	NA	NA	NA
AT1G05477			NA	NA	NA	NA	NA	NA	0	0	NA	NA	NA	NA
AT1G05483			NA	0.0204672	NA	0.661864	NA	NA	0	0.307879	NA	0.0467992	NA	0.437341
AT1G05487			0.0485529	0.0204672	0.41792	0.661864	NA	NA	0.597323	0.31319	0.0599392	0.0467992	0.810036	0.437341
AT1G05490	chr31	chromatin remodeling 31	0.168802	0.172153	0.203937	0.240437	0.768914	0.999718	2485.55	2545.14	0.132872	0.146651	1.27041	1.1739
AT1G05493			NA	NA	NA	NA	NA	NA	0	0	NA	NA	NA	NA
AT1G05497			NA	NA	NA	NA	NA	NA	0	0	NA	NA	NA	NA
AT1G05500	NTMC2T2.1	Calcium-dependent lipid-binding (CaLB domain) family protein	-0.0528576	-0.0799717	0.55591	0.462848	0.931473	0.999718	1861.7	1878.24	0.0897524	0.108929	-0.588927	-0.734165
AT1G05507			NA	NA	NA	NA	NA	NA	0	0	NA	NA	NA	NA
AT1G05510	AT1G05510	naphthalene 1,2-dioxygenase subunit alpha (DUF1264)	-0.0801054	0.0936035	0.722903	0.670063	0.962421	0.999718	2423.9	2844.09	0.225915	0.219695	-0.354582	0.426062
AT1G05517			0.02611	0.00136089	0.699334	0.982955	NA	NA	0.998438	0.598883	0.0676041	0.0637005	0.386219	0.0213639
AT1G05520	AT1G05520	Sec23/Sec24 protein transport family protein	0.0136116	0.0664262	0.915194	0.5792	0.991196	0.999718	1177.07	1224.76	0.127821	0.119783	0.10649	0.554554
AT1G05523		Natural antisense transcript overlaps with AT1G20070	-0.141306	-0.0318963	0.343939	0.810044	NA	0.999718	3.32071	4.32636	0.149307	0.132697	-0.946411	-0.240369
AT1G05527			NA	NA	NA	NA	NA	NA	0	0	NA	NA	NA	NA
AT1G05530	UGT75B2	UDP-glucosyl transferase 75B2	0.0324154	-0.0241551	0.747966	0.651518	NA	NA	1.37375	0.691896	0.100881	0.0534815	0.321322	-0.451654
AT1G05533			-0.0125468	-0.0236555	0.814047	0.61323	NA	NA	0.419632	0.285692	0.0533432	0.0467992	-0.235208	-0.505468
AT1G05537			-0.0258687	0.00144537	0.623483	0.981903	NA	NA	0.280363	0.599922	0.0526942	0.063719	-0.490921	0.0226834
AT1G05540	AT1G05540	hypothetical protein (DUF295)	0.220349	0.277014	0.30579	0.182558	0.841425	0.999718	80.8704	85.8058	0.215164	0.207825	1.0241	1.33292
AT1G05543			NA	NA	NA	NA	NA	NA	0	0	NA	NA	NA	NA
AT1G05547			NA	NA	NA	NA	NA	NA	0	0	NA	NA	NA	NA
AT1G05550	AT1G05550	hypothetical protein (DUF295)	-0.167377	0.177867	0.469645	0.39388	0.903343	0.999718	28.6203	39.1967	0.231484	0.208616	-0.723057	0.852602
AT1G05553			NA	NA	NA	NA	NA	NA	0	0	NA	NA	NA	NA
AT1G05557		Natural antisense transcript overlaps with AT1G20470	-0.193141	-0.108373	0.331212	0.577664	0.846511	0.999718	87.2579	92.1482	0.198771	0.194635	-0.971675	-0.5568
AT1G05560	UGT75B1	UDP-glucosyltransferase 75B1	0.194891	0.283861	0.298968	0.142603	0.838881	0.999718	172.49	185.609	0.187639	0.193607	1.03865	1.46617
AT1G05562	AT1G05562	Natural antisense transcript overlaps with AT1G05560	-0.151161	0.000459201	0.468817	0.998286	0.903343	0.999718	73.1479	79.8481	0.208669	0.213735	-0.724406	0.00214846
AT1G05563			NA	NA	NA	NA	NA	NA	0	0	NA	NA	NA	NA
AT1G05567			NA	NA	NA	NA	NA	NA	0	0	NA	NA	NA	NA
AT1G05570	CALS1	callose synthase 1	0.137684	-0.057222	0.163786	0.650422	0.725301	0.999718	1401.49	1328.68	0.098879	0.126269	1.39245	-0.453175
AT1G05575	AT1G05575	transmembrane protein	-0.072387	-0.045629	0.390282	0.548825	NA	NA	1.08198	1.27	0.0842585	0.076109	-0.859106	-0.599521
AT1G05577	AT1G05577	UPSTREAM OF FLC protein (DUF966)	-0.0465242	-0.0288092	0.765125	0.844448	0.970866	0.999718	5.16972	5.50074	0.155725	0.146831	-0.298758	-0.196207
AT1G05580	CHX23	cation/H exchanger 23	0.00747611	0.0556938	0.958715	0.609622	0.995783	0.999718	3.82011	5.39346	0.144422	0.109072	0.0517657	0.510613
AT1G05583			NA	NA	NA	NA	NA	NA	0	0	NA	NA	NA	NA
AT1G05587			NA	NA	NA	NA	NA	NA	0	0	NA	NA	NA	NA
AT1G05590	HEXO2	beta-hexosaminidase 2	-0.040609	0.0435275	0.775731	0.762575	0.972534	0.999718	288.575	304.12	0.142544	0.144082	-0.284887	0.302102
AT1G05593			NA	NA	NA	NA	NA	NA	0	0	NA	NA	NA	NA
AT1G05597			NA	NA	NA	NA	NA	NA	0	0	NA	NA	NA	NA
AT1G05600	EMB3101	Tetratricopeptide repeat (TPR)-like superfamily protein	0.319239	0.137784	0.102333	0.475286	0.629074	0.999718	79.7283	74.6025	0.195415	0.193	1.63365	0.713904
AT1G05603			NA	NA	NA	NA	NA	NA	0	0	NA	NA	NA	NA
AT1G05607			NA	NA	NA	NA	NA	NA	0	0	NA	NA	NA	NA
AT1G05610	APS2	ADP-glucose pyrophosphorylase small subunit 2	0.137339	0.0294804	0.462733	0.836658	0.903343	0.999718	8.52127	7.27526	0.18702	0.14299	0.734354	0.20617
AT1G05613			NA	NA	NA	NA	NA	NA	0	0	NA	NA	NA	NA
AT1G05615	AT1G05615	B3 domain protein (DUF313)	NA	NA	NA	NA	NA	NA	0	0	NA	NA	NA	NA
AT1G05617			NA	NA	NA	NA	NA	NA	0	0	NA	NA	NA	NA
AT1G05620	URH2	uridine-ribohydrolase 2	-0.286991	-0.267195	0.0221418	0.0718552	0.331602	0.945675	731.681	747.23	0.125437	0.148439	-2.28793	-1.80003
AT1G05623			-0.0134485	-0.0126248	0.798554	0.787341	NA	NA	0.140182	0.142846	0.0526942	0.0467992	-0.255218	-0.269765
AT1G05630	5PTASE13	Endonuclease/exonuclease/phosphatase family protein	0.196975	0.177988	0.336153	0.381497	0.849597	0.999718	212.754	216.154	0.2048	0.203381	0.961794	0.875142
AT1G05633			NA	NA	NA	NA	NA	NA	0	0	NA	NA	NA	NA
AT1G05640	AT1G05640	Ankyrin repeat family protein	0.0481558	-0.0292271	0.792126	0.87168	0.975147	0.999718	119.153	117.473	0.182719	0.180944	0.263551	-0.161525
AT1G05643			NA	NA	NA	NA	NA	NA	0	0	NA	NA	NA	NA
AT1G05647			NA	NA	NA	NA	NA	NA	0	0	NA	NA	NA	NA
AT1G05650	AT1G05650	Pectin lyase-like superfamily protein	NA	NA	NA	NA	NA	NA	0	0	NA	NA	NA	NA
AT1G05653			NA	NA	NA	NA	NA	NA	0	0	NA	NA	NA	NA
AT1G05657			NA	NA	NA	NA	NA	NA	0	0	NA	NA	NA	NA
AT1G05660	AT1G05660	Pectin lyase-like superfamily protein	-0.0266663	-0.010449	0.84422	0.917507	NA	NA	2.59802	2.70747	0.135708	0.100885	-0.196498	-0.103574
AT1G05663			NA	NA	NA	NA	NA	NA	0	0	NA	NA	NA	NA
AT1G05667			NA	0.00943654	NA	0.840199	NA	NA	0	0.15394	NA	0.0467992	NA	0.201639
AT1G05670	AT1G05670	Pentatricopeptide repeat (PPR-like) superfamily protein	0.22127	0.179098	0.197431	0.288223	0.764046	0.999718	133.648	133.982	0.171673	0.168638	1.28891	1.06203
AT1G05673			NA	NA	NA	NA	NA	NA	0	0	NA	NA	NA	NA
AT1G05675	AT1G05675	UDP-Glycosyltransferase superfamily protein	-0.0119076	-0.0523691	0.916212	0.464693	NA	NA	1.36795	0.911242	0.113183	0.0716265	-0.105207	-0.731141
AT1G05680	UGT74E2	Uridine diphosphate glycosyltransferase 74E2	0.376164	0.45884	0.106718	0.0294309	0.640272	0.719572	26.8591	35.9598	0.23319	0.210703	1.61312	2.17767
AT1G05683			NA	NA	NA	NA	NA	NA	0	0	NA	NA	NA	NA
AT1G05687		Natural antisense transcript overlaps with AT1G21880	-0.0376415	-0.0560545	0.715432	0.349667	NA	NA	1.32012	0.838176	0.103249	0.0599362	-0.364571	-0.935236
AT1G05690	BT3	BTB and TAZ domain protein 3	-0.131776	-0.22413	0.541692	0.27693	0.924215	0.999718	57.1377	55.7402	0.215936	0.206146	-0.610256	-1.08724
AT1G05693			NA	NA	NA	NA	NA	NA	0	0	NA	NA	NA	NA
AT1G05697			NA	NA	NA	NA	NA	NA	0	0	NA	NA	NA	NA
AT1G05700	AT1G05700	Leucine-rich repeat transmembrane protein kinase protein	-0.0588126	-0.0511342	0.367445	0.372492	NA	NA	0.76136	0.776203	0.0652553	0.0573371	-0.90127	-0.891816
AT1G05703		Natural antisense transcript overlaps with AT1G22050	-0.0202588	-0.0199557	0.768178	0.742288	NA	NA	0.520334	0.506916	0.0687302	0.0606879	-0.294758	-0.328825
AT1G05707			-0.00102838	0.0103799	0.984429	0.827416	NA	NA	0.3197	0.463425	0.0526942	0.0476103	-0.0195161	0.218017
AT1G05710	AT1G05710	basic helix-loop-helix (bHLH) DNA-binding superfamily protein	0.123146	0.223227	0.484198	0.23509	0.908379	0.999718	113.8	122.438	0.176032	0.188005	0.699566	1.18735
AT1G05713			0.0113918	NA	0.828843	NA	NA	NA	0.167811	0	0.0526942	NA	0.216186	NA
AT1G05717			NA	NA	NA	NA	NA	NA	0	0	NA	NA	NA	NA
AT1G05720	AT1G05720	selenoprotein family protein	-0.0451857	-0.197011	0.66599	0.0669169	0.954356	0.931726	721.418	697.077	0.104679	0.107525	-0.431657	-1.83223
AT1G05723		Natural antisense transcript overlaps with AT1G22170	-0.0134485	-0.0126248	0.798554	0.787341	NA	NA	0.140182	0.142846	0.0526942	0.0467992	-0.255218	-0.269765
AT1G05727		Natural antisense transcript overlaps with AT1G22180	NA	0.00943654	NA	0.840199	NA	NA	0	0.16029	NA	0.0467992	NA	0.201639
AT1G05730	AT1G05730	FAM136A-like protein (DUF842)	0.263169	0.0585008	0.255552	0.789124	0.810361	0.999718	32.3443	28.8441	0.231465	0.218737	1.13697	0.267448
AT1G05733		Natural antisense transcript overlaps with AT1G22250	0.0394349	NA	0.46496	NA	NA	NA	0.718075	0	0.0539685	NA	0.730703	NA
AT1G05737			NA	NA	NA	NA	NA	NA	0	0	NA	NA	NA	NA
AT1G05740	AT1G05740	FAM136A-like protein (DUF842)	0.0686487	0.030084	0.458416	0.647085	NA	NA	0.830446	0.65811	0.0925862	0.0657121	0.741457	0.457816
AT1G05747			NA	NA	NA	NA	NA	NA	0	0	NA	NA	NA	NA
AT1G05750	PDE247	Tetratricopeptide repeat (TPR)-like superfamily protein	-0.0558153	0.0382131	0.776835	0.83887	0.972782	0.999718	73.8174	78.5732	0.196917	0.187928	-0.283445	0.203339
AT1G05753		Natural antisense transcript overlaps with AT1G22500	0.0126494	-0.0126248	0.824431	0.787341	NA	NA	0.536255	0.204819	0.0570179	0.0467992	0.22185	-0.269765
AT1G05757		Natural antisense transcript overlaps with AT1G22510	-0.0258687	-0.0148481	0.623483	0.767662	NA	NA	0.401267	0.568888	0.0526942	0.0502586	-0.490921	-0.295435
AT1G05760	RTM1	Mannose-binding lectin superfamily protein	0.0238119	0.0954918	0.651349	0.221906	NA	NA	0.307079	0.945921	0.0526942	0.0781774	0.451888	1.22148
AT1G05763		Natural antisense transcript overlaps with AT1G22700	NA	NA	NA	NA	NA	NA	0	0	NA	NA	NA	NA
AT1G05767		Natural antisense transcript overlaps with AT1G22810	NA	NA	NA	NA	NA	NA	0	0	NA	NA	NA	NA
AT1G05770	AT1G05770	Mannose-binding lectin superfamily protein	0.0238119	NA	0.651349	NA	NA	NA	0.278536	0	0.0526942	NA	0.451888	NA
AT1G05773		Natural antisense transcript overlaps with AT1G22840	0.0127274	-0.0177757	0.907688	0.847062	NA	NA	2.17424	1.79398	0.109761	0.0921645	0.115956	-0.192869
AT1G05777		Natural antisense transcript overlaps with AT1G22850	0.0229407	-0.0236555	0.768853	0.61323	NA	NA	0.807211	0.285692	0.0780629	0.0467992	0.293875	-0.505468
AT1G05780	AT1G05780	Vacuolar ATPase assembly integral membrane protein VMA21-like domain-containing protein	-0.121659	0.0157235	0.4917	0.929968	0.911297	0.999718	126.632	136.654	0.176931	0.17891	-0.687607	0.087885
AT1G05783	AT1G05783	hypothetical protein	-0.0422254	-0.0748053	0.856409	0.733358	0.984121	0.999718	36.9742	36.7925	0.233358	0.219588	-0.180947	-0.340662
AT1G05785	AT1G05785	Got1/Sft2-like vescicle transport protein family	0.0449109	0.0742463	0.797191	0.683262	0.975629	0.999718	179.136	185.301	0.174761	0.181969	0.256984	0.408016
AT1G05787		Natural antisense transcript overlaps with AT1G23110	NA	NA	NA	NA	NA	NA	0	0	NA	NA	NA	NA
AT1G05790	AT1G05790	lipase class 3 family protein	-0.1384	-0.0930221	0.421402	0.607394	0.885829	0.999718	614.056	636.004	0.172141	0.181049	-0.803991	-0.513796
AT1G05793			-0.0134485	-0.00159413	0.798554	0.972827	NA	NA	0.140182	0.302097	0.0526942	0.0467992	-0.255218	-0.0340632
AT1G05797			NA	NA	NA	NA	NA	NA	0	0	NA	NA	NA	NA
AT1G05800	DGL	alpha/beta-Hydrolases superfamily protein	NA	NA	NA	NA	NA	NA	0	0	NA	NA	NA	NA
AT1G05803			NA	NA	NA	NA	NA	NA	0	0	NA	NA	NA	NA
AT1G05805	AT1G05805	basic helix-loop-helix (bHLH) DNA-binding superfamily protein	0.0852373	0.133561	0.595679	0.391223	0.942135	0.999718	147.385	153.341	0.160636	0.155774	0.530625	0.857402
AT1G05807			NA	NA	NA	NA	NA	NA	0	0	NA	NA	NA	NA
AT1G05810	RABA5E	Rab GTPase-like A5A protein	-0.0126111	0.222799	0.955578	0.297439	0.995262	0.999718	52.5265	61.7	0.226395	0.213831	-0.055704	1.04194
AT1G05813			NA	NA	NA	NA	NA	NA	0	0	NA	NA	NA	NA
AT1G05817			NA	NA	NA	NA	NA	NA	0	0	NA	NA	NA	NA
AT1G05820	SPPL5	SIGNAL PEPTIDE PEPTIDASE-LIKE 5	-0.0248359	-0.0968563	0.902723	0.637952	0.990427	0.999718	74.3964	73.2209	0.203202	0.20583	-0.122222	-0.470564
AT1G05823			NA	NA	NA	NA	NA	NA	0	0	NA	NA	NA	NA
AT1G05827			NA	NA	NA	NA	NA	NA	0	0	NA	NA	NA	NA
AT1G05830	ATX2	trithorax-like protein 2	0.0124711	-0.016299	0.91072	0.878922	0.990716	0.999718	816.435	823.875	0.11122	0.106994	0.112131	-0.152336
AT1G05833		Natural antisense transcript overlaps with AT1G23820	0.0522966	0.0292818	0.550779	0.689016	NA	NA	1.15454	0.914151	0.0876586	0.0731696	0.596594	0.40019
AT1G05835	AT1G05835	PHD finger protein	-0.585459	-0.257539	0.00107191	0.197646	0.0556112	0.999718	175.837	197.959	0.178988	0.199908	-3.27094	-1.28829
AT1G05837		Natural antisense transcript overlaps with AT1G23830	NA	0.0303855	NA	0.518023	NA	NA	0	0.480869	NA	0.0470076	NA	0.646397
AT1G05840	AT1G05840	Eukaryotic aspartyl protease family protein	-0.160763	-0.160133	0.265583	0.281832	0.81663	0.999718	954.126	971.616	0.144403	0.148793	-1.11329	-1.07621
AT1G05843			NA	NA	NA	NA	NA	NA	0	0	NA	NA	NA	NA
AT1G05847			NA	NA	NA	NA	NA	NA	0	0	NA	NA	NA	NA
AT1G05850	POM1	Chitinase family protein	0.0315941	0.00531749	0.75082	0.956609	0.966452	0.999718	20621	20822	0.0994908	0.0977312	0.317558	0.0544093
AT1G05853			-0.000592784	-0.0236555	0.991862	0.61323	NA	NA	0.5589	0.285692	0.0581156	0.0467992	-0.0102001	-0.505468
AT1G05857			NA	NA	NA	NA	NA	NA	0	0	NA	NA	NA	NA
AT1G05860	AT1G05860	INO80 complex subunit D-like protein	0.275337	0.196808	0.0814991	0.205966	0.582667	0.999718	269.21	265.695	0.158053	0.155612	1.74205	1.26474
AT1G05863			-0.0134485	-0.0126248	0.798554	0.787341	NA	NA	0.200634	0.204819	0.0526942	0.0467992	-0.255218	-0.269765
AT1G05867		Natural antisense transcript overlaps with AT1G24280	0.0238119	NA	0.651349	NA	NA	NA	0.278536	0	0.0526942	NA	0.451888	NA
AT1G05870	AT1G05870	hypothetical protein (DUF1685)	-0.217427	-0.154343	0.151672	0.285131	0.712875	0.999718	295.42	308.184	0.15166	0.144399	-1.43365	-1.06886
AT1G05873		Natural antisense transcript overlaps with AT1G24290	-0.0137025	-0.00275964	0.888378	0.978298	NA	NA	1.14803	1.26078	0.0976256	0.101447	-0.140357	-0.0272028
AT1G05880	ARI12	RING/U-box superfamily protein	0.0113918	NA	0.828843	NA	NA	NA	0.179519	0	0.0526942	NA	0.216186	NA
AT1G05887			NA	NA	NA	NA	NA	NA	0	0	NA	NA	NA	NA
AT1G05890	ARI5	RING/U-box superfamily protein	-0.167531	-0.15484	0.21989	0.262569	0.786922	0.999718	1049.7	1074.1	0.136557	0.138208	-1.22682	-1.12034
AT1G05893			NA	NA	NA	NA	NA	NA	0	0	NA	NA	NA	NA
AT1G05894	AT1G05894	hypothetical protein	0.0532586	0.130421	0.749375	0.418033	0.966202	0.999718	4.40868	5.46373	0.166712	0.161046	0.319464	0.809839
AT1G05897			NA	NA	NA	NA	NA	NA	0	0	NA	NA	NA	NA
AT1G05900	NTH2	endonuclease III 2	0.197868	0.201998	0.234217	0.243242	0.797712	0.999718	133.431	136.97	0.166336	0.173103	1.18957	1.16692
AT1G05903			NA	NA	NA	NA	NA	NA	0	0	NA	NA	NA	NA
AT1G05907			NA	NA	NA	NA	NA	NA	0	0	NA	NA	NA	NA
AT1G05910	AT1G05910	cell division cycle protein 48-related / CDC48-like protein	-0.0429445	-0.0545049	0.676832	0.655759	0.955653	0.999718	1476.8	1498.62	0.103036	0.12227	-0.41679	-0.445775
AT1G05913			NA	0.0318494	NA	0.510454	NA	NA	0	0.468169	NA	0.0483938	NA	0.658131
AT1G05917			NA	NA	NA	NA	NA	NA	0	0	NA	NA	NA	NA
AT1G05920	AT1G05920	B3 domain protein (DUF313)	NA	0.00943654	NA	0.840199	NA	NA	0	0.159251	NA	0.0467992	NA	0.201639
AT1G05927		Natural antisense transcript overlaps with AT1G25211	NA	0.00943654	NA	0.840199	NA	NA	0	0.15394	NA	0.0467992	NA	0.201639
AT1G05930	AT1G05930	B3 domain protein (DUF313)	NA	NA	NA	NA	NA	NA	0	0	NA	NA	NA	NA
AT1G05933		Natural antisense transcript overlaps with AT1G25220	NA	NA	NA	NA	NA	NA	0	0	NA	NA	NA	NA
AT1G05937			-0.172214	-0.174479	0.400953	0.360199	0.876766	0.999718	7.4059	7.49016	0.205036	0.190691	-0.839921	-0.914986
AT1G05940	CAT9	cationic amino acid transporter 9	0.0217299	7.59783e-05	0.846241	0.999517	0.983353	0.999908	864.007	873.752	0.112058	0.125448	0.193917	0.000605656
AT1G05943			NA	NA	NA	NA	NA	NA	0	0	NA	NA	NA	NA
AT1G05947			NA	NA	NA	NA	NA	NA	0	0	NA	NA	NA	NA
AT1G05950	AT1G05950	hypothetical protein	0.0452444	0.0305832	0.725058	0.832374	0.962757	0.999718	301.308	305.599	0.128642	0.144494	0.351707	0.211657
AT1G05953			NA	NA	NA	NA	NA	NA	0	0	NA	NA	NA	NA
AT1G05957			NA	NA	NA	NA	NA	NA	0	0	NA	NA	NA	NA
AT1G05960	AT1G05960	ARM repeat superfamily protein	0.061297	0.0331556	0.587746	0.791721	0.940059	0.999718	647.37	653.324	0.113072	0.125553	0.542105	0.264076
AT1G05963			NA	NA	NA	NA	NA	NA	0	0	NA	NA	NA	NA
AT1G05967			NA	NA	NA	NA	NA	NA	0	0	NA	NA	NA	NA
AT1G05970	AT1G05970	RNA-binding (RRM/RBD/RNP motifs) family protein	-0.248529	-0.34918	0.117443	0.0490607	0.660545	0.853051	163.624	159.317	0.158744	0.177423	-1.5656	-1.96806
AT1G05973		Natural antisense transcript overlaps with AT1G26090	NA	NA	NA	NA	NA	NA	0	0	NA	NA	NA	NA
AT1G05977		Natural antisense transcript overlaps with AT1G26100	0.0215057	0.0102417	0.708382	0.829489	NA	NA	0.557986	0.461348	0.0574972	0.047557	0.37403	0.215356
AT1G05980	AT1G05980	tRNA-Thr	NA	NA	NA	NA	NA	NA	0	0	NA	NA	NA	NA
AT1G05983			NA	NA	NA	NA	NA	NA	0	0	NA	NA	NA	NA
AT1G05987			NA	NA	NA	NA	NA	NA	0	0	NA	NA	NA	NA
AT1G05990	AT1G05990	EF hand calcium-binding protein family	NA	NA	NA	NA	NA	NA	0	0	NA	NA	NA	NA
AT1G05993			0.0113918	NA	0.828843	NA	NA	NA	0.179519	0	0.0526942	NA	0.216186	NA
AT1G05997			0.0411956	0.0667413	0.576421	0.386247	NA	NA	0.66703	1.07711	0.0737454	0.0770291	0.55862	0.866443
AT1G06000	AT1G06000	UDP-Glycosyltransferase superfamily protein	-0.52443	-0.18432	0.00418278	0.401015	0.135176	0.999718	1360.04	1510.3	0.183109	0.219478	-2.86404	-0.839811
AT1G06002	AT1G06002	Natural antisense transcript overlaps with AT1G06000	-0.39341	-0.346895	0.0893694	0.107719	0.601033	0.999718	25.7411	26.4798	0.23159	0.21566	-1.69873	-1.60853
AT1G06003		Natural antisense transcript overlaps with AT1G26500	0.0113918	NA	0.828843	NA	NA	NA	0.179519	0	0.0526942	NA	0.216186	NA
AT1G06007			NA	NA	NA	NA	NA	NA	0	0	NA	NA	NA	NA
AT1G06010	AT1G06010	basic leucine zipper/W2 domain protein	-0.0479633	-0.0101753	0.733873	0.941407	0.964987	0.999718	280.5	289.915	0.141078	0.138436	-0.339978	-0.0735019
AT1G06013			0.0113918	NA	0.828843	NA	NA	NA	0.139268	0	0.0526942	NA	0.216186	NA
AT1G06017		Natural antisense transcript overlaps with AT1G26750	0.0238119	NA	0.651349	NA	NA	NA	0.335622	0	0.0526942	NA	0.451888	NA
AT1G06020	AT1G06020	pfkB-like carbohydrate kinase family protein	0.0515633	0.0400096	0.728967	0.790858	0.964456	NA	3.8891	3.69663	0.148812	0.150867	0.3465	0.265197
AT1G06023			NA	NA	NA	NA	NA	NA	0	0	NA	NA	NA	NA
AT1G06027			NA	0.0204672	NA	0.661864	NA	NA	0	0.31319	NA	0.0467992	NA	0.437341
AT1G06030	AT1G06030	pfkB-like carbohydrate kinase family protein	-0.0625119	-0.057537	0.532748	0.521655	NA	NA	1.1406	1.15772	0.100209	0.0897898	-0.623817	-0.640796
AT1G06033			0.0818095	0.191638	0.595375	0.249585	0.942067	0.999718	6.12575	7.78952	0.154049	0.166446	0.531063	1.15136
AT1G06037			NA	NA	NA	NA	NA	NA	0	0	NA	NA	NA	NA
AT1G06040	STO	B-box zinc finger family protein	0.0589072	-0.116324	0.616916	0.445942	0.946225	0.999718	2312.58	2202.9	0.117761	0.152616	0.500226	-0.762198
AT1G06043			NA	NA	NA	NA	NA	NA	0	0	NA	NA	NA	NA
AT1G06045	AT1G06045	hypothetical protein	NA	0.0440444	NA	0.412915	NA	NA	0	0.626381	NA	0.053793	NA	0.818774
AT1G06047			NA	NA	NA	NA	NA	NA	0	0	NA	NA	NA	NA
AT1G06050	AT1G06050	ENHANCED DISEASE RESISTANCE-like protein (DUF1336)	-0.292388	-0.165614	0.119678	0.366921	0.665965	0.999718	201.385	215.295	0.187895	0.183556	-1.55613	-0.902256
AT1G06053			NA	NA	NA	NA	NA	NA	0	0	NA	NA	NA	NA
AT1G06057			-0.0258687	0.00144537	0.623483	0.981903	NA	NA	0.280363	0.599922	0.0526942	0.063719	-0.490921	0.0226834
AT1G06060	AT1G06060	LisH and RanBPM domains containing protein	0.0189336	-0.0368137	0.905449	0.8201	0.990716	0.999718	328.095	326.992	0.1594	0.161877	0.11878	-0.227417
AT1G06063			NA	NA	NA	NA	NA	NA	0	0	NA	NA	NA	NA
AT1G06067			NA	NA	NA	NA	NA	NA	0	0	NA	NA	NA	NA
AT1G06070	AT1G06070	Basic-leucine zipper (bZIP) transcription factor family protein	0.0704437	0.00881067	0.600845	0.953189	0.943968	0.999718	413.616	411.83	0.134644	0.15009	0.523185	0.0587028
AT1G06073			0.0113918	NA	0.828843	NA	NA	NA	0.167811	0	0.0526942	NA	0.216186	NA
AT1G06080	ADS1	delta 9 desaturase 1	-0.471237	-0.399962	0.0140953	0.0439831	0.267467	0.831529	724.437	746.83	0.191964	0.198566	-2.45482	-2.01425
AT1G06083		Natural antisense transcript overlaps with AT1G27300	-0.161593	-0.123268	0.369854	0.461605	0.865858	0.999718	4.30954	4.59252	0.180199	0.167436	-0.896747	-0.736207
AT1G06087			0.0841709	0.028343	0.39185	0.670288	NA	NA	1.02285	0.684649	0.0982997	0.0665715	0.856268	0.425753
AT1G06090	AT1G06090	Fatty acid desaturase family protein	-0.0871491	0.127772	0.563968	0.442513	NA	0.999718	2.64329	4.52003	0.15105	0.16638	-0.576957	0.767956
AT1G06093			0.0779878	-0.00159413	0.372553	0.972827	NA	NA	1.08996	0.302097	0.0874594	0.0467992	0.891702	-0.0340632
AT1G06097			NA	0.00943654	NA	0.840199	NA	NA	0	0.159251	NA	0.0467992	NA	0.201639
AT1G06100	AT1G06100	Fatty acid desaturase family protein	0.0772052	0.0495991	0.581789	0.68816	NA	NA	2.24135	2.09937	0.140176	0.12358	0.550773	0.401353
AT1G06103			NA	NA	NA	NA	NA	NA	0	0	NA	NA	NA	NA
AT1G06110	SKIP16	SKP1/ASK-interacting protein 16	-0.0188321	-0.0826454	0.883095	0.525171	0.987748	0.999718	593.26	590.319	0.128068	0.130069	-0.147047	-0.635395
AT1G06113			-0.0226043	-0.00926622	0.818276	0.917159	NA	NA	1.26893	1.39534	0.0983807	0.0890866	-0.229763	-0.104014
AT1G06117			NA	NA	NA	NA	NA	NA	0	0	NA	NA	NA	NA
AT1G06120	AT1G06120	Fatty acid desaturase family protein	NA	NA	NA	NA	NA	NA	0	0	NA	NA	NA	NA
AT1G06123			NA	NA	NA	NA	NA	NA	0	0	NA	NA	NA	NA
AT1G06127			NA	NA	NA	NA	NA	NA	0	0	NA	NA	NA	NA
AT1G06130	GLX2-4	glyoxalase 2-4	0.0258409	0.0676489	0.867485	0.661085	0.985174	0.999718	458.698	476.066	0.154872	0.154303	0.166854	0.438416
AT1G06133			NA	NA	NA	NA	NA	NA	0	0	NA	NA	NA	NA
AT1G06135	AT1G06135	transmembrane protein	NA	NA	NA	NA	NA	NA	0	0	NA	NA	NA	NA
AT1G06137	AT1G06137	transmembrane protein	NA	NA	NA	NA	NA	NA	0	0	NA	NA	NA	NA
AT1G06140	MEF3	Pentatricopeptide repeat (PPR) superfamily protein	0.225387	0.284138	0.316304	0.175816	0.845905	0.999718	16.2542	18.0394	0.224918	0.20989	1.00208	1.35375
AT1G06143	AT1G06143	basic helix loop helix DNA-binding superfamily protein	0.0382979	0.136433	0.855121	0.484927	0.984121	0.999718	67.7751	72.4232	0.209751	0.19535	0.182588	0.698401
AT1G06147			NA	NA	NA	NA	NA	NA	0	0	NA	NA	NA	NA
AT1G06148	AT1G06148	hypothetical protein	0.0506422	0.117905	0.768299	0.456487	0.97178	0.999718	17.5446	21.6774	0.171901	0.158337	0.2946	0.744644
AT1G06150	EMB1444	basic helix loop helix (bHLH) DNA-binding superfamily protein	0.0782479	-0.0326195	0.556716	0.839386	0.93192	0.999718	348.072	339.982	0.133137	0.160941	0.587726	-0.202679
AT1G06153		Natural antisense transcript overlaps with AT1G28390	-0.0338877	0.0212478	0.700859	0.831389	NA	NA	1.23962	1.94231	0.0882124	0.0997919	-0.384161	0.212921
AT1G06157			NA	NA	NA	NA	NA	NA	0	0	NA	NA	NA	NA
AT1G06160	ORA59	octadecanoid-responsive AP2/ERF 59	NA	NA	NA	NA	NA	NA	0	0	NA	NA	NA	NA
AT1G06163			NA	NA	NA	NA	NA	NA	0	0	NA	NA	NA	NA
AT1G06170	AT1G06170	basic helix-loop-helix (bHLH) DNA-binding superfamily protein	0.318178	0.30964	0.170236	0.157719	0.7333	0.999718	28.6994	29.3581	0.232002	0.21917	1.37145	1.41279
AT1G06173			NA	NA	NA	NA	NA	NA	0	0	NA	NA	NA	NA
AT1G06177			-0.0332953	0.0319669	0.857184	0.854759	0.984121	0.999718	14.1476	16.2079	0.185015	0.174635	-0.17996	0.18305
AT1G06180	MYB13	myb domain protein 13	-0.396572	-0.189269	0.0345133	0.387774	0.414604	0.999718	189.746	202.164	0.187591	0.219147	-2.11402	-0.863661
AT1G06187			NA	NA	NA	NA	NA	NA	0	0	NA	NA	NA	NA
AT1G06190	RHON1	Rho termination factor	-0.143984	0.0505806	0.264921	0.706622	0.816314	0.999718	442.624	485.32	0.129153	0.134381	-1.11484	0.376397
AT1G06197			0.0355186	NA	0.502678	NA	NA	NA	0.503432	0	0.0529905	NA	0.670282	NA
AT1G06200	AT1G06200	Peptidase S24/S26A/S26B/S26C family protein	-0.168458	-0.114843	0.199458	0.392192	0.76432	0.999718	623.363	647.329	0.13129	0.134217	-1.2831	-0.85565
AT1G06203			NA	NA	NA	NA	NA	NA	0	0	NA	NA	NA	NA
AT1G06207		Natural antisense transcript overlaps with AT1G29040	-0.171147	-0.125878	0.187251	0.232855	NA	NA	3.01959	3.05488	0.12978	0.10551	-1.31875	-1.19304
AT1G06210	AT1G06210	ENTH/VHS/GAT family protein	-0.19982	-0.210366	0.156436	0.176877	0.716835	0.999718	1012.94	1024.98	0.141	0.155777	-1.41716	-1.35043
AT1G06213		Natural antisense transcript overlaps with AT1G29041	0.0747339	0.0483104	0.647368	0.726841	NA	NA	3.33612	3.2577	0.163381	0.138294	0.457422	0.34933
AT1G06217		Natural antisense transcript overlaps with AT1G29050	0.0113918	0.0317793	0.828843	0.511128	NA	NA	0.179519	0.46713	0.0526942	0.0483642	0.216186	0.657083
AT1G06220	MEE5	Ribosomal protein S5/Elongation factor G/III/V family protein	0.126451	0.0664135	0.272782	0.575782	0.823142	0.999718	1646.8	1641.23	0.115303	0.11869	1.09668	0.559557
AT1G06225	CLE3	CLAVATA3/ESR-RELATED 3	NA	0.00943654	NA	0.840199	NA	NA	0	0.15394	NA	0.0467992	NA	0.201639
AT1G06227		Natural antisense transcript overlaps with AT1G29418	0.0238119	NA	0.651349	NA	NA	NA	0.335622	0	0.0526942	NA	0.451888	NA
AT1G06230	GTE4	global transcription factor group E4	0.0676939	0.0535253	0.492813	0.619883	0.911297	0.999718	1536.07	1558.36	0.0987018	0.10791	0.685842	0.496016
AT1G06233			0.446716	0.308815	0.04484	0.125756	0.46364	0.999718	40.9525	36.8018	0.222673	0.201701	2.00615	1.53105
AT1G06237			0.15076	0.27803	0.514455	0.197681	0.918916	0.999718	18.9216	22.2212	0.231256	0.21583	0.651916	1.28819
AT1G06240	AT1G06240	diiron containing four-helix bundle family ferritin protein, putative (Protein of unknown function DUF455)	0.0394	-0.0227099	0.784712	0.891456	0.974093	0.999718	201.975	200.888	0.144226	0.166419	0.273184	-0.136462
AT1G06243			0.228107	0.233169	0.326489	0.283429	0.846511	0.999718	29.9903	31.1704	0.232475	0.217377	0.98121	1.07265
AT1G06247			0.24467	0.105106	0.25261	0.548174	0.808283	0.999718	17.5769	15.8237	0.213866	0.175032	1.14403	0.600499
AT1G06250	AT1G06250	alpha/beta-Hydrolases superfamily protein	0.281296	-0.0550844	0.201346	0.761053	0.766034	0.999718	10.3423	6.91346	0.220154	0.18114	1.27773	-0.304099
AT1G06253			NA	NA	NA	NA	NA	NA	0	0	NA	NA	NA	NA
AT1G06257		Natural antisense transcript overlaps with AT1G29420	0.0113918	NA	0.828843	NA	NA	NA	0.139268	0	0.0526942	NA	0.216186	NA
AT1G06260	AT1G06260	Cysteine proteinases superfamily protein	-0.00102838	-0.00159413	0.984429	0.972827	NA	NA	0.307992	0.303136	0.0526942	0.0467992	-0.0195161	-0.0340632
AT1G06263			NA	NA	NA	NA	NA	NA	0	0	NA	NA	NA	NA
AT1G06265	AT1G06265	Natural antisense transcript overlaps with AT1G06260	-0.0185204	-0.214322	0.930051	0.283219	0.993427	0.999718	98.2799	91.5697	0.210987	0.199719	-0.0877801	-1.07312
AT1G06267			0.0927149	0.130866	0.441254	0.26059	NA	NA	2.58363	3.56793	0.120397	0.116325	0.770078	1.125
AT1G06270	AT1G06270	Pentatricopeptide repeat (PPR) superfamily protein	0.162971	0.226331	0.484249	0.302769	0.908379	0.999718	93.2929	101.334	0.232987	0.219629	0.699485	1.03051
AT1G06273			0.0232586	0.0432911	0.840358	0.705743	NA	NA	3.01865	3.39526	0.115464	0.114654	0.201436	0.377579
AT1G06277			0.228256	0.199847	0.133304	0.133028	NA	NA	2.91735	3.20871	0.152049	0.133031	1.5012	1.50227
AT1G06280	LBD2	LOB domain-containing protein 2	0.0944893	0.0440111	0.29922	0.520247	NA	NA	1.56462	0.764955	0.0910208	0.0684502	1.03811	0.642965
AT1G06283			0.175712	0.227979	0.350623	0.181645	0.856472	0.999718	15.2589	18.8453	0.188254	0.170681	0.933382	1.33571
AT1G06287			NA	NA	NA	NA	NA	NA	0	0	NA	NA	NA	NA
AT1G06290	ACX3	acyl-CoA oxidase 3	-0.0709414	-0.0761389	0.511473	0.591133	0.918531	0.999718	1005.34	1021.32	0.108052	0.141734	-0.656546	-0.537195
AT1G06293			NA	0.00943654	NA	0.840199	NA	NA	0	0.16029	NA	0.0467992	NA	0.201639
AT1G06297			NA	NA	NA	NA	NA	NA	0	0	NA	NA	NA	NA
AT1G06303			NA	NA	NA	NA	NA	NA	0	0	NA	NA	NA	NA
AT1G06307			NA	NA	NA	NA	NA	NA	0	0	NA	NA	NA	NA
AT1G06310	ACX6	acyl-CoA oxidase 6	-0.115988	-0.191476	0.619026	0.377713	0.946427	0.999718	58.0807	55.141	0.233268	0.217063	-0.497231	-0.882118
AT1G06313			0.0419671	NA	0.462683	NA	NA	NA	0.526848	0	0.057142	NA	0.734437	NA
AT1G06317			NA	NA	NA	NA	NA	NA	0	0	NA	NA	NA	NA
AT1G06320	AT1G06320	hypothetical protein	-0.0236058	0.111897	0.911157	0.577466	0.990716	0.999718	8.35299	10.0381	0.211561	0.200861	-0.111579	0.557089
AT1G06323			0.0113918	NA	0.828843	NA	NA	NA	0.167811	0	0.0526942	NA	0.216186	NA
AT1G06327			NA	NA	NA	NA	NA	NA	0	0	NA	NA	NA	NA
AT1G06330	AT1G06330	Heavy metal transport/detoxification superfamily protein	NA	NA	NA	NA	NA	NA	0	0	NA	NA	NA	NA
AT1G06333			NA	NA	NA	NA	NA	NA	0	0	NA	NA	NA	NA
AT1G06337		Natural antisense transcript overlaps with AT1G30475	0.0136315	0.0119328	0.880642	0.838173	NA	NA	0.887865	1.0508	0.0907824	0.0584278	0.150156	0.204231
AT1G06340	AT1G06340	Plant Tudor-like protein	0.0238119	NA	0.651349	NA	NA	NA	0.278536	0	0.0526942	NA	0.451888	NA
AT1G06343			NA	0.00943654	NA	0.840199	NA	NA	0	0.15394	NA	0.0467992	NA	0.201639
AT1G06347			NA	NA	NA	NA	NA	NA	0	0	NA	NA	NA	NA
AT1G06350	ADS4	Fatty acid desaturase family protein	-0.112925	0.0182783	0.52755	0.909924	0.921148	0.999718	6.1054	7.89973	0.178749	0.161563	-0.63175	0.113134
AT1G06353			NA	0.0204672	NA	0.661864	NA	NA	0	0.31319	NA	0.0467992	NA	0.437341
AT1G06357			NA	NA	NA	NA	NA	NA	0	0	NA	NA	NA	NA
AT1G06360	AT1G06360	Fatty acid desaturase family protein	-0.417013	-0.204084	0.0733153	0.353068	0.564536	0.999718	21.4661	24.2884	0.232856	0.219762	-1.79086	-0.928655
AT1G06363			NA	NA	NA	NA	NA	NA	0	0	NA	NA	NA	NA
AT1G06370	AT1G06370	pseudogene of Alg9-like mannosyltransferase family	0.153978	-0.0126246	0.474634	0.951558	0.903711	0.999718	54.6517	51.1898	0.215366	0.207812	0.71496	-0.0607501
AT1G06373			NA	NA	NA	NA	NA	NA	0	0	NA	NA	NA	NA
AT1G06377			NA	NA	NA	NA	NA	NA	0	0	NA	NA	NA	NA
AT1G06380	AT1G06380	Ribosomal protein L1p/L10e family	0.129641	0.110304	0.473977	0.53453	0.903435	0.999718	113.029	114.29	0.181056	0.177593	0.716024	0.621105
AT1G06383			NA	NA	NA	NA	NA	NA	0	0	NA	NA	NA	NA
AT1G06387			-0.0778959	-0.0719837	0.419271	0.399091	NA	NA	1.63635	1.63301	0.0964431	0.085365	-0.807687	-0.843246
AT1G06390	GSK1	GSK3/SHAGGY-like protein kinase 1	-0.170831	-0.135	0.156218	0.154093	0.716835	0.999718	1385.03	1432.05	0.120481	0.0947224	-1.41791	-1.42522
AT1G06393			NA	NA	NA	NA	NA	NA	0	0	NA	NA	NA	NA
AT1G06397			NA	NA	NA	NA	NA	NA	0	0	NA	NA	NA	NA
AT1G06400	ARA-2	Ras-related small GTP-binding family protein	-0.126041	-0.0154268	0.390379	0.918909	0.872388	0.999718	453.464	481.947	0.146741	0.151528	-0.858931	-0.101809
AT1G06403			NA	NA	NA	NA	NA	NA	0	0	NA	NA	NA	NA
AT1G06407			-0.0134485	-0.0126248	0.798554	0.787341	NA	NA	0.140182	0.142846	0.0526942	0.0467992	-0.255218	-0.269765
AT1G06410	TPS7	trehalose-phosphatase/synthase 7	0.085061	0.0193676	0.406218	0.860629	0.87989	0.999718	1968.92	1959.3	0.102413	0.11031	0.830567	0.175574
AT1G06413			NA	NA	NA	NA	NA	NA	0	0	NA	NA	NA	NA
AT1G06417			NA	NA	NA	NA	NA	NA	0	0	NA	NA	NA	NA
AT1G06420	AT1G06420	DNA ligase-like protein	-0.192695	-0.0744397	0.327428	0.695978	0.846511	0.999718	84.7744	90.8256	0.196766	0.190502	-0.979307	-0.390755
AT1G06423		Natural antisense transcript overlaps with AT1G31200	0.0342963	0.0418564	0.713281	0.660774	NA	NA	0.938138	0.980396	0.0933351	0.0953785	0.367453	0.438845
AT1G06427			-0.0208071	-0.0189082	0.723268	0.712739	NA	NA	0.588356	0.588828	0.0587613	0.0513559	-0.354095	-0.368179
AT1G06430	FTSH8	FTSH protease 8	-0.375557	-0.232805	0.00999883	0.177653	0.221988	0.999718	2756.75	2928.02	0.145798	0.172701	-2.57587	-1.34802
AT1G06433			NA	NA	NA	NA	NA	NA	0	0	NA	NA	NA	NA
AT1G06437			NA	NA	NA	NA	NA	NA	0	0	NA	NA	NA	NA
AT1G06440	AT1G06440	Ubiquitin carboxyl-terminal hydrolase family protein	0.151905	0.121161	0.515025	0.580133	0.918916	0.999718	18.2039	18.188	0.233329	0.219022	0.651033	0.553191
AT1G06443			NA	NA	NA	NA	NA	NA	0	0	NA	NA	NA	NA
AT1G06447			NA	NA	NA	NA	NA	NA	0	0	NA	NA	NA	NA
AT1G06450	AT1G06450	Polynucleotidyl transferase, ribonuclease H-like superfamily protein	0.151919	0.110012	0.415547	0.542452	0.883997	0.999718	113.902	114.154	0.186594	0.180611	0.814171	0.609109
AT1G06453			NA	NA	NA	NA	NA	NA	0	0	NA	NA	NA	NA
AT1G06457			0.0363835	0.00943654	0.50862	0.840199	NA	NA	0.458055	0.15394	0.0550441	0.0467992	0.660988	0.201639
AT1G06460	ACD32.1	alpha-crystallin domain 32.1	0.390847	0.514766	0.00564733	0.0176372	0.158539	0.579057	421.191	520.242	0.141223	0.216913	2.76759	2.37315
AT1G06463			0.0411031	0.0318494	0.469349	0.510454	NA	NA	0.51514	0.468169	0.0568084	0.0483938	0.723539	0.658131
AT1G06467			NA	NA	NA	NA	NA	NA	0	0	NA	NA	NA	NA
AT1G06470	AT1G06470	Nucleotide/sugar transporter family protein	-0.262354	0.0486692	0.0354394	0.74602	0.41756	0.999718	691.839	790.236	0.124734	0.150263	-2.1033	0.323892
AT1G06473			-0.152016	0.114681	0.386754	0.519603	0.872388	0.999718	3.7131	6.09376	0.175636	0.178088	-0.865519	0.643957
AT1G06475	AT1G06475	transmembrane protein	-0.216256	0.0686143	0.352121	0.753978	0.856579	0.999718	30.6582	37.5945	0.232413	0.218936	-0.930482	0.313398
AT1G06480	AT1G06480	tRNA-Ile	NA	NA	NA	NA	NA	NA	0	0	NA	NA	NA	NA
AT1G06483			NA	NA	NA	NA	NA	NA	0	0	NA	NA	NA	NA
AT1G06487			NA	NA	NA	NA	NA	NA	0	0	NA	NA	NA	NA
AT1G06490	CalS7	glucan synthase-like 7	-0.146573	-0.151395	0.499501	0.490878	0.914021	0.999718	143.45	142.564	0.217057	0.219759	-0.675275	-0.688913
AT1G06493			NA	NA	NA	NA	NA	NA	0	0	NA	NA	NA	NA
AT1G06497			NA	NA	NA	NA	NA	NA	0	0	NA	NA	NA	NA
AT1G06500	AT1G06500	hypothetical protein	-0.134962	-0.106048	0.415208	0.484482	0.883997	0.999718	188.473	194.446	0.165645	0.15169	-0.814763	-0.699113
AT1G06507			NA	NA	NA	NA	NA	NA	0	0	NA	NA	NA	NA
AT1G06510	AT1G06510	forkhead-associated domain protein	-0.000800309	-0.123115	0.995994	0.453486	0.999241	0.999718	178.56	173.098	0.15939	0.164238	-0.00502106	-0.749616
AT1G06513			NA	NA	NA	NA	NA	NA	0	0	NA	NA	NA	NA
AT1G06515	AT1G06515	transmembrane protein, putative (DUF3317)	-0.0725933	-0.0444715	0.533748	0.713971	0.922609	0.999718	441.981	455.138	0.116654	0.121332	-0.622295	-0.366528
AT1G06517			NA	NA	NA	NA	NA	NA	0	0	NA	NA	NA	NA
AT1G06520	GPAT1	glycerol-3-phosphate acyltransferase 1	0.721937	0.429635	0.000209856	0.0427178	0.0184837	0.824647	310.73	283.29	0.194758	0.212013	3.70685	2.02646
AT1G06527			NA	NA	NA	NA	NA	NA	0	0	NA	NA	NA	NA
AT1G06530	PMD2	Tropomyosin-like protein	0.0790663	0.0550376	0.528854	0.666704	0.92171	0.999718	630.783	637.307	0.125551	0.127794	0.629756	0.430675
AT1G06533			NA	NA	NA	NA	NA	NA	0	0	NA	NA	NA	NA
AT1G06537			NA	NA	NA	NA	NA	NA	0	0	NA	NA	NA	NA
AT1G06540	AT1G06540	hypothetical protein	0.128887	0.109525	0.567736	0.592699	0.934719	0.999718	12.7261	12.925	0.225568	0.204747	0.571388	0.534929
AT1G06543			NA	NA	NA	NA	NA	NA	0	0	NA	NA	NA	NA
AT1G06547			0.0827077	0.025394	0.630307	0.864772	0.948806	0.999718	6.21818	5.58918	0.171844	0.149111	0.481295	0.170303
AT1G06550	AT1G06550	ATP-dependent caseinolytic (Clp) protease/crotonase family protein	0.104131	0.0669792	0.301214	0.567932	0.839307	0.999718	2016.96	2029.16	0.100723	0.117281	1.03383	0.5711
AT1G06553			-0.0667754	-0.0856447	0.675186	0.537946	NA	NA	2.72347	2.58353	0.159353	0.139051	-0.419041	-0.615922
AT1G06557			NA	NA	NA	NA	NA	NA	0	0	NA	NA	NA	NA
AT1G06560	AT1G06560	NOL1/NOP2/sun family protein	0.258005	-0.00859808	0.156923	0.965328	0.717081	0.999718	229.448	207.225	0.182272	0.197801	1.4155	-0.0434684
AT1G06567			0.27607	0.163082	0.227361	0.43213	0.790781	0.999718	13.0505	12.1824	0.228689	0.207602	1.20718	0.785552
AT1G06570	PDS1	4-hydroxyphenylpyruvate dioxygenase	-0.182485	-0.0512556	0.260691	0.774725	0.812781	0.999718	915.276	979.977	0.162243	0.179091	-1.12476	-0.286199
AT1G06573		Natural antisense transcript overlaps with AT1G32460	-0.000364612	-0.0722579	0.997726	0.3623	NA	NA	1.98625	1.16326	0.127914	0.079318	-0.00285045	-0.910991
AT1G06577			NA	NA	NA	NA	NA	NA	0	0	NA	NA	NA	NA
AT1G06580	AT1G06580	Pentatricopeptide repeat (PPR) superfamily protein	-0.102198	0.0603239	0.631031	0.76141	0.948909	0.999718	63.4806	70.1099	0.212791	0.198676	-0.480276	0.30363
AT1G06583			0.0113918	NA	0.828843	NA	NA	NA	0.167811	0	0.0526942	NA	0.216186	NA
AT1G06587			0.283801	0.106843	0.223509	0.624009	0.788871	0.999718	17.9769	15.9638	0.233149	0.217967	1.21725	0.490177
AT1G06590	AT1G06590	anaphase-promoting complex subunit	0.130313	-0.0127437	0.485382	0.946749	0.909367	0.999718	242.157	231.482	0.186783	0.190804	0.697673	-0.0667898
AT1G06593			0.0237276	-0.00949415	0.815525	0.895644	NA	NA	1.38295	1.03851	0.101702	0.0723824	0.233305	-0.131167
AT1G06603			NA	NA	NA	NA	NA	NA	0	0	NA	NA	NA	NA
AT1G06607			NA	NA	NA	NA	NA	NA	0	0	NA	NA	NA	NA
AT1G06610	AT1G06610	tRNA-Ala	NA	NA	NA	NA	NA	NA	0	0	NA	NA	NA	NA
AT1G06613			NA	NA	NA	NA	NA	NA	0	0	NA	NA	NA	NA
AT1G06617			NA	NA	NA	NA	NA	NA	0	0	NA	NA	NA	NA
AT1G06620	AT1G06620	2-oxoglutarate (2OG) and Fe(II)-dependent oxygenase superfamily protein	0.202427	0.192825	0.212098	0.163422	0.779179	0.999718	3.96055	5.00614	0.162225	0.138359	1.24782	1.39365
AT1G06627			NA	NA	NA	NA	NA	NA	0	0	NA	NA	NA	NA
AT1G06630	AT1G06630	F-box/RNI-like superfamily protein	-0.00262893	-0.121744	0.982688	0.345837	0.998395	0.999718	532.142	518.784	0.121152	0.129145	-0.0216994	-0.942696
AT1G06633			NA	NA	NA	NA	NA	NA	0	0	NA	NA	NA	NA
AT1G06637			NA	NA	NA	NA	NA	NA	0	0	NA	NA	NA	NA
AT1G06640	AT1G06640	2-oxoglutarate (2OG) and Fe(II)-dependent oxygenase superfamily protein	0.305734	0.153199	0.0668294	0.368843	0.544756	0.999718	478.297	456.78	0.166811	0.170478	1.83282	0.898643
AT1G06645	AT1G06645	2-oxoglutarate (2OG) and Fe(II)-dependent oxygenase superfamily protein	0.655358	0.654899	0.00313603	0.00175273	0.112327	0.150911	24.0618	24.2408	0.221848	0.209285	2.95408	3.12922
AT1G06650	AT1G06650	2-oxoglutarate (2OG) and Fe(II)-dependent oxygenase superfamily protein	0.14843	0.232234	0.400978	0.200723	0.876766	0.999718	212.278	226.077	0.176728	0.181504	0.839877	1.27949
AT1G06657			NA	NA	NA	NA	NA	NA	0	0	NA	NA	NA	NA
AT1G06660	JASON	aspartyl/glutamyl-tRNA(Asn/Gln) amidotransferase subunit	0.260501	0.12857	0.262932	0.557008	0.814133	0.999718	248.707	233.969	0.232697	0.21892	1.11949	0.587291
AT1G06663			NA	NA	NA	NA	NA	NA	0	0	NA	NA	NA	NA
AT1G06667			NA	NA	NA	NA	NA	NA	0	0	NA	NA	NA	NA
AT1G06670	NIH	nuclear DEIH-boxhelicase	0.0745698	0.0125223	0.577185	0.921452	0.937549	0.999718	1203.37	1197.86	0.133757	0.126995	0.557501	0.0986046
AT1G06673			NA	NA	NA	NA	NA	NA	0	0	NA	NA	NA	NA
AT1G06677			NA	NA	NA	NA	NA	NA	0	0	NA	NA	NA	NA
AT1G06680	PSBP-1	photosystem II subunit P-1	-0.0442434	-0.100467	0.779796	0.531035	0.973384	0.999718	8653.72	8620.5	0.158247	0.160382	-0.279585	-0.626426
AT1G06683			NA	NA	NA	NA	NA	NA	0	0	NA	NA	NA	NA
AT1G06687			-0.0134485	-0.0126248	0.798554	0.787341	NA	NA	0.140182	0.142846	0.0526942	0.0467992	-0.255218	-0.269765
AT1G06690	AT1G06690	NAD(P)-linked oxidoreductase superfamily protein	-0.0910519	-0.221703	0.618202	0.244063	0.946348	0.999718	360.024	345.926	0.182688	0.190321	-0.498401	-1.16489
AT1G06693			NA	NA	NA	NA	NA	NA	0	0	NA	NA	NA	NA
AT1G06697			NA	NA	NA	NA	NA	NA	0	0	NA	NA	NA	NA
AT1G06700	AT1G06700	Protein kinase superfamily protein	-0.185109	-0.0633817	0.175011	0.664719	0.73806	0.999718	1200.39	1278.58	0.136483	0.146241	-1.35628	-0.433407
AT1G06703			-0.0134485	-0.0126248	0.798554	0.787341	NA	NA	0.140182	0.142846	0.0526942	0.0467992	-0.255218	-0.269765
AT1G06707			NA	NA	NA	NA	NA	NA	0	0	NA	NA	NA	NA
AT1G06710	AT1G06710	Tetratricopeptide repeat (TPR)-like superfamily protein	0.16427	0.136612	0.38638	0.469851	0.872236	0.999718	106.096	107.105	0.189644	0.189024	0.866201	0.722721
AT1G06713			NA	NA	NA	NA	NA	NA	0	0	NA	NA	NA	NA
AT1G06717		Natural antisense transcript overlaps with AT1G34000	0.00316533	0.0425016	0.979124	0.753741	NA	NA	2.87838	3.3402	0.120968	0.13548	0.0261666	0.313711
AT1G06720	AT1G06720	P-loop containing nucleoside triphosphate hydrolases superfamily protein	0.249499	0.104079	0.0537442	0.432607	0.496995	0.999718	533.429	513.317	0.129348	0.132628	1.92889	0.784739
AT1G06723			NA	NA	NA	NA	NA	NA	0	0	NA	NA	NA	NA
AT1G06727			NA	0.00943654	NA	0.840199	NA	NA	0	0.15394	NA	0.0467992	NA	0.201639
AT1G06730	AT1G06730	pfkB-like carbohydrate kinase family protein	0.0275417	-0.0591786	0.86848	0.726171	0.985174	0.999718	296.045	290.94	0.166326	0.168974	0.165589	-0.350224
AT1G06733			NA	NA	NA	NA	NA	NA	0	0	NA	NA	NA	NA
AT1G06737			0.0799364	0.307409	0.668655	0.115037	0.954747	0.999718	5.58394	8.00709	0.18677	0.195063	0.427994	1.57595
AT1G06740	MUG3	MuDR family transposase	0.0339145	0.0155837	0.848187	0.921392	0.983475	0.999718	179.281	181.573	0.177162	0.15792	0.191432	0.0986807
AT1G06743			0.0238119	NA	0.651349	NA	NA	NA	0.335622	0	0.0526942	NA	0.451888	NA
AT1G06747			0.0411031	NA	0.469349	NA	NA	NA	0.51514	0	0.0568084	NA	0.723539	NA
AT1G06750	AT1G06750	P-loop containing nucleoside triphosphate hydrolases superfamily protein	0.0186261	-0.0558869	0.925516	0.760555	0.992338	0.999718	7.15268	6.53678	0.199235	0.183385	0.0934882	-0.304753
AT1G06753		Natural antisense transcript overlaps with AT1G34370	NA	NA	NA	NA	NA	NA	0	0	NA	NA	NA	NA
AT1G06757			-0.0258687	-0.0236555	0.623483	0.61323	NA	NA	0.352075	0.358637	0.0526942	0.0467992	-0.490921	-0.505468
AT1G06760	AT1G06760	winged-helix DNA-binding transcription factor family protein	-0.169598	0.160827	0.142435	0.286556	0.70208	0.999718	2559.26	2963.94	0.115626	0.150912	-1.46678	1.06571
AT1G06770	DRIP1	DREB2A-interacting protein 1	-0.158711	0.0357413	0.361091	0.846117	0.85938	0.999718	195.815	216.357	0.17378	0.184162	-0.913289	0.194075
AT1G06773			-0.0212574	-0.0357346	0.813876	0.587867	NA	NA	0.839586	0.655423	0.090292	0.0659395	-0.235429	-0.54193
AT1G06777			NA	0.00943654	NA	0.840199	NA	NA	0	0.159251	NA	0.0467992	NA	0.201639
AT1G06780	GAUT6	galacturonosyltransferase 6	-0.0539357	0.287751	0.712434	0.0665723	0.959609	0.930837	486.198	572.913	0.14633	0.156851	-0.368589	1.83455
AT1G06783			NA	NA	NA	NA	NA	NA	0	0	NA	NA	NA	NA
AT1G06787		Natural antisense transcript overlaps with AT1G34630	-0.0368958	-0.0344694	0.618368	0.601089	NA	NA	0.648808	0.650801	0.0740634	0.0659278	-0.498165	-0.522835
AT1G06790	AT1G06790	RNA polymerase Rpb7 N-terminal domain-containing protein	-0.0977797	0.0199084	0.582788	0.904792	0.938748	0.999718	227.195	243.24	0.178002	0.166443	-0.549317	0.119611
AT1G06797			NA	NA	NA	NA	NA	NA	0	0	NA	NA	NA	NA
AT1G06800	PLA-I{gamma}1	alpha/beta-Hydrolases superfamily protein	-0.214891	-0.12025	0.319712	0.583599	0.846511	0.999718	94.8743	99.2991	0.21596	0.21938	-0.995049	-0.548135
AT1G06810	AT1G06810	endonuclease/glycosyl hydrolase	0.0537521	-0.0349793	0.601675	0.594467	NA	NA	1.49612	0.644451	0.102975	0.0657044	0.521994	-0.532374
AT1G06817			NA	NA	NA	NA	NA	NA	0	0	NA	NA	NA	NA
AT1G06820	CRTISO	carotenoid isomerase	-0.0786043	0.0534296	0.50272	0.667481	0.915569	0.999718	505.497	541.393	0.117282	0.124368	-0.670216	0.429608
AT1G06823			0.0494508	-0.0357896	0.673474	0.678703	NA	NA	2.35169	1.37007	0.117353	0.0863998	0.421385	-0.414233
AT1G06827			-0.00406528	-0.0236555	0.947747	0.61323	NA	NA	0.736889	0.409637	0.0620307	0.0467992	-0.0655367	-0.505468
AT1G06830	AT1G06830	Glutaredoxin family protein	0.159822	-0.0120006	0.203273	0.857574	NA	NA	2.79989	0.742768	0.125619	0.0668695	1.27228	-0.179463
AT1G06837			0.0113918	NA	0.828843	NA	NA	NA	0.139268	0	0.0526942	NA	0.216186	NA
AT1G06840	AT1G06840	Leucine-rich repeat protein kinase family protein	0.0175604	0.131644	0.917264	0.450503	0.99161	0.999718	263	282.265	0.169044	0.17446	0.103881	0.754576
AT1G06850	bZIP52	basic leucine-zipper 52	0.30321	0.157992	0.146355	0.431979	0.706495	0.999718	81.7686	77.2666	0.208747	0.201057	1.45253	0.78581
AT1G06853			NA	NA	NA	NA	NA	NA	0	0	NA	NA	NA	NA
AT1G06857			NA	NA	NA	NA	NA	NA	0	0	NA	NA	NA	NA
AT1G06860	AT1G06860	tRNA-Gly	NA	NA	NA	NA	NA	NA	0	0	NA	NA	NA	NA
AT1G06863			0.0388972	0.0607321	0.68454	0.539675	NA	NA	0.978389	1.14172	0.0957408	0.0990243	0.406276	0.613304
AT1G06867			NA	NA	NA	NA	NA	NA	0	0	NA	NA	NA	NA
AT1G06870	Plsp2A	Peptidase S24/S26A/S26B/S26C family protein	0.158294	0.172664	0.333604	0.313919	0.847957	0.999718	330.257	340.027	0.163716	0.171458	0.966881	1.00703
AT1G06873			0.00477161	-0.0236555	0.93669	0.61323	NA	NA	0.639401	0.285692	0.0600727	0.0467992	0.0794306	-0.505468
AT1G06877			NA	NA	NA	NA	NA	NA	0	0	NA	NA	NA	NA
AT1G06880	AT1G06880	tRNA-Gly	NA	NA	NA	NA	NA	NA	0	0	NA	NA	NA	NA
AT1G06883			0.0676341	0.0153381	0.414714	0.795166	NA	NA	1.02607	0.456037	0.0829229	0.0590818	0.815627	0.259608
AT1G06890	AT1G06890	nodulin MtN21 /EamA-like transporter family protein	-0.000388899	-0.00534503	0.997111	0.964369	0.999389	0.999718	1513.74	1540.59	0.107389	0.119652	-0.0036214	-0.0446716
AT1G06897			NA	NA	NA	NA	NA	NA	0	0	NA	NA	NA	NA
AT1G06900	AT1G06900	Insulinase (Peptidase family M16) family protein	0.167948	0.134433	0.145896	0.273444	0.705886	0.999718	820.17	826.228	0.115493	0.122751	1.45418	1.09517
AT1G06907			NA	0.00943654	NA	0.840199	NA	NA	0	0.16029	NA	0.0467992	NA	0.201639
AT1G06910	TRFL7	TRF-like 7	-0.0284439	-0.0567191	0.862127	0.718516	0.984979	0.999718	149.614	150.871	0.163784	0.157359	-0.173667	-0.360443
AT1G06913			NA	NA	NA	NA	NA	NA	0	0	NA	NA	NA	NA
AT1G06917			-0.00385014	-0.00138028	0.969154	0.987609	NA	NA	1.20679	1.26505	0.0995651	0.0888735	-0.0386696	-0.0155308
AT1G06920	OFP4	ovate family protein 4	NA	NA	NA	NA	NA	NA	0	0	NA	NA	NA	NA
AT1G06923	AT1G06923	transcription repressor OFP17-like protein	NA	NA	NA	NA	NA	NA	0	0	NA	NA	NA	NA
AT1G06925	AT1G06925	endonuclease/glycosyl hydrolase	NA	NA	NA	NA	NA	NA	0	0	NA	NA	NA	NA
AT1G06927			NA	NA	NA	NA	NA	NA	0	0	NA	NA	NA	NA
AT1G06930	AT1G06930	TPRXL	0.00526745	-0.00410474	0.933487	0.949687	NA	NA	0.76988	0.671828	0.0631147	0.0650514	0.0834584	-0.0631001
AT1G06933			NA	NA	NA	NA	NA	NA	0	0	NA	NA	NA	NA
AT1G06937			NA	NA	NA	NA	NA	NA	0	0	NA	NA	NA	NA
AT1G06943			NA	NA	NA	NA	NA	NA	0	0	NA	NA	NA	NA
AT1G06947			NA	NA	NA	NA	NA	NA	0	0	NA	NA	NA	NA
AT1G06950	TIC110	translocon at the inner envelope membrane of chloroplasts 110	0.0825018	-0.077302	0.623097	0.654601	0.946637	0.999718	1852.42	1765.99	0.167869	0.172789	0.491465	-0.447379
AT1G06953			0.0238119	0.00943654	0.651349	0.840199	NA	NA	0.318787	0.15394	0.0526942	0.0467992	0.451888	0.201639
AT1G06957			0.0193917	0.152073	0.780012	0.152904	NA	NA	0.547963	2.22301	0.0694287	0.106393	0.279304	1.42935
AT1G06960	AT1G06960	RNA-binding (RRM/RBD/RNP motifs) family protein	-0.257632	-0.295161	0.063923	0.0280741	0.533295	0.712254	450.076	452.815	0.139056	0.134393	-1.85272	-2.19625
AT1G06963			-0.00102838	-0.0126248	0.984429	0.787341	NA	NA	0.380152	0.204819	0.0526942	0.0467992	-0.0195161	-0.269765
AT1G06967			NA	NA	NA	NA	NA	NA	0	0	NA	NA	NA	NA
AT1G06970	CHX14	cation/hydrogen exchanger 14	0.0171402	-0.0236555	0.822825	0.61323	NA	NA	0.72671	0.285692	0.0765485	0.0467992	0.223913	-0.505468
AT1G06973			NA	NA	NA	NA	NA	NA	0	0	NA	NA	NA	NA
AT1G06977		Natural antisense transcript overlaps with AT1G36390	-0.00102838	-0.0126248	0.984429	0.787341	NA	NA	0.339902	0.204819	0.0526942	0.0467992	-0.0195161	-0.269765
AT1G06980	AT1G06980	6,7-dimethyl-8-ribityllumazine synthase	-0.144308	-0.167948	0.335934	0.155372	0.849532	NA	3.98265	3.36346	0.149973	0.118206	-0.962229	-1.42081
AT1G06983			NA	NA	NA	NA	NA	NA	0	0	NA	NA	NA	NA
AT1G06987			-0.0146928	-0.0846918	0.920869	0.479389	NA	NA	3.17663	2.48729	0.147906	0.119742	-0.0993386	-0.707285
AT1G06990	AT1G06990	GDSL-like Lipase/Acylhydrolase superfamily protein	NA	0.00943654	NA	0.840199	NA	NA	0	0.16029	NA	0.0467992	NA	0.201639
AT1G06993			-0.0158737	-0.0236555	0.784439	0.61323	NA	NA	0.580786	0.409637	0.0580307	0.0467992	-0.273539	-0.505468
AT1G06997			NA	NA	NA	NA	NA	NA	0	0	NA	NA	NA	NA
AT1G07000	EXO70B2	exocyst subunit exo70 family protein B2	-0.155415	0.200233	0.472801	0.332235	0.903435	0.999718	54.9467	67.3285	0.216477	0.206506	-0.717929	0.969622
AT1G07003			NA	NA	NA	NA	NA	NA	0	0	NA	NA	NA	NA
AT1G07007			0.337162	0.21679	0.129721	0.289011	0.683145	0.999718	14.6925	13.2296	0.222519	0.204462	1.5152	1.06029
AT1G07010	SLP1	Calcineurin-like metallo-phosphoesterase superfamily protein	0.0867893	0.0455827	0.54481	0.826316	0.925573	0.999718	532.348	537.566	0.143322	0.207733	0.605556	0.219429
AT1G07013			NA	NA	NA	NA	NA	NA	0	0	NA	NA	NA	NA
AT1G07017			NA	NA	NA	NA	NA	NA	0	0	NA	NA	NA	NA
AT1G07020	AT1G07020	hypothetical protein	-0.150264	-0.0550651	0.308722	0.741294	0.841425	0.999718	279.674	294.907	0.14762	0.166793	-1.01791	-0.33014
AT1G07023			-0.0134485	-0.0126248	0.798554	0.787341	NA	NA	0.140182	0.142846	0.0526942	0.0467992	-0.255218	-0.269765
AT1G07025	AT1G07025	Mitochondrial substrate carrier family protein	-0.0479476	-0.0391001	0.417581	0.437915	NA	NA	1.23226	1.25523	0.0591489	0.050405	-0.810626	-0.775719
AT1G07027			0.0113918	0.00943654	0.828843	0.840199	NA	NA	0.139268	0.16029	0.0526942	0.0467992	0.216186	0.201639
AT1G07030	AT1G07030	Mitochondrial substrate carrier family protein	-0.11181	-0.13454	0.495586	0.414631	0.912886	0.999718	417.531	421.317	0.164076	0.164924	-0.681451	-0.815771
AT1G07040	AT1G07040	plant/protein	-0.139073	-0.0660564	0.224418	0.589912	0.788968	0.999718	2383.98	2493.48	0.114476	0.122562	-1.21486	-0.538964
AT1G07050	AT1G07050	CCT motif family protein	0.0429764	0.190886	0.769592	0.110099	NA	0.999718	3.15218	12.8517	0.146723	0.119472	0.292909	1.59775
AT1G07060	DFO	hypothetical protein	0.106619	0.0535431	0.474385	0.668188	NA	NA	3.2466	2.87228	0.149042	0.124915	0.715363	0.428636
AT1G07070	AT1G07070	Ribosomal protein L35Ae family protein	-0.0697249	0.0278734	0.684966	0.877968	0.956587	0.999718	222.327	236.051	0.171865	0.181531	-0.405696	0.153546
AT1G07080	AT1G07080	Thioredoxin superfamily protein	0.0659593	0.0117581	0.471528	0.911203	0.903343	0.999718	2974.02	2972.82	0.0916106	0.105433	0.719996	0.111522
AT1G07090	LSH6	LIGHT-DEPENDENT SHORT HYPOCOTYLS-like protein (DUF640)	-0.0224112	-0.0454413	0.895849	0.801869	0.988636	0.999718	1356.39	1367.76	0.171199	0.181092	-0.130907	-0.250929
AT1G07100	AT1G07100	tRNA-Ile	NA	NA	NA	NA	NA	NA	0	0	NA	NA	NA	NA
AT1G07110	F2KP	fructose-2,6-bisphosphatase	0.0314719	-0.00702935	0.761847	0.949578	0.96959	0.999718	1081.24	1087	0.103848	0.111159	0.303056	-0.0632367
AT1G07117			-0.0377977	-0.0353079	0.611199	0.593363	NA	NA	0.660068	0.660734	0.0743519	0.0661235	-0.508363	-0.53397
AT1G07119	AT1G07119	Natural antisense transcript overlaps with AT1G07120	0.0188975	-0.184855	0.935379	0.398389	0.993772	0.999718	40.6203	35.8416	0.233076	0.218892	0.0810787	-0.844502
AT1G07120	AT1G07120	CHUP1-like protein	0.229997	0.253314	0.317429	0.243791	0.846511	0.999718	89.6899	93.2151	0.230053	0.217331	0.999755	1.16556
AT1G07123			NA	NA	NA	NA	NA	NA	0	0	NA	NA	NA	NA
AT1G07127			NA	NA	NA	NA	NA	NA	0	0	NA	NA	NA	NA
AT1G07128	AT1G07128	Natural antisense transcript overlaps with AT1G07130	-0.0288125	-0.047829	0.898792	0.825384	0.989394	0.999718	49.6297	50.0365	0.226534	0.216788	-0.127188	-0.220626
AT1G07130	STN1	Nucleic acid-binding, OB-fold-like protein	-0.058088	-0.0478647	0.787041	0.817255	0.974126	0.999718	44.5841	45.6432	0.215017	0.207138	-0.270155	-0.231077
AT1G07133			NA	NA	NA	NA	NA	NA	0	0	NA	NA	NA	NA
AT1G07135	AT1G07135	glycine-rich protein	0.102645	-0.146266	0.629953	0.490556	0.948659	0.999718	30.145	23.7216	0.213048	0.212157	0.481793	-0.689424
AT1G07140	SIRANBP	Pleckstrin homology (PH) domain superfamily protein	0.182603	0.162668	0.112592	0.213796	0.650639	0.999718	1569.34	1590.76	0.115087	0.130847	1.58665	1.2432
AT1G07143			0.0929597	0.109247	0.436136	0.373964	NA	NA	2.89172	2.86147	0.119373	0.122877	0.778734	0.889072
AT1G07147			NA	NA	NA	NA	NA	NA	0	0	NA	NA	NA	NA
AT1G07150	MAPKKK13	mitogen-activated protein kinase kinase kinase 13	-0.0045236	-0.335813	0.983862	0.0965041	0.998741	0.989545	29.2354	21.7977	0.223634	0.202048	-0.0202277	-1.66204
AT1G07157			0.0113918	NA	0.828843	NA	NA	NA	0.167811	0	0.0526942	NA	0.216186	NA
AT1G07160	AT1G07160	Protein phosphatase 2C family protein	-0.0269237	-0.0228545	0.841047	0.85637	NA	NA	3.02529	3.10848	0.134246	0.12627	-0.200555	-0.180997
AT1G07163			NA	NA	NA	NA	NA	NA	0	0	NA	NA	NA	NA
AT1G07167			-0.0433921	-0.0199357	0.607978	0.792396	NA	NA	1.03188	1.24603	0.0845914	0.0757433	-0.512961	-0.263201
AT1G07170	AT1G07170	PHF5-like protein	-0.0186115	0.100536	0.914297	0.562465	0.990999	0.999718	189.464	203.407	0.172938	0.173582	-0.10762	0.579184
AT1G07173			0.0238119	NA	0.651349	NA	NA	NA	0.335622	0	0.0526942	NA	0.451888	NA
AT1G07175	AT1G07175	alternative NAD(P)H dehydrogenase	-0.0958654	0.00871268	0.398424	0.947941	NA	NA	1.90105	3.05122	0.113526	0.133439	-0.84444	0.0652932
AT1G07177			NA	NA	NA	NA	NA	NA	0	0	NA	NA	NA	NA
AT1G07180	NDA1	alternative NAD(P)H dehydrogenase 1	-0.0812577	-0.0478838	0.689892	0.827502	0.956944	0.999718	201.283	206.302	0.203653	0.219745	-0.399002	-0.217906
AT1G07183			0.0113918	0.0424693	0.828843	0.421832	NA	NA	0.167811	0.62107	0.0526942	0.052872	0.216186	0.803247
AT1G07187			0.0113918	NA	0.828843	NA	NA	NA	0.167811	0	0.0526942	NA	0.216186	NA
AT1G07190	AT1G07190	Lon protease	NA	NA	NA	NA	NA	NA	0	0	NA	NA	NA	NA
AT1G07193			NA	NA	NA	NA	NA	NA	0	0	NA	NA	NA	NA
AT1G07197			NA	NA	NA	NA	NA	NA	0	0	NA	NA	NA	NA
AT1G07200	AT1G07200	Double Clp-N motif-containing P-loop nucleoside triphosphate hydrolases superfamily protein	-0.0699926	0.0139569	0.659575	0.936502	0.953962	0.999718	324.632	342.441	0.158893	0.175189	-0.440501	0.0796676
AT1G07210	AT1G07210	Ribosomal protein S18	0.0535602	-0.0720346	0.689921	0.573696	0.956944	0.999718	540.081	524.658	0.134249	0.128035	0.398962	-0.562617
AT1G07220	AT1G07220	O-glucosyltransferase rumi-like protein (DUF821)	-0.216373	-0.0136085	0.335506	0.949901	0.849317	0.999718	134.369	151.85	0.224666	0.216587	-0.963084	-0.0628316
AT1G07230	NPC1	non-specific phospholipase C1	-0.103712	-0.0303332	0.525112	0.855932	0.920732	0.999718	1960.05	2056.29	0.163202	0.167075	-0.635485	-0.181555
AT1G07233			NA	NA	NA	NA	NA	NA	0	0	NA	NA	NA	NA
AT1G07237			NA	NA	NA	NA	NA	NA	0	0	NA	NA	NA	NA
AT1G07240	UGT71C5	UDP-glucosyl transferase 71C5	-0.259467	-0.203937	0.190894	0.287018	0.76113	0.999718	105.737	110.074	0.198378	0.191547	-1.30794	-1.06469
AT1G07247			NA	NA	NA	NA	NA	NA	0	0	NA	NA	NA	NA
AT1G07250	UGT71C4	UDP-glucosyl transferase 71C4	-0.154021	-0.0650568	0.141039	0.595753	0.700051	0.999718	835.927	878.656	0.104638	0.122629	-1.47193	-0.530517
AT1G07253			NA	NA	NA	NA	NA	NA	0	0	NA	NA	NA	NA
AT1G07257			NA	NA	NA	NA	NA	NA	0	0	NA	NA	NA	NA
AT1G07260	UGT71C3	UDP-glucosyl transferase 71C3	-0.390495	-0.0583557	0.0166057	0.755793	0.289367	0.999718	153.942	176.806	0.163024	0.187633	-2.39532	-0.31101
AT1G07263			NA	NA	NA	NA	NA	NA	0	0	NA	NA	NA	NA
AT1G07267			0.0355186	0.0204672	0.502678	0.661864	NA	NA	0.503432	0.307879	0.0529905	0.0467992	0.670282	0.437341
AT1G07270	AT1G07270	Cell division control, Cdc6	0.228973	0.0258836	0.326109	0.904125	0.846511	0.999718	37.1515	32.7547	0.233175	0.214888	0.981982	0.120452
AT1G07273			0.0190018	0.013784	0.886433	0.910528	NA	NA	2.07283	2.07374	0.133048	0.122664	0.14282	0.112372
AT1G07277			NA	NA	NA	NA	NA	NA	0	0	NA	NA	NA	NA
AT1G07280	AT1G07280	Tetratricopeptide repeat (TPR)-like superfamily protein	-0.0644371	-0.166488	0.676909	0.297947	0.955653	0.999718	3389.2	3317.52	0.154642	0.159954	-0.416685	-1.04085
AT1G07287			NA	NA	NA	NA	NA	NA	0	0	NA	NA	NA	NA
AT1G07290	GONST2	golgi nucleotide sugar transporter 2	-0.0331799	-0.0392868	0.854376	0.826279	0.984121	0.999718	119.229	121.306	0.180779	0.179002	-0.183538	-0.219477
AT1G07293			NA	NA	NA	NA	NA	NA	0	0	NA	NA	NA	NA
AT1G07297			NA	NA	NA	NA	NA	NA	0	0	NA	NA	NA	NA
AT1G07300	AT1G07300	josephin protein-like protein	0.0774923	0.254947	0.707354	0.203911	0.959242	0.999718	87.6108	98.4104	0.206419	0.200668	0.375413	1.27049
AT1G07303			NA	NA	NA	NA	NA	NA	0	0	NA	NA	NA	NA
AT1G07310	AT1G07310	Calcium-dependent lipid-binding (CaLB domain) family protein	-0.104639	-0.0899954	0.416191	0.507399	0.883997	0.999718	1065.56	1090.95	0.1287	0.135762	-0.813047	-0.662892
AT1G07313			0.135961	0.19037	0.436337	0.245928	0.892291	0.999718	7.74951	9.36769	0.174668	0.16407	0.778394	1.1603
AT1G07317			NA	NA	NA	NA	NA	NA	0	0	NA	NA	NA	NA
AT1G07320	RPL4	ribosomal protein L4	0.187025	0.0633257	0.266561	0.71612	0.817081	0.999718	968.88	937.498	0.168337	0.174139	1.11102	0.36365
AT1G07323			0.0229407	0.0108633	0.768853	0.843326	NA	NA	0.807211	0.763445	0.0780629	0.0549645	0.293875	0.197641
AT1G07327			0.163081	0.218189	0.475905	0.307739	0.904704	0.999718	14.3674	15.6451	0.228757	0.213916	0.712904	1.01998
AT1G07330	AT1G07330	dentin sialophosphoprotein	-0.0114488	0.0501366	0.833659	0.525925	NA	NA	0.448174	1.21995	0.0545152	0.0790499	-0.210011	0.634239
AT1G07333			NA	NA	NA	NA	NA	NA	0	0	NA	NA	NA	NA
AT1G07337			0.210755	0.37579	0.302615	0.0560453	0.840772	0.889638	7.89542	10.688	0.204449	0.196678	1.03084	1.91068
AT1G07340	STP2	sugar transporter 2	NA	0.036656	NA	0.454862	NA	NA	0	1.12203	NA	0.0490491	NA	0.747334
AT1G07343			NA	NA	NA	NA	NA	NA	0	0	NA	NA	NA	NA
AT1G07347			NA	NA	NA	NA	NA	NA	0	0	NA	NA	NA	NA
AT1G07350	SR45a	RNA-binding (RRM/RBD/RNP motifs) family protein	0.525139	-0.0830864	0.0142414	0.693533	0.268189	0.999718	871.396	633.122	0.214245	0.210844	2.45112	-0.394065
AT1G07353			NA	NA	NA	NA	NA	NA	0	0	NA	NA	NA	NA
AT1G07360	MAC5A	CCCH-type zinc fingerfamily protein with RNA-binding domain-containing protein	-0.103722	-0.092671	0.453744	0.525128	0.90049	0.999718	779.114	796.649	0.138446	0.145833	-0.749188	-0.63546
AT1G07367			0.0113918	NA	0.828843	NA	NA	NA	0.139268	0	0.0526942	NA	0.216186	NA
AT1G07370	PCNA1	proliferating cellular nuclear antigen 1	0.0806246	-0.106809	0.721386	0.626455	0.961854	0.999718	333.975	303.749	0.226088	0.219446	0.356607	-0.486723
AT1G07373			NA	NA	NA	NA	NA	NA	0	0	NA	NA	NA	NA
AT1G07380	AT1G07380	Neutral/alkaline non-lysosomal ceramidase	-0.339545	-0.20076	0.00620092	0.142894	0.168051	0.999718	899.013	958.302	0.124059	0.137029	-2.73696	-1.4651
AT1G07383			NA	NA	NA	NA	NA	NA	0	0	NA	NA	NA	NA
AT1G07390	RLP1	receptor like protein 1	-0.10064	-0.0575244	0.658319	0.778745	0.953278	0.999718	49.4577	51.9757	0.227572	0.204746	-0.442236	-0.280955
AT1G07393			0.0611198	0.0161119	0.535342	0.841534	NA	NA	1.21667	0.827495	0.0986006	0.0805869	0.619872	0.199931
AT1G07397			NA	NA	NA	NA	NA	NA	0	0	NA	NA	NA	NA
AT1G07400	AT1G07400	HSP20-like chaperones superfamily protein	0.20338	-0.138102	0.155494	NA	0.716779	NA	2126.8	469.619	0.143186	0.113417	1.42039	-1.21765
AT1G07407			NA	NA	NA	NA	NA	NA	0	0	NA	NA	NA	NA
AT1G07410	RABA2b	RAB GTPase homolog A2B	0.0733773	0.217806	0.67347	0.222886	0.954824	0.999718	135.243	147.635	0.174131	0.178692	0.421391	1.21889
AT1G07413			0.0402343	0.00971871	0.655387	0.869256	NA	NA	1.33666	1.06554	0.0901526	0.0590432	0.446291	0.164603
AT1G07417			0.17401	0.0178878	0.216403	0.856809	NA	NA	2.31834	1.11793	0.140768	0.0991358	1.23615	0.180438
AT1G07420	SMO2-1	sterol 4-alpha-methyl-oxidase 2-1	-0.145032	-0.102061	0.216536	0.428019	0.784886	0.999718	1326.03	1371.44	0.11736	0.12877	-1.23579	-0.792586
AT1G07423			NA	NA	NA	NA	NA	NA	0	0	NA	NA	NA	NA
AT1G07430	HAI2	highly ABA-induced PP2C protein 2	0.166293	0.163615	0.364342	0.392097	0.862565	0.999718	110.874	113.555	0.183319	0.191179	0.907123	0.85582
AT1G07433			NA	NA	NA	NA	NA	NA	0	0	NA	NA	NA	NA
AT1G07437			-0.0983771	0.00719168	0.523226	0.959588	0.920109	0.999718	4.70405	6.24449	0.154104	0.141931	-0.63838	0.0506704
AT1G07440	AT1G07440	NAD(P)-binding Rossmann-fold superfamily protein	0.166162	0.465737	0.38034	0.0079928	0.869458	0.373328	85.8727	101.34	0.189408	0.175593	0.877271	2.65237
AT1G07447			0.033889	-0.0113733	0.676735	0.811106	NA	NA	0.923064	0.445982	0.0812838	0.0475871	0.416922	-0.238999
AT1G07450	AT1G07450	NAD(P)-binding Rossmann-fold superfamily protein	0.130541	-0.116399	0.559578	0.596073	0.931949	0.999718	37.8433	33.3042	0.223733	0.219598	0.583469	-0.530056
AT1G07453			NA	NA	NA	NA	NA	NA	0	0	NA	NA	NA	NA
AT1G07457			0.0485529	NA	0.41792	NA	NA	NA	0.597323	0	0.0599392	NA	0.810036	NA
AT1G07460	AT1G07460	Concanavalin A-like lectin family protein	-0.00102838	-0.0126248	0.984429	0.787341	NA	NA	0.368444	0.204819	0.0526942	0.0467992	-0.0195161	-0.269765
AT1G07463			NA	NA	NA	NA	NA	NA	0	0	NA	NA	NA	NA
AT1G07467			NA	NA	NA	NA	NA	NA	0	0	NA	NA	NA	NA
AT1G07470	AT1G07470	Transcription factor IIA, alpha/beta subunit	-0.0324274	0.0134763	0.80166	0.923416	0.975843	0.999718	309.334	320.978	0.12909	0.140187	-0.2512	0.0961311
AT1G07473	AT1G07473	hypothetical protein	-0.204632	-0.166753	0.245105	0.409471	0.802735	0.999718	196.492	200.854	0.176055	0.202168	-1.16232	-0.824826
AT1G07476	AT1G07476	transmembrane protein	-0.0289675	-0.0316227	0.900759	0.883646	0.990139	0.999718	36.1097	36.3776	0.232291	0.216077	-0.124703	-0.146349
AT1G07477		Natural antisense transcript overlaps with AT1G48100	-0.165452	-0.0337779	0.235528	0.790454	NA	NA	2.31021	3.26008	0.139476	0.127118	-1.18624	-0.265721
AT1G07480	AT1G07480	Transcription factor IIA, alpha/beta subunit	0.146215	0.00284199	0.321441	0.985604	0.846511	0.999718	331.728	319.264	0.147468	0.157504	0.9915	0.0180439
AT1G07483			-0.0134485	0.0330058	0.798554	0.608542	NA	NA	0.140182	0.621637	0.0526942	0.0644448	-0.255218	0.512156
AT1G07485	AT1G07485	hypothetical protein	0.0618624	0.059903	0.702595	0.691063	0.958636	NA	3.75328	3.80026	0.16202	0.150732	0.38182	0.397413
AT1G07487			NA	NA	NA	NA	NA	NA	0	0	NA	NA	NA	NA
AT1G07490	RTFL3	ROTUNDIFOLIA like 3	-0.0993138	-0.0295532	0.67038	0.89023	0.954824	0.999718	22.6784	24.0951	0.233335	0.214132	-0.425627	-0.138014
AT1G07493			NA	NA	NA	NA	NA	NA	0	0	NA	NA	NA	NA
AT1G07497			NA	NA	NA	NA	NA	NA	0	0	NA	NA	NA	NA
AT1G07500	AT1G07500	hypothetical protein	-0.114875	0.0425746	0.613237	0.837049	0.946225	0.999718	28.1869	33.0723	0.227269	0.207005	-0.505458	0.205669
AT1G07503			NA	NA	NA	NA	NA	NA	0	0	NA	NA	NA	NA
AT1G07507			NA	NA	NA	NA	NA	NA	0	0	NA	NA	NA	NA
AT1G07510	ftsh10	FTSH protease 10	-0.0206942	-0.0203223	0.852847	0.861933	0.98399	0.999718	1276.95	1302.17	0.111567	0.116852	-0.185487	-0.173914
AT1G07513		Natural antisense transcript overlaps with AT1G48960	0.075363	-0.0495748	0.614213	0.671944	0.946225	NA	4.38167	2.81479	0.149509	0.117065	0.504069	-0.423482
AT1G07517		Natural antisense transcript overlaps with AT1G48970	-0.0635184	-0.0503058	0.359719	0.516465	NA	NA	0.516853	0.686234	0.0693507	0.0775362	-0.915901	-0.648805
AT1G07520	AT1G07520	GRAS family transcription factor	-0.0945009	-0.073854	0.556444	0.645524	0.931858	0.999718	170.735	175.315	0.16068	0.160556	-0.588132	-0.459989
AT1G07523			NA	NA	NA	NA	NA	NA	0	0	NA	NA	NA	NA
AT1G07527			NA	NA	NA	NA	NA	NA	0	0	NA	NA	NA	NA
AT1G07530	SCL14	SCARECROW-like 14	-0.177522	-0.116642	0.261311	0.477158	0.813182	0.999718	730.27	760.46	0.158036	0.164081	-1.1233	-0.710881
AT1G07533			NA	NA	NA	NA	NA	NA	0	0	NA	NA	NA	NA
AT1G07537			NA	NA	NA	NA	NA	NA	0	0	NA	NA	NA	NA
AT1G07540	TRFL2	TRF-like 2	-0.30777	-0.128831	0.186137	0.557158	0.752922	0.999718	29.105	32.8209	0.23279	0.219449	-1.32209	-0.587068
AT1G07543		Natural antisense transcript overlaps with AT1G49350	NA	0.0204672	NA	0.661864	NA	NA	0	0.31954	NA	0.0467992	NA	0.437341
AT1G07547		Natural antisense transcript overlaps with AT1G49360	0.0411031	0.0204672	0.469349	0.661864	NA	NA	0.51514	0.31319	0.0568084	0.0467992	0.723539	0.437341
AT1G07550	AT1G07550	Leucine-rich repeat protein kinase family protein	NA	NA	NA	NA	NA	NA	0	0	NA	NA	NA	NA
AT1G07553			NA	NA	NA	NA	NA	NA	0	0	NA	NA	NA	NA
AT1G07557			NA	NA	NA	NA	NA	NA	0	0	NA	NA	NA	NA
AT1G07560	AT1G07560	Leucine-rich repeat protein kinase family protein	0.0113918	NA	0.828843	NA	NA	NA	0.179519	0	0.0526942	NA	0.216186	NA
AT1G07563		Natural antisense transcript overlaps with AT1G49530	NA	NA	NA	NA	NA	NA	0	0	NA	NA	NA	NA
AT1G07567		Natural antisense transcript overlaps with AT1G49540	NA	NA	NA	NA	NA	NA	0	0	NA	NA	NA	NA
AT1G07570	APK1A	Protein kinase superfamily protein	-0.411269	-0.322753	0.0105157	0.0552682	0.227816	0.885331	349.512	365.101	0.160753	0.168385	-2.55839	-1.91676
AT1G07573			NA	NA	NA	NA	NA	NA	0	0	NA	NA	NA	NA
AT1G07580	AT1G07580	tRNA-Ala	NA	NA	NA	NA	NA	NA	0	0	NA	NA	NA	NA
AT1G07583			NA	NA	NA	NA	NA	NA	0	0	NA	NA	NA	NA
AT1G07587		Natural antisense transcript overlaps with AT1G49720	NA	0.00943654	NA	0.840199	NA	NA	0	0.16029	NA	0.0467992	NA	0.201639
AT1G07590	AT1G07590	Tetratricopeptide repeat (TPR)-like superfamily protein	-0.0709713	0.0187687	0.754096	0.931529	0.967149	0.999718	1355.32	1454.29	0.22657	0.218439	-0.313243	0.0859218
AT1G07593			NA	NA	NA	NA	NA	NA	0	0	NA	NA	NA	NA
AT1G07597			-0.0134485	-0.0126248	0.798554	0.787341	NA	NA	0.200634	0.204819	0.0526942	0.0467992	-0.255218	-0.269765
AT1G07600	MT1A	metallothionein 1A	NA	NA	NA	NA	NA	NA	0	0	NA	NA	NA	NA
AT1G07603		Natural antisense transcript overlaps with AT1G50010	-0.0969279	-0.0910995	0.544643	0.527334	NA	NA	3.33066	3.37419	0.159998	0.144126	-0.605807	-0.632081
AT1G07607		Natural antisense transcript overlaps with AT1G50020	-0.0435298	-0.0380692	0.450017	0.570854	NA	NA	0.541449	0.712773	0.0576258	0.0671658	-0.755387	-0.566795
AT1G07610	MT1C	metallothionein 1C	-0.0456075	0.0849635	0.844605	0.694411	0.983283	0.999718	69.5344	78.897	0.232683	0.21626	-0.196007	0.392877
AT1G07615	AT1G07615	GTP-binding protein Obg/CgtA	-0.129936	-0.16331	0.529834	0.397986	0.922166	0.999718	106.132	106.539	0.20682	0.193215	-0.62826	-0.845223
AT1G07617			NA	NA	NA	NA	NA	NA	0	0	NA	NA	NA	NA
AT1G07620	ATOBGM	GTP-binding protein Obg/CgtA	0.0684917	0.254456	0.720203	0.196974	0.961518	0.999718	10.0063	13.1332	0.191217	0.197219	0.358188	1.29022
AT1G07623			NA	NA	NA	NA	NA	NA	0	0	NA	NA	NA	NA
AT1G07627			NA	NA	NA	NA	NA	NA	0	0	NA	NA	NA	NA
AT1G07630	PLL5	pol-like 5	-0.252588	-0.206647	0.0447085	0.131534	0.463528	0.999718	423.364	437.462	0.125829	0.137027	-2.00739	-1.50808
AT1G07637		Natural antisense transcript overlaps with AT1G50440	-0.0400349	-0.0392614	0.59814	0.438111	NA	NA	0.720967	0.552484	0.0759565	0.0506346	-0.527077	-0.775386
AT1G07640	OBP2	Dof-type zinc finger DNA-binding family protein	0.127666	0.110083	0.517379	0.610983	0.919193	0.999718	105.103	107.743	0.197201	0.216412	0.64739	0.508671
AT1G07645	DSI-1VOC	dessication-induced 1VOC superfamily protein	0.109727	0.141257	0.610708	0.50374	0.946032	0.999718	67.8948	70.0773	0.215548	0.211267	0.509063	0.668617
AT1G07647		Natural antisense transcript overlaps with AT1G50560	0.0591887	-0.0145444	0.562325	0.767296	NA	NA	1.186	0.512577	0.102157	0.0491508	0.579391	-0.295913
AT1G07650	AT1G07650	Leucine-rich repeat transmembrane protein kinase	0.164171	0.0967287	0.207299	0.483156	0.772658	0.999718	400.274	397.802	0.130188	0.137941	1.26103	0.701235
AT1G07653		Natural antisense transcript overlaps with AT1G50570	NA	NA	NA	NA	NA	NA	0	0	NA	NA	NA	NA
AT1G07657			NA	NA	NA	NA	NA	NA	0	0	NA	NA	NA	NA
AT1G07660	AT1G07660	Histone superfamily protein	-0.158912	-0.0459492	0.269923	0.778046	0.820266	0.999718	545.9	579.499	0.144042	0.163018	-1.10324	-0.281866
AT1G07663		Natural antisense transcript overlaps with AT1G50660	NA	0.0204672	NA	0.661864	NA	NA	0	0.318502	NA	0.0467992	NA	0.437341
AT1G07667		Natural antisense transcript overlaps with AT1G50700	0.0309533	0.015734	0.700824	0.817797	NA	NA	0.877687	0.752822	0.0805638	0.0682959	0.384208	0.230379
AT1G07670	ECA4	endomembrane-type CA-ATPase 4	0.269621	0.111602	0.00712583	0.324917	0.183183	0.999718	2810.71	2697.33	0.100197	0.11337	2.69091	0.984405
AT1G07673			NA	NA	NA	NA	NA	NA	0	0	NA	NA	NA	NA
AT1G07680	AT1G07680	transmembrane protein	-0.0114488	0.0405158	0.833659	0.596309	NA	NA	0.448174	1.06809	0.0545152	0.076486	-0.210011	0.529716
AT1G07683			-0.0258687	-0.0236555	0.623483	0.61323	NA	NA	0.340815	0.347665	0.0526942	0.0467992	-0.490921	-0.505468
AT1G07690	AT1G07690	transmembrane protein	0.163573	0.103423	0.390975	0.506962	0.872388	0.999718	32.4734	32.0511	0.190678	0.155857	0.857851	0.663576
AT1G07693		Natural antisense transcript overlaps with AT1G50900	NA	NA	NA	NA	NA	NA	0	0	NA	NA	NA	NA
AT1G07697		Natural antisense transcript overlaps with AT1G50910	NA	NA	NA	NA	NA	NA	0	0	NA	NA	NA	NA
AT1G07700	AT1G07700	Thioredoxin superfamily protein	0.0829045	-0.000381687	0.58778	0.998348	0.940059	0.999718	366.815	361.785	0.152945	0.184348	0.542056	-0.00207047
AT1G07702	AT1G07702		NA	0.00943654	NA	0.840199	NA	NA	0	0.16029	NA	0.0467992	NA	0.201639
AT1G07703		Natural antisense transcript overlaps with AT1G50940	NA	NA	NA	NA	NA	NA	0	0	NA	NA	NA	NA
AT1G07705	AT1G07705	NOT2 / NOT3 / NOT5 family	-0.0457484	-0.0468121	0.699986	0.696746	0.958249	0.999718	615.774	627.597	0.118723	0.120118	-0.385339	-0.389717
AT1G07707			NA	NA	NA	NA	NA	NA	0	0	NA	NA	NA	NA
AT1G07710	AT1G07710	Ankyrin repeat family protein	0.328724	0.181477	0.158173	0.408379	0.718821	0.999718	32.989	30.4991	0.232933	0.219506	1.41124	0.82675
AT1G07717			NA	NA	NA	NA	NA	NA	0	0	NA	NA	NA	NA
AT1G07720	KCS3	3-ketoacyl-CoA synthase 3	0.163065	0.131449	0.428948	0.472486	0.888792	0.999718	716.697	722.915	0.206153	0.182964	0.790994	0.718441
AT1G07723			NA	NA	NA	NA	NA	NA	0	0	NA	NA	NA	NA
AT1G07725	EXO70H6	exocyst subunit exo70 family protein H6	-0.120987	-0.0693491	0.533003	0.697874	0.92248	0.999718	5.61612	6.08769	0.194067	0.178647	-0.623429	-0.388192
AT1G07728	AT1G07728	Natural antisense transcript overlaps with AT1G07725	-0.177033	-0.158584	0.243887	0.308946	0.802543	0.999718	267.32	273.962	0.151917	0.155866	-1.16533	-1.01744
AT1G07730	AT1G07730	Disease resistance-responsive (dirigent-like protein) family protein	NA	NA	NA	NA	NA	NA	0	0	NA	NA	NA	NA
AT1G07733		Natural antisense transcript overlaps with AT1G51390	0.047102	0.0287536	0.621685	0.688866	NA	NA	0.934772	0.925812	0.0954518	0.0718131	0.493463	0.400395
AT1G07737		Natural antisense transcript overlaps with AT1G51400	-0.0134485	-0.00159413	0.798554	0.972827	NA	NA	0.140182	0.302097	0.0526942	0.0467992	-0.255218	-0.0340632
AT1G07740	AT1G07740	Tetratricopeptide repeat (TPR)-like superfamily protein	0.101608	0.0407195	0.633366	0.842515	0.949671	0.999718	54.912	54.3516	0.213018	0.204952	0.476994	0.198678
AT1G07743		Natural antisense transcript overlaps with AT1G51402	0.024576	0.0227485	0.916098	0.916488	0.991442	0.999718	35.222	35.9835	0.233279	0.216945	0.10535	0.104858
AT1G07745	RAD51D	DNA repair RAD51-like protein	-0.106339	-0.077167	0.548222	0.664982	0.927467	0.999718	147.295	151.812	0.177106	0.178196	-0.600427	-0.433045
AT1G07747	AT1G07747	Bifunctional inhibitor/lipid-transfer protein/seed storage 2S albumin superfamily protein	NA	NA	NA	NA	NA	NA	0	0	NA	NA	NA	NA
AT1G07750	AT1G07750	RmlC-like cupins superfamily protein	-0.196841	-0.254714	0.0917927	0.0872392	0.605998	0.97815	3750.47	3724.47	0.116749	0.148943	-1.68602	-1.71014
AT1G07753		Natural antisense transcript overlaps with AT1G51550	0.12247	0.0393634	0.264887	0.575128	NA	NA	1.3248	0.825888	0.109847	0.0702272	1.11491	0.560515
AT1G07757		Natural antisense transcript overlaps with AT1G51590	-0.0134485	-0.0126248	0.798554	0.787341	NA	NA	0.140182	0.142846	0.0526942	0.0467992	-0.255218	-0.269765
AT1G07760	AT1G07760	tRNA-His	NA	NA	NA	NA	NA	NA	0	0	NA	NA	NA	NA
AT1G07763			NA	NA	NA	NA	NA	NA	0	0	NA	NA	NA	NA
AT1G07767			NA	NA	NA	NA	NA	NA	0	0	NA	NA	NA	NA
AT1G07770	RPS15A	ribosomal protein S15A	-0.059691	-0.117023	0.614363	0.338727	0.946225	0.999718	3107.59	3100.81	0.118469	0.122321	-0.503855	-0.956683
AT1G07773			NA	NA	NA	NA	NA	NA	0	0	NA	NA	NA	NA
AT1G07777			NA	NA	NA	NA	NA	NA	0	0	NA	NA	NA	NA
AT1G07780	PAI1	phosphoribosylanthranilate isomerase 1	-0.010265	0.0250463	0.956873	0.891958	0.995262	0.999718	127.76	132.455	0.189816	0.184398	-0.0540784	0.135828
AT1G07783			-0.0134485	0.00952917	0.798554	0.840269	NA	NA	0.140182	0.450725	0.0526942	0.0472797	-0.255218	0.201549
AT1G07787			NA	NA	NA	NA	NA	NA	0	0	NA	NA	NA	NA
AT1G07790	HTB1	Histone superfamily protein	-0.0668361	-0.0424879	0.737838	0.833381	0.964987	0.999718	591.991	608.849	0.199678	0.20197	-0.334718	-0.210368
AT1G07793			NA	NA	NA	NA	NA	NA	0	0	NA	NA	NA	NA
AT1G07795	AT1G07795	forkhead box protein G1	0.200949	0.151171	0.360177	0.44678	0.859108	0.999718	10.5175	10.3211	0.21961	0.198701	0.915028	0.760794
AT1G07800	AT1G07800	transposable_element_gene	NA	NA	NA	NA	NA	NA	0	0	NA	NA	NA	NA
AT1G07803		Natural antisense transcript overlaps with AT1G52340	0.0238119	0.00943654	0.651349	0.840199	NA	NA	0.318787	0.16029	0.0526942	0.0467992	0.451888	0.201639
AT1G07807		Natural antisense transcript overlaps with AT1G52510	0.0238119	NA	0.651349	NA	NA	NA	0.318787	0	0.0526942	NA	0.451888	NA
AT1G07810	ECA1	ER-type Ca2 -ATPase 1	-0.131384	-0.0704462	0.353979	0.626173	0.857213	0.999718	2285.93	2382.83	0.141746	0.144618	-0.9269	-0.487121
AT1G07813		Natural antisense transcript overlaps with AT1G52530	NA	0.0204672	NA	0.661864	NA	NA	0	0.307879	NA	0.0467992	NA	0.437341
AT1G07820	AT1G07820	Histone superfamily protein	0.0359871	0.0979075	0.834159	0.61465	0.982681	0.999718	934.393	983.5	0.171882	0.194474	0.209371	0.503447
AT1G07823		Natural antisense transcript overlaps with AT1G52580	0.10488	0.139649	0.63933	0.508694	0.950357	0.999718	14.9526	15.8825	0.223799	0.21131	0.468635	0.660872
AT1G07827			NA	NA	NA	NA	NA	NA	0	0	NA	NA	NA	NA
AT1G07830	AT1G07830	ribosomal protein L29 family protein	0.0598624	-0.0409002	0.720633	0.81615	0.961518	0.999718	208.711	203.854	0.167395	0.175915	0.357612	-0.2325
AT1G07833			NA	NA	NA	NA	NA	NA	0	0	NA	NA	NA	NA
AT1G07837			-0.0134485	-0.0126248	0.798554	0.787341	NA	NA	0.200634	0.204819	0.0526942	0.0467992	-0.255218	-0.269765
AT1G07840	AT1G07840	Sas10/Utp3/C1D family	0.0720784	0.168197	0.592	0.201396	0.94145	0.999718	347.672	368.27	0.134489	0.131652	0.535941	1.27758
AT1G07843			NA	NA	NA	NA	NA	NA	0	0	NA	NA	NA	NA
AT1G07847		Natural antisense transcript overlaps with AT1G52910	NA	NA	NA	NA	NA	NA	0	0	NA	NA	NA	NA
AT1G07850	AT1G07850	transferring glycosyl group transferase (DUF604)	0.0487994	-0.0126248	0.536235	0.787341	NA	NA	0.818738	0.179319	0.0788975	0.0467992	0.618516	-0.269765
AT1G07853		Natural antisense transcript overlaps with AT1G53100	-0.0666454	-0.0349519	0.5448	0.728636	NA	NA	2.12687	2.47426	0.110054	0.100743	-0.605571	-0.34694
AT1G07857			NA	NA	NA	NA	NA	NA	0	0	NA	NA	NA	NA
AT1G07860	AT1G07860	Serine/Threonine-kinase RLCKVII protein	0.0113918	NA	0.828843	NA	NA	NA	0.139268	0	0.0526942	NA	0.216186	NA
AT1G07863			NA	NA	NA	NA	NA	NA	0	0	NA	NA	NA	NA
AT1G07870	AT1G07870	Protein kinase superfamily protein	-0.221041	-0.11281	0.0296864	0.415408	0.38387	0.999718	968.467	1022.13	0.101663	0.138517	-2.17425	-0.814414
AT1G07873			NA	NA	NA	NA	NA	NA	0	0	NA	NA	NA	NA
AT1G07877		Natural antisense transcript overlaps with AT1G53400	-0.0258687	-0.0148481	0.623483	0.767662	NA	NA	0.401267	0.568888	0.0526942	0.0502586	-0.490921	-0.295435
AT1G07880	ATMPK13	Protein kinase superfamily protein	0.340595	0.0264544	0.143754	0.900901	0.704615	0.999718	19.195	15.0779	0.232972	0.212445	1.46195	0.124524
AT1G07883			NA	NA	NA	NA	NA	NA	0	0	NA	NA	NA	NA
AT1G07885	AT1G07885	hypothetical protein	0.0395136	0.00628867	0.740076	0.951647	NA	NA	1.77242	1.52413	0.119106	0.103706	0.331752	0.0606392
AT1G07887		Natural antisense transcript overlaps with AT1G53480	NA	NA	NA	NA	NA	NA	0	0	NA	NA	NA	NA
AT1G07890	APX1	ascorbate peroxidase 1	0.153608	0.0339798	0.296306	0.809276	0.838881	0.999718	7587.54	7369.59	0.14708	0.140785	1.04439	0.24136
AT1G07893		Natural antisense transcript overlaps with AT1G53500	0.0377635	0.0157259	0.871205	0.94096	0.985644	0.999718	61.4087	61.6816	0.232924	0.212331	0.162128	0.0740634
AT1G07897			0.135211	0.175693	0.476448	0.322345	0.905122	0.999718	7.54608	8.47134	0.189895	0.17753	0.712028	0.989651
AT1G07900	LBD1	LOB domain-containing protein 1	-0.00102838	0.0934436	0.984429	0.316089	NA	NA	0.355556	1.11993	0.0526942	0.0932081	-0.0195161	1.00253
AT1G07901	AT1G07901	hypothetical protein	0.0518522	0.12604	0.611539	0.246922	NA	NA	1.20665	2.30032	0.102096	0.108856	0.507878	1.15786
AT1G07902	AT1G07902	hypothetical protein	-0.00105533	-0.0364083	0.996104	0.8614	0.999241	0.999718	44.9885	45.0018	0.216132	0.208534	-0.00488281	-0.174592
AT1G07903			NA	NA	NA	NA	NA	NA	0	0	NA	NA	NA	NA
AT1G07907			NA	NA	NA	NA	NA	NA	0	0	NA	NA	NA	NA
AT1G07910	RNL	RNAligase	0.174717	-0.0265831	0.163427	0.834235	0.724801	0.999718	405.001	382.057	0.125367	0.127026	1.39364	-0.209273
AT1G07913			NA	NA	NA	NA	NA	NA	0	0	NA	NA	NA	NA
AT1G07917			NA	NA	NA	NA	NA	NA	0	0	NA	NA	NA	NA
AT1G07920	AT1G07920	GTP binding Elongation factor Tu family protein	-0.0518776	-0.125529	0.7059	0.414446	0.959242	0.999718	5731.62	5671.21	0.137472	0.153816	-0.377368	-0.816095
AT1G07923			NA	NA	NA	NA	NA	NA	0	0	NA	NA	NA	NA
AT1G07927			NA	NA	NA	NA	NA	NA	0	0	NA	NA	NA	NA
AT1G07930	AT1G07930	GTP binding Elongation factor Tu family protein	0.123101	0.053787	0.436864	0.756443	0.892536	0.999718	4798.41	4760.64	0.158329	0.17342	0.777499	0.310155
AT1G07933		Natural antisense transcript overlaps with AT1G53708	NA	NA	NA	NA	NA	NA	0	0	NA	NA	NA	NA
AT1G07937			NA	NA	NA	NA	NA	NA	0	0	NA	NA	NA	NA
AT1G07940	AT1G07940	GTP binding Elongation factor Tu family protein	-0.0268604	-0.116919	0.837284	0.425268	0.982852	0.999718	5136.64	5054.8	0.130791	0.146641	-0.205369	-0.797315
AT1G07943		Natural antisense transcript overlaps with AT1G54160	0.00924367	0.102208	0.944556	0.430335	NA	NA	2.50243	3.86628	0.132918	0.129604	0.0695443	0.788618
AT1G07947			NA	NA	NA	NA	NA	NA	0	0	NA	NA	NA	NA
AT1G07950	MED22B	Surfeit locus protein 5 subunit 22 of Mediator complex	-0.0560237	-0.0582699	0.72691	0.733231	0.963669	0.999718	252.3	256.711	0.160416	0.170964	-0.349239	-0.340831
AT1G07957			-0.0483216	0.0116319	0.672052	0.918694	NA	NA	1.30841	1.77879	0.114145	0.11395	-0.423334	0.102079
AT1G07960	PDIL5-1	PDI-like 5-1	0.0376792	0.049779	0.827664	0.77792	0.981219	0.999718	538.041	551.958	0.17308	0.176502	0.217698	0.28203
AT1G07963		Natural antisense transcript overlaps with AT1G54320	0.0113918	0.00943654	0.828843	0.840199	NA	NA	0.179519	0.15394	0.0526942	0.0467992	0.216186	0.201639
AT1G07967		Natural antisense transcript overlaps with AT1G54370	0.0113918	NA	0.828843	NA	NA	NA	0.179519	0	0.0526942	NA	0.216186	NA
AT1G07970	AT1G07970	cytochrome B561, amino-terminal protein	0.0321191	-0.0810918	0.85085	0.634716	0.983729	0.999718	340.782	331.232	0.170815	0.170684	0.188034	-0.4751
AT1G07973			NA	NA	NA	NA	NA	NA	0	0	NA	NA	NA	NA
AT1G07977			-0.00102838	-0.0126248	0.984429	0.787341	NA	NA	0.27945	0.142846	0.0526942	0.0467992	-0.0195161	-0.269765
AT1G07980	NF-YC10	nuclear factor Y, subunit C10	-0.0685115	0.105525	0.633849	0.456958	0.949671	0.999718	299.371	326.846	0.143836	0.14186	-0.476317	0.743866
AT1G07983		Natural antisense transcript overlaps with AT1G54690	-0.0486965	-0.10586	0.647715	0.262982	NA	NA	1.51181	1.14593	0.106571	0.0945711	-0.456938	-1.11937
AT1G07985	AT1G07985	Expressed protein	0.107478	0.00201679	NA	0.992126	NA	0.999718	150.164	116.468	0.168329	0.204364	0.638502	0.00986863
AT1G07987		Natural antisense transcript overlaps with AT1G54710	0.0238119	0.00943654	0.651349	0.840199	NA	NA	0.307079	0.15394	0.0526942	0.0467992	0.451888	0.201639
AT1G07990	AT1G07990	SIT4 phosphatase-associated family protein	-0.0638845	-0.032136	0.569542	0.793201	0.935719	0.999718	1146.77	1182.69	0.112329	0.122584	-0.568726	-0.262156
AT1G07993		Natural antisense transcript overlaps with AT1G54780	-0.000676015	-0.0364874	0.99485	0.458295	NA	NA	0.967594	0.490511	0.104735	0.0491971	-0.00645451	-0.741657
AT1G07997		Natural antisense transcript overlaps with AT1G54790	NA	0.00943654	NA	0.840199	NA	NA	0	0.159251	NA	0.0467992	NA	0.201639
AT1G08000	GATA10	GATA transcription factor 10	0.0733957	-0.117292	0.631484	0.444755	0.948981	0.999718	213.51	201.893	0.153023	0.153486	0.479639	-0.764188
AT1G08003		Natural antisense transcript overlaps with AT1G54830	-0.0397592	0.0645569	0.772785	0.683014	NA	NA	2.79134	3.80165	0.137702	0.15809	-0.288733	0.408354
AT1G08005	AT1G08005	serine/threonine-protein phosphatase 6 regulatory subunit	0.150982	0.052068	0.299299	0.658924	NA	NA	2.57094	1.80258	0.145463	0.117961	1.03794	0.441399
AT1G08007			NA	NA	NA	NA	NA	NA	0	0	NA	NA	NA	NA
AT1G08010	GATA11	GATA transcription factor 11	-0.0411338	-0.0944806	0.785498	0.543593	0.97412	0.999718	401.189	400.213	0.151137	0.155552	-0.272162	-0.607389
AT1G08013			-0.0134485	-0.0126248	0.798554	0.787341	NA	NA	0.200634	0.204819	0.0526942	0.0467992	-0.255218	-0.269765
AT1G08017			NA	NA	NA	NA	NA	NA	0	0	NA	NA	NA	NA
AT1G08023			0.0238119	NA	0.651349	NA	NA	NA	0.347329	0	0.0526942	NA	0.451888	NA
AT1G08027			NA	NA	NA	NA	NA	NA	0	0	NA	NA	NA	NA
AT1G08030	TPST	tyrosylprotein sulfotransferase	-0.0614415	-0.00530897	0.642769	0.968482	0.95096	0.999718	386.501	402.396	0.132465	0.134361	-0.463831	-0.0395127
AT1G08033			NA	NA	NA	NA	NA	NA	0	0	NA	NA	NA	NA
AT1G08035	AT1G08035	hypothetical protein	0.233143	0.24551	0.295796	0.234184	0.838881	0.999718	10.5648	11.2099	0.222999	0.206371	1.04549	1.18965
AT1G08037		Natural antisense transcript overlaps with AT1G55190	-0.0247093	0.000563082	0.761416	0.99494	NA	NA	0.95562	1.24267	0.0813816	0.0887893	-0.303622	0.00634178
AT1G08040	AT1G08040	trimethylguanosine synthase (DUF707)	-0.0610028	-0.0281137	0.699134	0.87121	0.957988	0.999718	682.989	704.916	0.157838	0.173411	-0.38649	-0.162121
AT1G08043		Natural antisense transcript overlaps with AT1G55265	0.16348	0.0251447	0.444126	0.902704	0.896942	0.999718	12.6055	10.738	0.213631	0.20569	0.765244	0.122246
AT1G08047		Natural antisense transcript overlaps with AT1G55270	0.0113918	0.0204672	0.828843	0.661864	NA	NA	0.139268	0.318502	0.0526942	0.0467992	0.216186	0.437341
AT1G08050	AT1G08050	Zinc finger (C3HC4-type RING finger) family protein	-0.110908	-0.357048	0.527231	0.0454776	0.921123	0.83547	283.395	261.883	0.175422	0.178505	-0.632238	-2.00021
AT1G08057			NA	NA	NA	NA	NA	NA	0	0	NA	NA	NA	NA
AT1G08060	MOM	ATP-dependent helicase family protein	0.00347461	-0.0449071	0.978789	0.755294	0.998109	0.999718	935.225	935.985	0.130686	0.144087	0.0265876	-0.311667
AT1G08063			NA	NA	NA	NA	NA	NA	0	0	NA	NA	NA	NA
AT1G08065	ACA5	alpha carbonic anhydrase 5	-0.00349529	0.0234445	0.979231	0.83924	0.998164	0.999718	4.45904	5.1471	0.134266	0.115567	-0.0260326	0.202865
AT1G08070	OTP82	Tetratricopeptide repeat (TPR)-like superfamily protein	-0.0189573	0.0421271	0.925802	0.821566	0.992338	0.999718	19.1635	21.3559	0.203561	0.186791	-0.0931283	0.225531
AT1G08073		Natural antisense transcript overlaps with AT1G55860	-0.125023	-0.0836977	0.271012	0.343393	NA	NA	1.90196	1.93288	0.113581	0.0883368	-1.10073	-0.947483
AT1G08077			NA	NA	NA	NA	NA	NA	0	0	NA	NA	NA	NA
AT1G08080	ACA7	alpha carbonic anhydrase 7	NA	0.00943654	NA	0.840199	NA	NA	0	0.16029	NA	0.0467992	NA	0.201639
AT1G08087		Natural antisense transcript overlaps with AT1G56010	-0.000515652	-0.0375172	0.995653	0.448698	NA	NA	0.990562	0.501484	0.0946417	0.049522	-0.00544847	-0.757587
AT1G08090	NRT2:1	nitrate transporter 2:1	0.625566	0.393558	0.000738104	0.00663238	0.0434228	0.336947	8.64895	19.1492	0.185352	0.14497	3.37502	2.71476
AT1G08093			NA	NA	NA	NA	NA	NA	0	0	NA	NA	NA	NA
AT1G08097			NA	NA	NA	NA	NA	NA	0	0	NA	NA	NA	NA
AT1G08100	NRT2.2	nitrate transporter 2.2	NA	NA	NA	NA	NA	NA	0	0	NA	NA	NA	NA
AT1G08103			0.0503787	-0.00159413	0.472583	0.972827	NA	NA	1.14705	0.296786	0.0701377	0.0467992	0.718282	-0.0340632
AT1G08105	AT1G08105	transposable_element_gene	NA	NA	NA	NA	NA	NA	0	0	NA	NA	NA	NA
AT1G08107			NA	NA	NA	NA	NA	NA	0	0	NA	NA	NA	NA
AT1G08110	AT1G08110	lactoylglutathione lyase family protein / glyoxalase I family protein	-0.262787	-0.109164	0.00981412	0.332403	0.220011	0.999718	1421.89	1526.04	0.101764	0.112624	-2.58231	-0.969286
AT1G08113			0.0238119	NA	0.651349	NA	NA	NA	0.318787	0	0.0526942	NA	0.451888	NA
AT1G08115	AT1G08115		0.0238119	0.00943654	0.651349	0.840199	NA	NA	0.347329	0.159251	0.0526942	0.0467992	0.451888	0.201639
AT1G08117			NA	0.00943654	NA	0.840199	NA	NA	0	0.15394	NA	0.0467992	NA	0.201639
AT1G08120	AT1G08120	TP53-regulating kinase-like protein	0.0143722	-0.0126248	0.795468	0.787341	NA	NA	0.499219	0.142846	0.0554448	0.0467992	0.259217	-0.269765
AT1G08123			NA	NA	NA	NA	NA	NA	0	0	NA	NA	NA	NA
AT1G08125	AT1G08125	S-adenosyl-L-methionine-dependent methyltransferases superfamily protein	-0.0670401	-0.0749466	0.671736	0.636289	0.954824	0.999718	332.25	337.455	0.1582	0.158485	-0.423767	-0.472894
AT1G08127			NA	NA	NA	NA	NA	NA	0	0	NA	NA	NA	NA
AT1G08130	LIG1	DNA ligase 1	-0.00624508	-0.100956	0.95141	0.326053	0.994527	0.999718	1054.49	1039.08	0.102486	0.102796	-0.0609361	-0.982095
AT1G08133			NA	0.0204672	NA	0.661864	NA	NA	0	0.320579	NA	0.0467992	NA	0.437341
AT1G08135	CHX6B	cation/H exchanger 6B	NA	NA	NA	NA	NA	NA	0	0	NA	NA	NA	NA
AT1G08137			NA	NA	NA	NA	NA	NA	0	0	NA	NA	NA	NA
AT1G08140	CHX6A	cation/H exchanger 6A	-0.0114488	0.0158001	0.833659	0.817087	NA	NA	0.448174	0.753861	0.0545152	0.0683119	-0.210011	0.231293
AT1G08143			NA	NA	NA	NA	NA	NA	0	0	NA	NA	NA	NA
AT1G08147			NA	NA	NA	NA	NA	NA	0	0	NA	NA	NA	NA
AT1G08150	ATCHX5	Cation/hydrogen exchanger family protein	-0.0216264	0.0250016	0.839814	0.801121	NA	NA	2.00582	2.75079	0.106992	0.0992536	-0.202131	0.251896
AT1G08153			0.0850575	0.0648428	0.573516	0.594908	NA	NA	3.34485	3.49068	0.151111	0.121945	0.56288	0.531738
AT1G08160	AT1G08160	Late embryogenesis abundant (LEA) hydroxyproline-rich glycoprotein family	0.0162306	0.0552462	0.87325	0.579606	NA	NA	1.51906	2.10436	0.101739	0.0997295	0.159531	0.55396
AT1G08165	AT1G08165	hypothetical protein	0.0238119	0.00943654	0.651349	0.840199	NA	NA	0.347329	0.15394	0.0526942	0.0467992	0.451888	0.201639
AT1G08170	AT1G08170	Histone superfamily protein	0.0386281	0.0793428	0.675444	0.451058	NA	NA	2.69997	3.31709	0.0922597	0.105278	0.418688	0.753652
AT1G08173			0.111329	0.223617	0.620739	0.294698	0.946637	0.999718	16.7926	19.2446	0.224996	0.213401	0.494804	1.04787
AT1G08177			NA	0.0204672	NA	0.661864	NA	NA	0	0.318502	NA	0.0467992	NA	0.437341
AT1G08180	AT1G08180	cyclin-dependent kinase inhibitor	-0.0124781	0.267731	0.956555	0.21545	0.995262	0.999718	28.8023	35.0455	0.229051	0.216136	-0.0544773	1.23872
AT1G08183			NA	NA	NA	NA	NA	NA	0	0	NA	NA	NA	NA
AT1G08190	VPS41	vacuolar protein sorting 41	0.126971	0.0986557	0.294645	0.436938	0.838881	0.999718	1463.32	1476.49	0.121158	0.126909	1.04799	0.777374
AT1G08193			NA	NA	NA	NA	NA	NA	0	0	NA	NA	NA	NA
AT1G08200	AXS2	UDP-D-apiose/UDP-D-xylose synthase 2	-0.0896973	0.0592761	0.539493	0.711445	0.922886	0.999718	4138.42	4476.31	0.146187	0.160242	-0.61358	0.369916
AT1G08207			-0.0134485	-0.00159413	0.798554	0.972827	NA	NA	0.140182	0.296786	0.0526942	0.0467992	-0.255218	-0.0340632
AT1G08210	AT1G08210	Eukaryotic aspartyl protease family protein	-0.247821	-0.231312	0.0837245	0.127974	0.587822	0.999718	240.487	246.004	0.143293	0.151965	-1.72947	-1.52214
AT1G08213			-0.116649	-0.0391377	0.349164	0.776099	NA	0.999718	3.09796	4.28554	0.124597	0.137612	-0.936211	-0.284406
AT1G08217			0.0673868	0.0167485	0.75378	0.932194	0.967149	0.999718	8.98585	8.62808	0.214841	0.196845	0.31366	0.0850848
AT1G08220	AT1G08220	ATPase complex subunit	-0.0776689	-0.124692	0.674201	0.504681	0.954824	0.999718	104.695	104.375	0.184754	0.186904	-0.42039	-0.667143
AT1G08223			NA	NA	NA	NA	NA	NA	0	0	NA	NA	NA	NA
AT1G08227			NA	NA	NA	NA	NA	NA	0	0	NA	NA	NA	NA
AT1G08230	AT1G08230	Transmembrane amino acid transporter family protein	0.179058	0.212684	0.429746	0.331069	0.889219	0.999718	18.7486	19.0303	0.226762	0.218818	0.789627	0.971964
AT1G08237			NA	0.00943654	NA	0.840199	NA	NA	0	0.15394	NA	0.0467992	NA	0.201639
AT1G08240	AT1G08240	tRNA-Gly	NA	NA	NA	NA	NA	NA	0	0	NA	NA	NA	NA
AT1G08247			NA	NA	NA	NA	NA	NA	0	0	NA	NA	NA	NA
AT1G08250	ADT6	arogenate dehydratase 6	-0.178453	0.015359	0.385006	0.941057	0.87114	0.999718	265.891	296.326	0.205423	0.207718	-0.86871	0.0739416
AT1G08253			NA	NA	NA	NA	NA	NA	0	0	NA	NA	NA	NA
AT1G08257			NA	0.00943654	NA	0.840199	NA	NA	0	0.15394	NA	0.0467992	NA	0.201639
AT1G08260	TIL1	DNA polymerase epsilon catalytic subunit	0.111465	-0.0131948	0.446747	0.92994	0.897962	0.999718	677.604	657.323	0.146501	0.150077	0.760849	-0.0879202
AT1G08263			NA	NA	NA	NA	NA	NA	0	0	NA	NA	NA	NA
AT1G08267		Natural antisense transcript overlaps with AT1G59840	NA	NA	NA	NA	NA	NA	0	0	NA	NA	NA	NA
AT1G08270	AT1G08270	vacuolar protein sorting-associated protein	0.0288838	-0.0532186	0.900333	0.80851	0.989978	0.999718	68.8221	66.5632	0.230627	0.219595	0.12524	-0.242349
AT1G08273		Natural antisense transcript overlaps with AT1G59850	0.192653	0.14855	0.250111	0.301868	0.806351	0.999718	4.44048	4.39746	0.167513	0.143883	1.15008	1.03243
AT1G08277			NA	NA	NA	NA	NA	NA	0	0	NA	NA	NA	NA
AT1G08280	AT1G08280	Glycosyltransferase family 29 (sialyltransferase) family protein	0.209648	9.17527e-05	0.206777	0.999636	0.772133	0.999908	585.493	545.897	0.166061	0.201205	1.26248	0.000456016
AT1G08283			0.609186	0.588134	0.00420245	0.00311686	0.135285	0.209019	9.27808	9.34912	0.212812	0.198965	2.86255	2.95597
AT1G08290	WIP3	WIP domain protein 3	-0.255329	-0.0217348	0.233611	0.91479	0.797557	0.999718	13.1902	16.894	0.214362	0.203131	-1.19111	-0.106999
AT1G08293			-0.0555869	-0.128012	0.810417	0.560175	0.976825	0.999718	31.2336	30.6608	0.23172	0.219733	-0.239888	-0.582582
AT1G08297			NA	NA	NA	NA	NA	NA	0	0	NA	NA	NA	NA
AT1G08300	NVL	no vein-like protein	0.211111	0.0848286	0.298287	0.684745	0.838881	0.999718	87.169	83.9504	0.202969	0.208939	1.04011	0.405997
AT1G08307			NA	NA	NA	NA	NA	NA	0	0	NA	NA	NA	NA
AT1G08310	AT1G08310	alpha/beta-Hydrolases superfamily protein	0.212005	0.202298	0.23532	0.211617	0.798497	0.999718	6.48969	6.87515	0.178641	0.161951	1.18677	1.24913
AT1G08313			NA	NA	NA	NA	NA	NA	0	0	NA	NA	NA	NA
AT1G08315	AT1G08315	ARM repeat superfamily protein	-0.308199	-0.12626	0.115484	0.51067	0.65697	0.999718	149.291	163.467	0.195805	0.191944	-1.57401	-0.657795
AT1G08317		Natural antisense transcript overlaps with AT1G60420	0.0516004	0.0266819	0.741955	0.855013	NA	NA	3.08707	2.92605	0.156713	0.146021	0.329266	0.182727
AT1G08320	TGA9	bZIP transcription factor family protein	-0.553276	-0.213612	0.00241216	0.23994	0.0940829	0.999718	213.241	244.624	0.18235	0.181776	-3.03415	-1.17514
AT1G08323		Natural antisense transcript overlaps with AT1G60460	NA	NA	NA	NA	NA	NA	0	0	NA	NA	NA	NA
AT1G08327			NA	NA	NA	NA	NA	NA	0	0	NA	NA	NA	NA
AT1G08333		Natural antisense transcript overlaps with AT1G60670	NA	NA	NA	NA	NA	NA	0	0	NA	NA	NA	NA
AT1G08340	AT1G08340	Rho GTPase activating protein with PAK-box/P21-Rho-binding domain-containing protein	0.165994	0.262909	0.450077	0.21564	0.89934	0.999718	250.061	272.248	0.219776	0.212331	0.755286	1.23821
AT1G08347			NA	NA	NA	NA	NA	NA	0	0	NA	NA	NA	NA
AT1G08350	AT1G08350	Endomembrane protein 70 protein family	0.096856	0.0420443	0.44356	0.73986	0.896421	0.999718	367.602	367.027	0.126412	0.126624	0.766196	0.332039
AT1G08353			NA	NA	NA	NA	NA	NA	0	0	NA	NA	NA	NA
AT1G08357			NA	NA	NA	NA	NA	NA	0	0	NA	NA	NA	NA
AT1G08360	AT1G08360	Ribosomal protein L1p/L10e family	-0.0825908	-0.1558	0.411583	0.14819	0.881587	0.999718	4736.55	4702.95	0.100584	0.107749	-0.821111	-1.44595
AT1G08363			NA	NA	NA	NA	NA	NA	0	0	NA	NA	NA	NA
AT1G08367			NA	NA	NA	NA	NA	NA	0	0	NA	NA	NA	NA
AT1G08370	DCP1	decapping 1	0.0283977	0.0334674	0.786352	0.746882	0.974126	0.999718	953.866	974.514	0.104769	0.103693	0.271051	0.322754
AT1G08377			NA	NA	NA	NA	NA	NA	0	0	NA	NA	NA	NA
AT1G08380	PSAO	photosystem I subunit O	-0.0204253	-0.0827301	0.906179	0.636712	0.990716	0.999718	3783.86	3755.3	0.173303	0.175164	-0.117859	-0.472301
AT1G08383			NA	NA	NA	NA	NA	NA	0	0	NA	NA	NA	NA
AT1G08387		Natural antisense transcript overlaps with AT1G61420	0.0113918	NA	0.828843	NA	NA	NA	0.139268	0	0.0526942	NA	0.216186	NA
AT1G08390	AT1G08390	recQ-mediated instability-like protein	-0.0442569	-0.252728	0.827524	0.199853	0.981204	0.999718	64.594	59.8789	0.203127	0.19714	-0.217878	-1.28197
AT1G08393			NA	NA	NA	NA	NA	NA	0	0	NA	NA	NA	NA
AT1G08397			0.0382313	0.0344026	0.491705	0.470102	NA	NA	0.47489	0.637003	0.0556011	0.0476284	0.6876	0.722313
AT1G08400	AT1G08400	RINT-1 / TIP-1 family	0.0462433	0.0203182	0.811636	0.913811	0.97733	0.999718	142.63	143.838	0.194042	0.187728	0.238316	0.108232
AT1G08403			0.0193762	0.00283203	0.909326	0.985088	0.990716	0.999718	11.163	10.9631	0.170132	0.151523	0.113889	0.0186904
AT1G08410	AT1G08410	P-loop containing nucleoside triphosphate hydrolases superfamily protein	0.0362448	-0.0230967	0.806029	0.886481	0.97603	0.999718	265.002	263.73	0.147605	0.161788	0.245552	-0.142759
AT1G08413			NA	NA	NA	NA	NA	NA	0	0	NA	NA	NA	NA
AT1G08417			-0.107248	-0.0957022	0.478661	0.376894	0.905777	NA	4.21315	3.7231	0.151383	0.108305	-0.708458	-0.883634
AT1G08420	BSL2	BRI1 suppressor 1 (BSU1)-like 2	-0.00800268	-0.026281	0.944683	0.858813	0.994377	0.999718	1310.17	1325.98	0.115338	0.147742	-0.0693848	-0.177885
AT1G08427		Natural antisense transcript overlaps with AT1G61670	0.0113918	NA	0.828843	NA	NA	NA	0.167811	0	0.0526942	NA	0.216186	NA
AT1G08430	ALMT1	aluminum-activated malate transporter 1	0.0499182	0.0348611	0.687353	0.783814	NA	NA	3.37018	3.0719	0.124036	0.127067	0.40245	0.274352
AT1G08433			NA	NA	NA	NA	NA	NA	0	0	NA	NA	NA	NA
AT1G08437			0.0113918	0.00943654	0.828843	0.840199	NA	NA	0.179519	0.16029	0.0526942	0.0467992	0.216186	0.201639
AT1G08440	AT1G08440	aluminum activated malate transporter family protein	-0.0145008	-0.0612783	0.899767	0.523491	NA	NA	2.05854	1.591	0.115126	0.0960514	-0.125956	-0.637974
AT1G08443			-0.0745849	-0.088384	0.627668	0.503303	0.948023	0.999718	7.6666	7.26039	0.153779	0.132054	-0.485012	-0.669302
AT1G08447			0.0148362	0.0709585	0.945911	0.731037	0.99448	0.999718	14.4809	15.6725	0.218686	0.206427	0.0678425	0.343746
AT1G08450	CRT3	calreticulin 3	0.209306	0.245972	0.164006	0.101076	0.725376	0.999718	347.55	360.733	0.150394	0.150014	1.39172	1.63966
AT1G08453			NA	NA	NA	NA	NA	NA	0	0	NA	NA	NA	NA
AT1G08457			0.0705958	0.00264637	0.64219	0.983387	NA	NA	3.39696	2.79944	0.151937	0.127087	0.464638	0.0208233
AT1G08460	HDA08	histone deacetylase 8	-0.107137	-0.0858243	0.390989	0.51211	0.872388	0.999718	396.991	407.525	0.124894	0.130918	-0.857825	-0.655556
AT1G08463			NA	NA	NA	NA	NA	NA	0	0	NA	NA	NA	NA
AT1G08465	YAB2	Plant-specific transcription factor YABBY family protein	-0.100364	0.204943	0.629499	0.288801	0.948659	0.999718	135.129	159.619	0.208037	0.193205	-0.482432	1.06076
AT1G08470	SSL3	strictosidine synthase-like 3	-0.24565	-0.113901	0.196801	0.556884	0.763934	0.999718	1187.22	1272.62	0.19032	0.193882	-1.29072	-0.587476
AT1G08473			NA	NA	NA	NA	NA	NA	0	0	NA	NA	NA	NA
AT1G08477		Natural antisense transcript overlaps with AT1G62180	-0.0554712	0.045211	0.720085	0.768281	NA	0.999718	3.23086	4.30202	0.154798	0.153453	-0.358345	0.294625
AT1G08480	SDH6	succinate dehydrogenase subunit	-0.173691	-0.200473	0.179721	0.0868741	0.744486	0.97815	1022.21	1033.11	0.129465	0.11709	-1.34161	-1.71212
AT1G08483			-0.294869	-0.276912	0.179416	0.178395	0.744486	0.999718	839.156	863.712	0.219633	0.205774	-1.34255	-1.34571
AT1G08487			NA	NA	NA	NA	NA	NA	0	0	NA	NA	NA	NA
AT1G08490	CPNIFS	chloroplastic NIFS-like cysteine desulfurase	0.0455807	-0.123073	0.753409	0.397369	0.967149	0.999718	445.062	424.765	0.145093	0.145419	0.314148	-0.84633
AT1G08493			NA	NA	NA	NA	NA	NA	0	0	NA	NA	NA	NA
AT1G08497			NA	NA	NA	NA	NA	NA	0	0	NA	NA	NA	NA
AT1G08500	ENODL18	early nodulin-like protein 18	0.111323	0.165004	0.582718	0.387321	0.938748	0.999718	12.1086	13.4608	0.20262	0.190869	0.549419	0.864487
AT1G08503			NA	NA	NA	NA	NA	NA	0	0	NA	NA	NA	NA
AT1G08507			0.00875318	0.0250002	0.969768	0.907797	0.997069	0.999718	26.1132	27.033	0.230962	0.215857	0.0378988	0.115818
AT1G08510	FATB	fatty acyl-ACP thioesterases B	0.127431	0.0876843	0.345686	0.547168	0.85407	0.999718	3268.02	3284.27	0.135135	0.145653	0.94299	0.602009
AT1G08513			-0.0400349	-0.0392614	0.59814	0.438111	NA	NA	0.720967	0.552484	0.0759565	0.0506346	-0.527077	-0.775386
AT1G08517			0.0113918	NA	0.828843	NA	NA	NA	0.179519	0	0.0526942	NA	0.216186	NA
AT1G08520	ALB1	ALBINA 1	0.139808	0.0138561	0.296743	0.918904	0.838881	0.999718	1173.04	1138.09	0.133987	0.136091	1.04344	0.101815
AT1G08523			NA	NA	NA	NA	NA	NA	0	0	NA	NA	NA	NA
AT1G08530	AT1G08530	chitinase-like protein	-0.033867	-0.0327741	0.787925	0.812192	0.974126	0.999718	354.785	361.789	0.125897	0.137938	-0.269006	-0.237599
AT1G08533		Natural antisense transcript overlaps with AT1G62580	0.0041295	-0.00896068	0.95284	0.900982	NA	NA	1.27314	1.08898	0.0698242	0.0720191	0.0591413	-0.124421
AT1G08537		Natural antisense transcript overlaps with AT1G62590	-0.0216258	-0.0326541	0.75187	0.570231	NA	NA	1.05995	0.874521	0.068398	0.0575188	-0.316175	-0.567711
AT1G08540	SIG2	RNApolymerase sigma subunit 2	0.174052	0.14148	0.203549	0.319523	0.768174	0.999718	453.09	456.41	0.136887	0.142129	1.27151	0.995438
AT1G08543		Natural antisense transcript overlaps with AT1G62600	-0.0498349	0.0617646	0.526322	0.541523	NA	NA	0.788989	2.07077	0.0786497	0.101169	-0.633631	0.610512
AT1G08547		Natural antisense transcript overlaps with AT1G62610	-0.0902061	0.0306403	0.540237	0.840321	NA	NA	2.65907	3.76044	0.147286	0.152074	-0.612455	0.201483
AT1G08550	NPQ1	non-photochemical quenching 1	0.140364	0.16729	0.317685	0.313379	0.846511	0.999718	298.401	309.189	0.140473	0.165936	0.999226	1.00816
AT1G08553			NA	NA	NA	NA	NA	NA	0	0	NA	NA	NA	NA
AT1G08557		Natural antisense transcript overlaps with AT1G62720	NA	0.00943654	NA	0.840199	NA	NA	0	0.15394	NA	0.0467992	NA	0.201639
AT1G08560	SYP111	syntaxin of plants 111	0.228135	0.0466341	0.253354	0.822737	0.808439	0.999718	2908.02	2722.53	0.199726	0.208164	1.14224	0.224026
AT1G08563		Natural antisense transcript overlaps with AT1G62790	NA	NA	NA	NA	NA	NA	0	0	NA	NA	NA	NA
AT1G08567		Natural antisense transcript overlaps with AT1G62800	NA	NA	NA	NA	NA	NA	0	0	NA	NA	NA	NA
AT1G08570	ACHT4	atypical CYS HIS rich thioredoxin 4	-0.3335	-0.379691	0.050304	0.0361986	0.483752	0.786207	1837.52	1825.42	0.170382	0.181264	-1.95737	-2.09469
AT1G08573			NA	NA	NA	NA	NA	NA	0	0	NA	NA	NA	NA
AT1G08577		Natural antisense transcript overlaps with AT1G62840	NA	NA	NA	NA	NA	NA	0	0	NA	NA	NA	NA
AT1G08580	AT1G08580	hypothetical protein	0.0972492	0.0307738	0.464797	0.824668	0.903343	0.999718	290.866	289.146	0.133041	0.138905	0.73097	0.221546
AT1G08583			NA	NA	NA	NA	NA	NA	0	0	NA	NA	NA	NA
AT1G08587			NA	NA	NA	NA	NA	NA	0	0	NA	NA	NA	NA
AT1G08590	AT1G08590	Leucine-rich receptor-like protein kinase family protein	0.110168	0.154303	0.635663	0.481381	0.949886	0.999718	51.9184	55.6652	0.232533	0.219154	0.473772	0.704082
AT1G08592	AT1G08592	Natural antisense transcript overlaps with AT1G08590	0.247311	0.0525028	0.173228	0.789689	0.736758	0.999718	139.945	130.815	0.181592	0.19685	1.36191	0.266715
AT1G08600	ATRX	P-loop containing nucleoside triphosphate hydrolases superfamily protein	0.00695685	-0.0662991	0.948574	0.550898	0.994527	0.999718	1763.62	1750.56	0.107862	0.111163	0.0644977	-0.596415
AT1G08603			NA	NA	NA	NA	NA	NA	0	0	NA	NA	NA	NA
AT1G08607			NA	NA	NA	NA	NA	NA	0	0	NA	NA	NA	NA
AT1G08610	AT1G08610	Pentatricopeptide repeat (PPR) superfamily protein	-0.0479644	-0.0772138	0.824437	0.708513	0.979976	0.999718	49.2091	49.4441	0.21621	0.206535	-0.221842	-0.373854
AT1G08613			NA	NA	NA	NA	NA	NA	0	0	NA	NA	NA	NA
AT1G08620	PKDM7D	Transcription factor jumonji (jmj) family protein / zinc finger (C5HC2 type) family protein	-0.0284904	0.0740511	0.834884	0.594438	0.982787	0.999718	827.137	878.056	0.136683	0.139085	-0.208442	0.532417
AT1G08623			NA	NA	NA	NA	NA	NA	0	0	NA	NA	NA	NA
AT1G08627			NA	NA	NA	NA	NA	NA	0	0	NA	NA	NA	NA
AT1G08630	THA1	threonine aldolase 1	-0.367963	-0.231941	0.000220256	0.18583	0.018894	0.999718	3050.98	3204.35	0.0995955	0.175312	-3.69457	-1.32302
AT1G08633		Natural antisense transcript overlaps with AT1G63770	0.0468854	0.028343	0.556265	0.670288	NA	NA	0.843334	0.684649	0.0796831	0.0665715	0.588399	0.425753
AT1G08637			NA	NA	NA	NA	NA	NA	0	0	NA	NA	NA	NA
AT1G08640	CJD1	Chloroplast J-like domain 1	0.119381	0.0601725	0.26772	0.596664	0.818432	0.999718	819.114	816.703	0.107713	0.113704	1.10833	0.529203
AT1G08643			NA	0.00943654	NA	0.840199	NA	NA	0	0.159251	NA	0.0467992	NA	0.201639
AT1G08645	AT1G08645	hypothetical protein	-0.03293	-0.0376655	0.766613	0.735931	NA	NA	2.2382	2.3009	0.110947	0.111685	-0.296808	-0.337247
AT1G08647		Natural antisense transcript overlaps with AT1G63980	NA	NA	NA	NA	NA	NA	0	0	NA	NA	NA	NA
AT1G08650	PPCK1	phosphoenolpyruvate carboxylase kinase 1	-0.261836	-0.273354	0.0459846	0.0875367	0.468145	0.97815	1295.7	1305.96	0.131211	0.159993	-1.99554	-1.70854
AT1G08653			NA	NA	NA	NA	NA	NA	0	0	NA	NA	NA	NA
AT1G08657		Natural antisense transcript overlaps with AT1G64190	-0.00544625	-0.0339373	0.967073	0.681135	NA	NA	2.39263	1.88897	0.131935	0.0825896	-0.0412797	-0.410915
AT1G08660	MGP2	MALE GAMETOPHYTE DEFECTIVE 2	-0.0375942	-0.0902138	0.749058	0.505471	0.966202	0.999718	833.602	832.52	0.117526	0.135475	-0.319881	-0.665907
AT1G08663			0.0113918	NA	0.828843	NA	NA	NA	0.179519	0	0.0526942	NA	0.216186	NA
AT1G08667		Natural antisense transcript overlaps with AT1G64280	NA	NA	NA	NA	NA	NA	0	0	NA	NA	NA	NA
AT1G08670	AT1G08670	ENTH/VHS family protein	0.0613317	0.0905947	0.609285	0.442133	NA	NA	1.52635	1.81263	0.120001	0.11787	0.511095	0.768596
AT1G08673			NA	NA	NA	NA	NA	NA	0	0	NA	NA	NA	NA
AT1G08677			NA	NA	NA	NA	NA	NA	0	0	NA	NA	NA	NA
AT1G08680	ZIGA4	ARF GAP-like zinc finger-containing protein ZIGA4	-0.0264269	-0.0224627	0.81452	0.834388	0.977567	0.999718	680.429	694.889	0.112647	0.107437	-0.234599	-0.209077
AT1G08683			NA	NA	NA	NA	NA	NA	0	0	NA	NA	NA	NA
AT1G08695	SCRL3	SCR-like 3	NA	NA	NA	NA	NA	NA	0	0	NA	NA	NA	NA
AT1G08697			0.0113918	NA	0.828843	NA	NA	NA	0.139268	0	0.0526942	NA	0.216186	NA
AT1G08700	PS1	Presenilin-1	-0.152512	-0.12079	0.152182	0.280438	0.712875	0.999718	1127.98	1161.86	0.106513	0.111911	-1.43187	-1.07934
AT1G08703			NA	NA	NA	NA	NA	NA	0	0	NA	NA	NA	NA
AT1G08707		Natural antisense transcript overlaps with AT1G64561	-0.0134485	-0.0126248	0.798554	0.787341	NA	NA	0.140182	0.142846	0.0526942	0.0467992	-0.255218	-0.269765
AT1G08710	AT1G08710	F-box family protein	0.170013	0.0195513	0.325304	0.907155	0.846511	0.999718	162.854	155.762	0.172845	0.167639	0.983617	0.116628
AT1G08713			0.0113918	NA	0.828843	NA	NA	NA	0.139268	0	0.0526942	NA	0.216186	NA
AT1G08717			NA	0.0503558	NA	0.405155	NA	NA	0	0.47348	NA	0.0604911	NA	0.83245
AT1G08720	EDR1	Protein kinase superfamily protein	0.11656	-0.0775506	0.427483	0.626123	0.888065	0.999718	420.647	397.001	0.146892	0.159179	0.793507	-0.487192
AT1G08723		Natural antisense transcript overlaps with AT1G64630	-0.0200511	-0.00724327	0.734813	0.894571	NA	NA	0.600064	0.749118	0.0591951	0.054657	-0.33873	-0.132522
AT1G08727		Natural antisense transcript overlaps with AT1G64740	-0.00102838	-0.0126248	0.984429	0.787341	NA	NA	0.307992	0.142846	0.0526942	0.0467992	-0.0195161	-0.269765
AT1G08730	XIC	Myosin family protein with Dil domain-containing protein	-0.0490108	-0.115274	0.824488	0.578435	0.979983	0.999718	16.007	15.3267	0.220992	0.207449	-0.221776	-0.555672
AT1G08733		Natural antisense transcript overlaps with AT1G64970	-0.0258687	-0.0236555	0.623483	0.61323	NA	NA	0.280363	0.285692	0.0526942	0.0467992	-0.490921	-0.505468
AT1G08735	AT1G08735	transposable_element_gene	NA	NA	NA	NA	NA	NA	0	0	NA	NA	NA	NA
AT1G08737			NA	NA	NA	NA	NA	NA	0	0	NA	NA	NA	NA
AT1G08740	AT1G08740	transposable_element_gene	NA	NA	NA	NA	NA	NA	0	0	NA	NA	NA	NA
AT1G08743			NA	NA	NA	NA	NA	NA	0	0	NA	NA	NA	NA
AT1G08747		Natural antisense transcript overlaps with AT1G65230	-0.0326574	-0.0116813	0.687893	0.846666	NA	NA	1.04824	1.19198	0.0812948	0.0604076	-0.401716	-0.193374
AT1G08750	AT1G08750	Peptidase C13 family	0.033213	0.119477	0.812631	0.467298	0.977412	0.999718	291.986	309.222	0.14012	0.164369	0.237033	0.726882
AT1G08753		Natural antisense transcript overlaps with AT1G65420	0.0226063	-0.0120823	0.815628	0.856588	NA	NA	1.04641	0.741729	0.096951	0.0668569	0.233172	-0.180719
AT1G08757			NA	NA	NA	NA	NA	NA	0	0	NA	NA	NA	NA
AT1G08760	AT1G08760	GPI-anchored adhesin-like protein, putative (DUF936)	0.0153463	0.161314	0.896445	0.218875	0.988636	0.999718	608.221	657.299	0.11791	0.131201	0.130153	1.22952
AT1G08763			NA	NA	NA	NA	NA	NA	0	0	NA	NA	NA	NA
AT1G08767			NA	0.00943654	NA	0.840199	NA	NA	0	0.16029	NA	0.0467992	NA	0.201639
AT1G08770	PRA1.E	prenylated RAB acceptor 1.E	-0.121803	-0.145742	0.411223	0.310626	0.881292	0.999718	322.87	325.861	0.148226	0.143742	-0.821743	-1.01391
AT1G08773			NA	NA	NA	NA	NA	NA	0	0	NA	NA	NA	NA
AT1G08777			NA	NA	NA	NA	NA	NA	0	0	NA	NA	NA	NA
AT1G08780	AIP3	ABI3-interacting protein 3	0.0351121	0.113418	0.7938	0.448926	0.975147	0.999718	323.17	340.572	0.134334	0.149785	0.261379	0.757206
AT1G08787			-0.0258687	-0.0236555	0.623483	0.61323	NA	NA	0.316219	0.322165	0.0526942	0.0467992	-0.490921	-0.505468
AT1G08790	AT1G08790	1-phosphatidylinositol-4,5-bisphosphate phosphodiesterase epsilon-1, putative (DUF1685)	NA	NA	NA	NA	NA	NA	0	0	NA	NA	NA	NA
AT1G08797		Natural antisense transcript overlaps with AT1G65960	NA	NA	NA	NA	NA	NA	0	0	NA	NA	NA	NA
AT1G08800	AT1G08800	myosin-binding protein (Protein of unknown function, DUF593)	0.282307	0.0301345	0.0590266	0.843144	0.516087	0.999718	822.007	754.94	0.149527	0.152292	1.88799	0.197873
AT1G08803		Natural antisense transcript overlaps with AT1G65970	0.03913	NA	0.466795	NA	NA	NA	0.671243	0	0.0537719	NA	0.727704	NA
AT1G08807			0.118297	0.0781474	0.38848	0.538099	NA	NA	3.20184	2.66007	0.137176	0.126927	0.862377	0.61569
AT1G08810	MYB60	myb domain protein 60	-0.0692718	0.0131587	0.744988	0.949597	0.965712	0.999718	1484.42	1576.44	0.212977	0.208165	-0.325255	0.0632126
AT1G08817			0.0113918	NA	0.828843	NA	NA	NA	0.179519	0	0.0526942	NA	0.216186	NA
AT1G08820	VAP27-2	vamp/synaptobrevin-associated protein 27-2	-0.163634	-0.0768703	0.334042	0.658361	0.848569	0.999718	2223.58	2342.23	0.169392	0.173845	-0.966005	-0.442178
AT1G08823			NA	NA	NA	NA	NA	NA	0	0	NA	NA	NA	NA
AT1G08827			NA	NA	NA	NA	NA	NA	0	0	NA	NA	NA	NA
AT1G08830	CSD1	copper/zinc superoxide dismutase 1	-0.153898	-0.190996	0.197327	0.139332	0.763972	0.999718	4231.82	4250.55	0.119375	0.129201	-1.2892	-1.47828
AT1G08833			0.0058953	-0.0532798	0.96948	0.682498	0.997069	0.999718	5.59997	4.72039	0.154085	0.13025	0.0382601	-0.409057
AT1G08840	emb2411	DNA replication helicase	0.14831	-0.0923784	0.381109	0.576773	0.869748	0.999718	203.421	187.65	0.169332	0.165522	0.875855	-0.558105
AT1G08843			NA	NA	NA	NA	NA	NA	0	0	NA	NA	NA	NA
AT1G08845	AT1G08845	Ribosomal L18p/L5e family protein	0.157813	-0.030415	0.430966	0.877321	0.88937	0.999718	77.3305	72.0608	0.200388	0.197031	0.787539	-0.154366
AT1G08847			NA	NA	NA	NA	NA	NA	0	0	NA	NA	NA	NA
AT1G08853		Natural antisense transcript overlaps with AT1G66870	NA	NA	NA	NA	NA	NA	0	0	NA	NA	NA	NA
AT1G08857		Natural antisense transcript overlaps with AT1G66880	-0.0951555	-0.16038	0.664904	0.447933	0.954287	0.999718	40.724	40.0865	0.219681	0.211342	-0.433153	-0.758865
AT1G08860	BON3	Calcium-dependent phospholipid-binding Copine family protein	0.25959	-0.0625054	0.0982658	0.683432	0.622936	0.999718	304.579	271.47	0.157012	0.153281	1.65332	-0.407784
AT1G08863			NA	NA	NA	NA	NA	NA	0	0	NA	NA	NA	NA
AT1G08867			NA	NA	NA	NA	NA	NA	0	0	NA	NA	NA	NA
AT1G08870	AT1G08870	tRNA-Ala	NA	NA	NA	NA	NA	NA	0	0	NA	NA	NA	NA
AT1G08877			NA	NA	NA	NA	NA	NA	0	0	NA	NA	NA	NA
AT1G08880	H2AXA	Histone superfamily protein	-0.217712	0.105408	0.11693	0.559405	0.660256	0.999718	928.102	1074.73	0.138865	0.180579	-1.56779	0.583725
AT1G08883			NA	NA	NA	NA	NA	NA	0	0	NA	NA	NA	NA
AT1G08887			NA	NA	NA	NA	NA	NA	0	0	NA	NA	NA	NA
AT1G08890	AT1G08890	Major facilitator superfamily protein	-0.0151948	0.598363	0.947708	0.00637088	0.994527	0.329916	25.905	42.5653	0.231682	0.219337	-0.0655849	2.72806
AT1G08893			NA	0.0204672	NA	0.661864	NA	NA	0	0.307879	NA	0.0467992	NA	0.437341
AT1G08897			NA	NA	NA	NA	NA	NA	0	0	NA	NA	NA	NA
AT1G08900	AT1G08900	Major facilitator superfamily protein	0.619043	0.947141	0.00678846	6.39573e-06	0.178121	0.00258714	49.0047	61.7081	0.228678	0.209876	2.70705	4.51287
AT1G08903			NA	NA	NA	NA	NA	NA	0	0	NA	NA	NA	NA
AT1G08907			NA	NA	NA	NA	NA	NA	0	0	NA	NA	NA	NA
AT1G08910	AT1G08910	zinc ion binding protein	0.196667	0.161279	0.0904179	0.183481	0.60233	0.999718	460.57	463.397	0.116151	0.121252	1.6932	1.33011
AT1G08913			-0.0134485	-0.00159413	0.798554	0.972827	NA	NA	0.140182	0.296786	0.0526942	0.0467992	-0.255218	-0.0340632
AT1G08920	ESL1	ERD (early response to dehydration) six-like 1	0.0885254	-0.0550573	0.55132	0.716282	0.929436	0.999718	698.473	672.542	0.148587	0.151492	0.595783	-0.363432
AT1G08923			NA	0.00943654	NA	0.840199	NA	NA	0	0.16029	NA	0.0467992	NA	0.201639
AT1G08927			NA	NA	NA	NA	NA	NA	0	0	NA	NA	NA	NA
AT1G08930	ERD6	Major facilitator superfamily protein	0.686603	0.714384	0.00280283	0.00100036	0.104247	0.103608	72.6123	76.5811	0.229743	0.21711	2.98857	3.29042
AT1G08933			NA	NA	NA	NA	NA	NA	0	0	NA	NA	NA	NA
AT1G08937			-0.029685	-0.113286	0.850457	0.406089	0.983701	0.999718	6.63305	5.36037	0.15745	0.136358	-0.188536	-0.830797
AT1G08940	AT1G08940	Phosphoglycerate mutase family protein	-0.383195	0.145906	0.0951031	0.506245	0.613623	0.999718	37.4468	51.5321	0.229586	0.219508	-1.66907	0.664696
AT1G08947			NA	NA	NA	NA	NA	NA	0	0	NA	NA	NA	NA
AT1G08950	AT1G08950	tRNA-Pro	NA	NA	NA	NA	NA	NA	0	0	NA	NA	NA	NA
AT1G08953			NA	NA	NA	NA	NA	NA	0	0	NA	NA	NA	NA
AT1G08960	CAX11	cation exchanger 11	0.160196	0.140291	0.401656	0.462185	0.877145	0.999718	216.016	218.834	0.191012	0.190807	0.838668	0.735253
AT1G08963		Natural antisense transcript overlaps with AT1G67950	-0.0435298	-0.0385802	0.450017	0.564499	NA	NA	0.541449	0.706423	0.0576258	0.0669595	-0.755387	-0.576172
AT1G08967			NA	NA	NA	NA	NA	NA	0	0	NA	NA	NA	NA
AT1G08970	NF-YC9	nuclear factor Y, subunit C9	-0.253336	-0.282051	0.0122578	0.0132088	0.247354	0.498561	1872.99	1887.59	0.101147	0.113818	-2.50464	-2.47809
AT1G08973		Natural antisense transcript overlaps with AT1G68290	0.249085	0.266909	0.255714	0.195428	0.810361	0.999718	49.0829	50.5518	0.219153	0.206157	1.13658	1.29469
AT1G08977			NA	NA	NA	NA	NA	NA	0	0	NA	NA	NA	NA
AT1G08980	AMI1	amidase 1	-0.212644	-0.161726	0.102771	0.387922	0.629509	0.999718	1433.6	1471.51	0.130331	0.187315	-1.63157	-0.863392
AT1G08983			NA	NA	NA	NA	NA	NA	0	0	NA	NA	NA	NA
AT1G08985	AT1G08985	AP2/B3-like transcriptional factor family protein	0.54407	0.323087	0.0140522	0.0869762	0.267017	0.97815	52.4525	46.3844	0.221533	0.188767	2.45593	1.71157
AT1G08987			NA	NA	NA	NA	NA	NA	0	0	NA	NA	NA	NA
AT1G08990	PGSIP5	plant glycogenin-like starch initiation protein 5	-0.0207023	0.311681	0.926036	0.142587	0.992338	0.999718	210.026	261.029	0.223005	0.212574	-0.0928336	1.46623
AT1G08993			0.0113918	NA	0.828843	NA	NA	NA	0.179519	0	0.0526942	NA	0.216186	NA
AT1G08997			0.0137951	-0.0126248	0.810739	0.787341	NA	NA	0.559671	0.204819	0.0576061	0.0467992	0.239473	-0.269765
AT1G09000	NP1	NPK1-related protein kinase 1	0.316658	0.171798	0.0870919	0.362239	0.59733	0.999718	133.584	127.72	0.185078	0.188559	1.71094	0.911106
AT1G09003		Natural antisense transcript overlaps with AT1G68640	NA	NA	NA	NA	NA	NA	0	0	NA	NA	NA	NA
AT1G09007			NA	NA	NA	NA	NA	NA	0	0	NA	NA	NA	NA
AT1G09010	AT1G09010	glycoside hydrolase family 2 protein	-0.0005503	-0.087489	0.996121	0.467418	0.999241	0.999718	1597.68	1577.43	0.113205	0.120395	-0.0048611	-0.726686
AT1G09013			NA	NA	NA	NA	NA	NA	0	0	NA	NA	NA	NA
AT1G09017			NA	NA	NA	NA	NA	NA	0	0	NA	NA	NA	NA
AT1G09020	SNF4	sucrose nonfermenting-like protein	-0.0536604	-0.0690938	0.628736	0.54246	0.948289	0.999718	1272.91	1290.37	0.110982	0.113436	-0.483507	-0.609098
AT1G09023		Natural antisense transcript overlaps with AT1G68940	0.00310637	0.0559848	0.988495	0.790106	0.998752	0.999718	56.365	59.3146	0.215416	0.210332	0.0144203	0.266173
AT1G09027			-0.156459	-0.15145	0.328651	0.391685	0.846511	0.999718	214.41	217.946	0.16017	0.176811	-0.976835	-0.856565
AT1G09030	NF-YB4	nuclear factor Y, subunit B4	NA	NA	NA	NA	NA	NA	0	0	NA	NA	NA	NA
AT1G09033			NA	NA	NA	NA	NA	NA	0	0	NA	NA	NA	NA
AT1G09037			NA	NA	NA	NA	NA	NA	0	0	NA	NA	NA	NA
AT1G09040	AT1G09040	arginine-glutamic acid dipeptide repeat protein	0.0774581	-0.0320206	0.658112	0.85482	0.953125	0.999718	188.133	182.991	0.175038	0.175003	0.442521	-0.182972
AT1G09043			NA	NA	NA	NA	NA	NA	0	0	NA	NA	NA	NA
AT1G09047			NA	NA	NA	NA	NA	NA	0	0	NA	NA	NA	NA
AT1G09050	AT1G09050	arginine-glutamic acid dipeptide repeat protein	-0.090308	-0.0261592	0.623784	0.886713	0.946734	0.999718	113.82	119.09	0.184116	0.183619	-0.490495	-0.142464
AT1G09053		Natural antisense transcript overlaps with AT1G69270	-0.10555	-0.0352454	0.538243	0.813847	0.922886	0.999718	4.54203	5.19532	0.171495	0.149684	-0.615473	-0.235466
AT1G09057			NA	NA	NA	NA	NA	NA	0	0	NA	NA	NA	NA
AT1G09060	AT1G09060	JmjC domain protein JMJ24	-0.149801	-0.157035	0.210533	0.206385	0.777915	0.999718	894.515	908.941	0.119639	0.124279	-1.2521	-1.26357
AT1G09063			NA	NA	NA	NA	NA	NA	0	0	NA	NA	NA	NA
AT1G09067			NA	NA	NA	NA	NA	NA	0	0	NA	NA	NA	NA
AT1G09070	SRC2	soybean gene regulated by cold-2	-0.0302633	-0.267786	0.842431	0.0507592	0.983207	0.863795	1484.67	1387.45	0.152241	0.137079	-0.198786	-1.95351
AT1G09073			NA	NA	NA	NA	NA	NA	0	0	NA	NA	NA	NA
AT1G09077			NA	NA	NA	NA	NA	NA	0	0	NA	NA	NA	NA
AT1G09080	BIP3	Heat shock protein 70 (Hsp 70) family protein	0.2981	0.267182	0.084	0.0891632	0.588908	0.978515	7.85706	7.73824	0.172518	0.157182	1.72793	1.69983
AT1G09083			0.158282	0.129617	0.396063	0.435523	0.874575	0.999718	20.8797	20.8869	0.186505	0.166224	0.848674	0.779775
AT1G09087			0.0626269	0.0323166	0.729658	0.838471	0.964595	0.999718	16.0157	15.5475	0.181223	0.158531	0.34558	0.20385
AT1G09090	RBOHB	respiratory burst oxidase-like protein	-0.0258687	-0.0236555	0.623483	0.61323	NA	NA	0.280363	0.285692	0.0526942	0.0467992	-0.490921	-0.505468
AT1G09097			0.0113918	NA	0.828843	NA	NA	NA	0.139268	0	0.0526942	NA	0.216186	NA
AT1G09100	RPT5B	26S proteasome AAA-ATPase subunit RPT5B	0.0729154	-0.0492728	0.57088	0.735664	0.936159	0.999718	700.472	681.011	0.128654	0.14595	0.566757	-0.337601
AT1G09103			NA	NA	NA	NA	NA	NA	0	0	NA	NA	NA	NA
AT1G09107			-0.0134485	-0.0126248	0.798554	0.787341	NA	NA	0.140182	0.142846	0.0526942	0.0467992	-0.255218	-0.269765
AT1G09110	AT1G09110	tRNA-Glu	NA	NA	NA	NA	NA	NA	0	0	NA	NA	NA	NA
AT1G09113			NA	NA	NA	NA	NA	NA	0	0	NA	NA	NA	NA
AT1G09117			NA	NA	NA	NA	NA	NA	0	0	NA	NA	NA	NA
AT1G09123			NA	NA	NA	NA	NA	NA	0	0	NA	NA	NA	NA
AT1G09127			NA	NA	NA	NA	NA	NA	0	0	NA	NA	NA	NA
AT1G09130	AT1G09130	ATP-dependent caseinolytic (Clp) protease/crotonase family protein	-0.0851167	-0.0698975	0.469413	0.587357	0.903343	0.999718	2077.72	2128.18	0.117656	0.128803	-0.723434	-0.54267
AT1G09133			NA	NA	NA	NA	NA	NA	0	0	NA	NA	NA	NA
AT1G09137			NA	NA	NA	NA	NA	NA	0	0	NA	NA	NA	NA
AT1G09140	SR30	SERINE-ARGININE PROTEIN 30	0.414282	0.0688207	0.000220207	0.626638	0.018894	0.999718	2218.17	1971.02	0.112131	0.141471	3.69463	0.486464
AT1G09143			0.0113918	0.0354336	0.828843	0.46304	NA	NA	0.167811	0.801448	0.0526942	0.0482845	0.216186	0.73385
AT1G09147			NA	NA	NA	NA	NA	NA	0	0	NA	NA	NA	NA
AT1G09150	AT1G09150	pseudouridine synthase and archaeosine transglycosylase (PUA) domain-containing protein	-0.133749	-0.140015	0.221406	0.231692	0.78773	0.999718	751.986	764.082	0.10938	0.117068	-1.2228	-1.19601
AT1G09153			0.0113918	NA	0.828843	NA	NA	NA	0.179519	0	0.0526942	NA	0.216186	NA
AT1G09155	PP2-B15	phloem protein 2-B15	-0.0312167	-0.256883	0.853861	0.164676	0.984121	0.999718	280.554	260.035	0.169477	0.184872	-0.184194	-1.38952
AT1G09157	AT1G09157	transmembrane protein, putative (DUF679)	-0.0685726	-0.0766922	0.454268	0.34017	NA	NA	1.38395	1.28616	0.0916357	0.0804046	-0.748318	-0.953829
AT1G09160	AT1G09160	Protein phosphatase 2C family protein	0.0220218	0.0531444	0.867273	0.69802	0.985174	0.999718	505.067	521.315	0.13177	0.136972	0.167123	0.387995
AT1G09163			-0.0167442	-0.0321611	0.809266	0.653813	NA	NA	1.11871	1.02846	0.0693706	0.0717127	-0.241373	-0.448471
AT1G09167		Natural antisense transcript overlaps with AT1G70340	-0.0853475	-0.189009	0.685698	0.2087	0.956587	0.999718	7.10377	5.45158	0.210891	0.150348	-0.4047	-1.25715
AT1G09170	AT1G09170	P-loop nucleoside triphosphate hydrolases superfamily protein with CH (Calponin Homology) domain-containing protein	-0.0362849	0.104859	0.796731	0.491779	NA	0.999718	2.7698	4.30725	0.140868	0.152527	-0.25758	0.687482
AT1G09173			NA	NA	NA	NA	NA	NA	0	0	NA	NA	NA	NA
AT1G09176	AT1G09176	transmembrane protein	NA	0.0204672	NA	0.661864	NA	NA	0	0.31954	NA	0.0467992	NA	0.437341
AT1G09177			NA	NA	NA	NA	NA	NA	0	0	NA	NA	NA	NA
AT1G09180	SARA1A	secretion-associated RAS super family 1	0.211576	0.191512	0.346751	0.369151	0.855079	0.999718	43.9587	44.32	0.224863	0.21325	0.940911	0.898064
AT1G09183			0.0113918	0.0325649	0.828843	0.503624	NA	NA	0.167811	0.478791	0.0526942	0.0486917	0.216186	0.668799
AT1G09187			NA	NA	NA	NA	NA	NA	0	0	NA	NA	NA	NA
AT1G09190	AT1G09190	Tetratricopeptide repeat (TPR)-like superfamily protein	-0.167989	-0.0129106	0.4627	0.952833	0.903343	0.999718	32.251	35.8352	0.228741	0.21827	-0.734407	-0.0591496
AT1G09193		Natural antisense transcript overlaps with AT1G70760	0.0179784	0.00150196	0.814887	0.976814	NA	NA	0.738418	0.604194	0.0767894	0.0516786	0.234126	0.0290635
AT1G09195	AT1G09195	Ppx-GppA phosphatase	-0.222205	-0.234769	0.199361	0.151857	0.76432	0.999718	158.464	160.745	0.173142	0.16383	-1.28337	-1.433
AT1G09197			0.0238119	0.0204672	0.651349	0.661864	NA	NA	0.307079	0.31954	0.0526942	0.0467992	0.451888	0.437341
AT1G09200	AT1G09200	Histone superfamily protein	0.070359	0.0937882	0.740698	0.661979	0.964987	0.999718	1011.45	1051.25	0.21261	0.214529	0.330929	0.437182
AT1G09207			-0.262584	-0.134931	0.146036	0.395997	0.705886	0.999718	5.48032	6.38622	0.180635	0.158968	-1.45368	-0.848793
AT1G09210	CRT1b	calreticulin 1b	0.281784	0.170592	0.00826172	0.225815	0.200808	0.999718	3510.34	3439.36	0.106689	0.140844	2.64118	1.21121
AT1G09217			0.097189	0.0204672	0.244514	0.661864	NA	NA	0.833927	0.31954	0.0835117	0.0467992	1.16378	0.437341
AT1G09220	AT1G09220	Pentatricopeptide repeat (PPR) superfamily protein	-0.217373	0.169105	0.336809	0.434496	0.850186	0.999718	18.0708	25.6605	0.226315	0.216379	-0.960489	0.781522
AT1G09223		Natural antisense transcript overlaps with AT1G71260	NA	0.00943654	NA	0.840199	NA	NA	0	0.16029	NA	0.0467992	NA	0.201639
AT1G09227			NA	NA	NA	NA	NA	NA	0	0	NA	NA	NA	NA
AT1G09230	AT1G09230	RNA-binding (RRM/RBD/RNP motifs) family protein	-0.011901	0.0810828	0.934489	0.615632	0.993772	0.999718	223.524	236.951	0.144784	0.161503	-0.0821985	0.50205
AT1G09233		Natural antisense transcript overlaps with AT1G71310	NA	NA	NA	NA	NA	NA	0	0	NA	NA	NA	NA
AT1G09237			NA	NA	NA	NA	NA	NA	0	0	NA	NA	NA	NA
AT1G09240	NAS3	nicotianamine synthase 3	0.217932	0.276406	0.324379	0.190391	0.846511	0.999718	14.7488	15.9116	0.221139	0.21109	0.985499	1.30942
AT1G09243			NA	NA	NA	NA	NA	NA	0	0	NA	NA	NA	NA
AT1G09245	AT1G09245	Plant self-incompatibility protein S1 family	NA	NA	NA	NA	NA	NA	0	0	NA	NA	NA	NA
AT1G09247		Natural antisense transcript overlaps with AT1G71430	-0.106435	-0.147912	0.369074	0.213251	NA	NA	3.59629	3.42555	0.118496	0.118836	-0.898209	-1.24468
AT1G09250	AT1G09250	basic helix-loop-helix (bHLH) DNA-binding superfamily protein	-0.463265	-0.160918	0.0257457	0.452692	0.360692	0.999718	61.2212	69.7267	0.20774	0.21429	-2.23003	-0.750935
AT1G09253		Natural antisense transcript overlaps with AT1G71480	-0.295466	-0.16308	0.146034	0.420175	0.705886	0.999718	8.03915	9.63101	0.203253	0.202303	-1.45368	-0.806117
AT1G09257		Natural antisense transcript overlaps with AT1G71490	0.0982833	0.130381	0.571723	0.410791	0.936515	0.999718	5.60347	6.38343	0.173794	0.158518	0.565515	0.822502
AT1G09260	AT1G09260	Chaperone DnaJ-domain superfamily protein	NA	NA	NA	NA	NA	NA	0	0	NA	NA	NA	NA
AT1G09263			NA	NA	NA	NA	NA	NA	0	0	NA	NA	NA	NA
AT1G09267		Natural antisense transcript overlaps with AT1G71865	NA	NA	NA	NA	NA	NA	0	0	NA	NA	NA	NA
AT1G09270	IMPA-4	importin alpha isoform 4	-0.107117	-0.147662	0.42647	0.284601	0.887995	0.999718	1494.35	1499.52	0.134697	0.137996	-0.795247	-1.07004
AT1G09273			NA	NA	NA	NA	NA	NA	0	0	NA	NA	NA	NA
AT1G09277			NA	NA	NA	NA	NA	NA	0	0	NA	NA	NA	NA
AT1G09280	AT1G09280	rhodanese-like domain protein	-0.129357	0.00737469	0.350434	0.956299	0.856416	0.999718	287.528	308.604	0.138536	0.13458	-0.933748	0.0547979
AT1G09283			NA	NA	NA	NA	NA	NA	0	0	NA	NA	NA	NA
AT1G09287		Natural antisense transcript overlaps with AT1G71950	-0.165451	-0.0451855	0.158145	0.731544	NA	NA	1.89278	3.01963	0.11723	0.131708	-1.41134	-0.343072
AT1G09290	AT1G09290	hypothetical protein	-0.250092	-0.147484	0.161407	0.390435	0.721965	0.999718	276.453	292.85	0.178592	0.171727	-1.40035	-0.858828
AT1G09293			-0.258677	-0.19498	0.0449305	0.145309	NA	NA	2.68651	3.35985	0.128996	0.133887	-2.0053	-1.4563
AT1G09297		Natural antisense transcript overlaps with AT1G72070	0.0786121	0.0953026	0.487342	0.381078	NA	NA	2.77089	3.20249	0.113185	0.108804	0.694542	0.875911
AT1G09300	AT1G09300	Metallopeptidase M24 family protein	-0.0436853	0.184852	0.804207	0.298262	0.975843	0.999718	126.563	142.831	0.176217	0.177714	-0.247906	1.04017
AT1G09303			NA	NA	NA	NA	NA	NA	0	0	NA	NA	NA	NA
AT1G09307			NA	NA	NA	NA	NA	NA	0	0	NA	NA	NA	NA
AT1G09310	AT1G09310	plant/protein (Protein of unknown function, DUF538)	0.340025	0.264313	0.0851283	0.150206	0.590371	0.999718	990.729	863.656	0.197497	0.183704	1.72168	1.4388
AT1G09313			NA	NA	NA	NA	NA	NA	0	0	NA	NA	NA	NA
AT1G09317			0.0113918	NA	0.828843	NA	NA	NA	0.139268	0	0.0526942	NA	0.216186	NA
AT1G09320	AT1G09320	agenet domain-containing protein	0.174183	-0.0186448	0.240648	0.915321	0.800763	0.999718	181.869	171.374	0.148447	0.175348	1.17337	-0.10633
AT1G09323			NA	NA	NA	NA	NA	NA	0	0	NA	NA	NA	NA
AT1G09327		Natural antisense transcript overlaps with AT1G72600	NA	0.0361167	NA	0.458435	NA	NA	0	0.955505	NA	0.0487125	NA	0.741427
AT1G09330	AT1G09330	golgi apparatus membrane protein-like protein ECHIDNA protein	-0.158086	-0.159036	0.184773	0.195211	0.751675	0.999718	1039.63	1058.38	0.119202	0.122778	-1.3262	-1.29532
AT1G09333			NA	NA	NA	NA	NA	NA	0	0	NA	NA	NA	NA
AT1G09337			NA	NA	NA	NA	NA	NA	0	0	NA	NA	NA	NA
AT1G09340	CRB	chloroplast RNA binding protein	0.284329	0.293148	0.117083	0.0911022	0.660428	0.979902	941.964	965.483	0.181433	0.1735	1.56714	1.68961
AT1G09343			NA	NA	NA	NA	NA	NA	0	0	NA	NA	NA	NA
AT1G09350	GolS3	galactinol synthase 3	0.0587274	0.0360101	0.636462	0.741864	NA	NA	1.7051	1.58667	0.124251	0.109325	0.472652	0.329385
AT1G09353			NA	NA	NA	NA	NA	NA	0	0	NA	NA	NA	NA
AT1G09357			-0.00505209	-0.0260866	0.964404	0.747299	NA	NA	1.00345	0.834863	0.113207	0.0809634	-0.0446272	-0.322203
AT1G09360	AT1G09360	Plant invertase/pectin methylesterase inhibitor superfamily protein	NA	NA	NA	NA	NA	NA	0	0	NA	NA	NA	NA
AT1G09363		Natural antisense transcript overlaps with AT1G73030	-0.0114656	-0.0900713	0.944318	0.484716	0.994313	0.999718	5.29878	4.19114	0.164161	0.128906	-0.0698433	-0.698738
AT1G09367		Natural antisense transcript overlaps with AT1G73100	0.0581261	0.036138	0.394753	0.458292	NA	NA	0.486598	0.961738	0.068301	0.0487257	0.851029	0.741662
AT1G09370	AT1G09370	Plant invertase/pectin methylesterase inhibitor superfamily protein	0.108122	-0.0294213	0.640864	0.888402	0.950635	0.999718	173.884	157.567	0.231777	0.209663	0.466491	-0.140327
AT1G09373			NA	NA	NA	NA	NA	NA	0	0	NA	NA	NA	NA
AT1G09377			NA	NA	NA	NA	NA	NA	0	0	NA	NA	NA	NA
AT1G09380	UMAMIT25	nodulin MtN21 /EamA-like transporter family protein	-0.30376	-0.265242	0.0613018	0.11817	0.523124	0.999718	10285	10581.6	0.162325	0.169755	-1.87131	-1.5625
AT1G09383		Natural antisense transcript overlaps with AT1G73440	-0.0314178	0.0416167	0.836311	0.769836	NA	0.999718	3.37166	4.23358	0.15206	0.142236	-0.206615	0.292589
AT1G09387			NA	NA	NA	NA	NA	NA	0	0	NA	NA	NA	NA
AT1G09390	AT1G09390	GDSL-like Lipase/Acylhydrolase superfamily protein	0.170391	-0.0492217	0.342696	0.796094	0.852887	0.999718	233.456	215.903	0.179575	0.190482	0.948852	-0.258406
AT1G09393			NA	NA	NA	NA	NA	NA	0	0	NA	NA	NA	NA
AT1G09397			NA	NA	NA	NA	NA	NA	0	0	NA	NA	NA	NA
AT1G09400	AT1G09400	FMN-linked oxidoreductases superfamily protein	0.0165883	0.0165932	0.936247	0.928667	0.993772	0.999718	8.09832	8.29263	0.207387	0.185352	0.0799873	0.0895222
AT1G09407			NA	NA	NA	NA	NA	NA	0	0	NA	NA	NA	NA
AT1G09410	AT1G09410	pentatricopeptide (PPR) repeat-containing protein	-0.0127	0.0840774	0.953518	0.690612	0.995262	0.999718	15.7549	17.7365	0.217875	0.211237	-0.0582901	0.398024
AT1G09415	NIMIN-3	NIM1-interacting 3	0.111405	0.248656	0.629497	0.246495	0.948659	0.999718	35.5519	42.1319	0.230922	0.214561	0.482435	1.15891
AT1G09417			NA	NA	NA	NA	NA	NA	0	0	NA	NA	NA	NA
AT1G09420	G6PD4	glucose-6-phosphate dehydrogenase 4	-0.315415	-0.246784	0.00540514	0.0913378	0.156132	0.979902	1617.85	1677.3	0.113384	0.146166	-2.78184	-1.68838
AT1G09421	AT1G09421	Natural antisense transcript overlaps with AT1G09420	0.0284028	0.0305185	0.772405	0.727024	NA	NA	2.5384	2.72501	0.0982013	0.087424	0.28923	0.349087
AT1G09423			0.0238119	NA	0.651349	NA	NA	NA	0.347329	0	0.0526942	NA	0.451888	NA
AT1G09427			0.125128	0.0729437	0.403329	0.607423	NA	NA	3.19913	2.59291	0.14973	0.141981	0.835691	0.513755
AT1G09430	ACLA-3	ATP-citrate lyase A-3	-0.10377	-0.14624	0.321397	0.164238	0.846511	0.999718	2127.08	2136.11	0.10465	0.105136	-0.991592	-1.39096
AT1G09433		Natural antisense transcript overlaps with AT1G74300	-0.0231244	-0.0570353	0.822495	0.34544	NA	NA	1.58449	0.91905	0.103079	0.0604526	-0.224337	-0.943471
AT1G09437		Natural antisense transcript overlaps with AT1G74360	NA	NA	NA	NA	NA	NA	0	0	NA	NA	NA	NA
AT1G09440	AT1G09440	Protein kinase superfamily protein	0.378419	0.358002	0.100413	0.102199	0.625654	0.999718	236.544	242.164	0.230342	0.219057	1.64286	1.63429
AT1G09443		Natural antisense transcript overlaps with AT1G74370	0.0257594	-0.0325798	0.79121	0.486872	NA	NA	1.08666	0.428539	0.0973008	0.0468577	0.264739	-0.695293
AT1G09447		Natural antisense transcript overlaps with AT1G74410	-0.0448511	-0.052946	0.664648	0.489046	NA	NA	1.74732	1.457	0.103461	0.0765308	-0.433505	-0.691826
AT1G09450	Haspin	Protein kinase superfamily protein	0.123632	-0.0741786	0.584248	0.735223	0.938855	0.999718	129.463	117.154	0.225939	0.219342	0.54719	-0.338186
AT1G09453		Natural antisense transcript overlaps with AT1G74420	0.0134359	0.0190474	0.928328	0.886693	NA	NA	3.14275	3.27984	0.149373	0.133676	0.0899485	0.142489
AT1G09457		Natural antisense transcript overlaps with AT1G74430	NA	NA	NA	NA	NA	NA	0	0	NA	NA	NA	NA
AT1G09460	AT1G09460	Carbohydrate-binding X8 domain superfamily protein	-0.110494	0.00534705	0.580958	0.978487	0.938265	0.999718	167.578	179.812	0.200175	0.198286	-0.551986	0.0269663
AT1G09463		Natural antisense transcript overlaps with AT1G74440	NA	NA	NA	NA	NA	NA	0	0	NA	NA	NA	NA
AT1G09467			0.252943	0.125822	0.183875	0.435346	0.750838	0.999718	32.1653	26.7296	0.190337	0.161295	1.32892	0.780075
AT1G09470	AT1G09470	myosin heavy chain, cardiac protein	0.100725	0.0735597	0.586994	0.703852	0.939979	0.999718	402.648	406.513	0.18543	0.193514	0.543197	0.380126
AT1G09477			NA	NA	NA	NA	NA	NA	0	0	NA	NA	NA	NA
AT1G09480	AT1G09480	NAD(P)-binding Rossmann-fold superfamily protein	-0.0117345	-0.0585223	0.95101	0.7363	0.994527	0.999718	16.0604	15.0802	0.190999	0.173782	-0.0614379	-0.336758
AT1G09483	AT1G09483	myosin heavy chain, cardiac protein	0.0510327	0.0326343	0.404643	0.502967	NA	NA	0.6427	0.47983	0.0612374	0.0487204	0.833358	0.669829
AT1G09486	AT1G09486	pseudogene of Translation protein SH3-like family protein	0.462347	0.559633	0.0470267	0.0100295	0.472726	0.423557	32.0966	34.4174	0.232796	0.217349	1.98606	2.57481
AT1G09487		Natural antisense transcript overlaps with AT1G74550	0.169997	0.149188	0.390836	0.388129	0.872388	0.999718	6.79704	7.11717	0.198107	0.172869	0.858103	0.863016
AT1G09490	AT1G09490	NAD(P)-binding Rossmann-fold superfamily protein	-0.352243	-0.237671	0.00457573	0.0919767	0.140387	0.979902	697.386	736.129	0.124227	0.141046	-2.83548	-1.68506
AT1G09493			NA	NA	NA	NA	NA	NA	0	0	NA	NA	NA	NA
AT1G09497			NA	NA	NA	NA	NA	NA	0	0	NA	NA	NA	NA
AT1G09500	AT1G09500	NAD(P)-binding Rossmann-fold superfamily protein	-0.392209	-0.410423	0.0289383	0.027161	0.38129	0.70497	1372.26	1376.91	0.179556	0.185779	-2.18433	-2.2092
AT1G09503			0.057882	0.135923	0.637469	0.281937	NA	0.999718	3.13664	4.77875	0.122829	0.126325	0.47124	1.07598
AT1G09507			0.0113918	0.00943654	0.828843	0.840199	NA	NA	0.179519	0.159251	0.0526942	0.0467992	0.216186	0.201639
AT1G09510	AT1G09510	NAD(P)-binding Rossmann-fold superfamily protein	0.0930749	-0.0935552	0.530856	0.574235	0.922166	0.999718	201.982	190.902	0.148516	0.16652	0.6267	-0.561826
AT1G09513		Natural antisense transcript overlaps with AT1G74730	-0.101563	0.0107177	0.23025	0.931723	NA	NA	0.857668	1.8163	0.0846556	0.125093	-1.19972	0.0856778
AT1G09517		Natural antisense transcript overlaps with AT1G74900	0.0168125	0.0148559	0.806781	0.808498	NA	NA	0.51942	0.524359	0.06874	0.0612959	0.24458	0.242364
AT1G09520	AT1G09520	hypothetical protein	0.0668897	-0.0315637	0.6215	0.822295	0.946637	0.999718	260.908	256.001	0.135479	0.140536	0.493726	-0.224594
AT1G09523		Natural antisense transcript overlaps with AT1G75080	-0.00744896	-0.0159222	0.934695	0.83845	NA	NA	1.59452	1.48554	0.0909083	0.0780973	-0.0819393	-0.203877
AT1G09527		Natural antisense transcript overlaps with AT1G75090	-0.0200511	-0.0325798	0.734813	0.486872	NA	NA	0.600064	0.428539	0.0591951	0.0468577	-0.33873	-0.695293
AT1G09530	PIF3	phytochrome interacting factor 3	-0.0681771	-0.147043	0.755317	0.476607	0.967355	0.999718	79.2866	77.8947	0.218772	0.206589	-0.311636	-0.71177
AT1G09533			0.0258437	0.0218399	0.841233	0.849044	0.983207	0.999718	47.7861	48.5034	0.129015	0.114743	0.200316	0.190338
AT1G09537		Natural antisense transcript overlaps with AT1G75170	0.0113918	NA	0.828843	NA	NA	NA	0.167811	0	0.0526942	NA	0.216186	NA
AT1G09540	MYB61	myb domain protein 61	0.142241	0.033346	0.400048	0.862996	0.876306	0.999718	1722.74	1679.88	0.169025	0.193242	0.841535	0.172561
AT1G09543		Natural antisense transcript overlaps with AT1G75180	0.0182424	-0.0221828	0.851555	0.783185	NA	NA	1.1237	0.810052	0.0974828	0.0806146	0.187134	-0.275171
AT1G09547			NA	NA	NA	NA	NA	NA	0	0	NA	NA	NA	NA
AT1G09550	AT1G09550	Pectinacetylesterase family protein	0.199103	0.191899	0.360826	0.379628	0.859302	0.999718	2600.5	2704.34	0.217887	0.218419	0.913793	0.878583
AT1G09553		Natural antisense transcript overlaps with AT1G75440	0.0113918	NA	0.828843	NA	NA	NA	0.179519	0	0.0526942	NA	0.216186	NA
AT1G09557		Natural antisense transcript overlaps with AT1G75450	NA	NA	NA	NA	NA	NA	0	0	NA	NA	NA	NA
AT1G09560	GLP5	germin-like protein 5	0.211178	0.168308	0.133087	0.257782	0.686453	0.999718	705.076	708.113	0.140594	0.148728	1.50204	1.13165
AT1G09563			NA	NA	NA	NA	NA	NA	0	0	NA	NA	NA	NA
AT1G09567			NA	NA	NA	NA	NA	NA	0	0	NA	NA	NA	NA
AT1G09570	PHYA	phytochrome A	0.0224023	0.00390059	0.826324	0.971202	0.980614	0.999718	957.304	969.535	0.102099	0.108049	0.219418	0.0361002
AT1G09573			0.0050868	0.00932406	0.981251	0.963681	0.998265	0.999718	13.1176	13.3856	0.216456	0.204766	0.0235004	0.0455351
AT1G09575	AT1G09575	calcium uniporter-like protein (DUF607)	0.320766	0.146853	0.165953	0.502563	0.728049	0.999718	36.9642	34.053	0.231546	0.219032	1.38533	0.670463
AT1G09577			NA	NA	NA	NA	NA	NA	0	0	NA	NA	NA	NA
AT1G09580	AT1G09580	emp24/gp25L/p24 family/GOLD family protein	-0.179268	-0.145933	0.142389	0.247465	0.702017	0.999718	447.356	460.842	0.122204	0.126182	-1.46695	-1.15653
AT1G09583			NA	NA	NA	NA	NA	NA	0	0	NA	NA	NA	NA
AT1G09587			NA	0.00943654	NA	0.840199	NA	NA	0	0.159251	NA	0.0467992	NA	0.201639
AT1G09590	AT1G09590	Translation protein SH3-like family protein	-0.0164432	-0.0924043	0.922825	0.595437	0.992338	0.999718	2813.66	2777.01	0.169736	0.174028	-0.0968755	-0.530973
AT1G09593			NA	NA	NA	NA	NA	NA	0	0	NA	NA	NA	NA
AT1G09597			NA	NA	NA	NA	NA	NA	0	0	NA	NA	NA	NA
AT1G09600	AT1G09600	Protein kinase superfamily protein	-0.122863	-0.123526	0.536074	0.520127	0.922727	0.999718	76.4803	77.8456	0.198562	0.192064	-0.618761	-0.643149
AT1G09603			NA	NA	NA	NA	NA	NA	0	0	NA	NA	NA	NA
AT1G09607			NA	NA	NA	NA	NA	NA	0	0	NA	NA	NA	NA
AT1G09610	GXM3	glucuronoxylan 4-O-methyltransferase-like protein (DUF579)	0.693522	0.500376	0.00281449	0.0165442	0.104247	0.555073	46.1764	45.0417	0.232157	0.208779	2.9873	2.39668
AT1G09613			NA	NA	NA	NA	NA	NA	0	0	NA	NA	NA	NA
AT1G09617		Natural antisense transcript overlaps with AT1G76350	-0.0348992	-0.0325798	0.50897	0.486872	NA	NA	0.420545	0.428539	0.0528422	0.0468577	-0.660442	-0.695293
AT1G09620	AT1G09620	ATP binding/leucine-tRNA ligases/aminoacyl-tRNA ligase	0.153844	0.0342422	0.189916	0.781653	0.759768	0.999718	2617.89	2549.47	0.117364	0.123544	1.31083	0.277166
AT1G09623		Natural antisense transcript overlaps with AT1G76360	NA	NA	NA	NA	NA	NA	0	0	NA	NA	NA	NA
AT1G09625	AT1G09625	transmembrane protein	NA	NA	NA	NA	NA	NA	0	0	NA	NA	NA	NA
AT1G09627		Natural antisense transcript overlaps with AT1G76390	0.0731979	0.0153381	0.423854	0.795166	NA	NA	0.806298	0.456037	0.0915255	0.0590818	0.799754	0.259608
AT1G09630	RAB11c	RAB GTPase 11C	-0.0173413	0.0130868	0.911915	0.940986	0.990716	0.999718	477.681	493.041	0.15676	0.176776	-0.110624	0.0740304
AT1G09633			NA	NA	NA	NA	NA	NA	0	0	NA	NA	NA	NA
AT1G09637		Natural antisense transcript overlaps with AT1G76700	NA	NA	NA	NA	NA	NA	0	0	NA	NA	NA	NA
AT1G09640	AT1G09640	Translation elongation factor EF1B, gamma chain	0.031513	0.00439459	0.771984	0.971637	0.972042	0.999718	4409.54	4450.6	0.108748	0.123599	0.289781	0.0355553
AT1G09645	AT1G09645	transmembrane protein	-0.315717	-0.149323	0.0456968	0.350402	0.466907	0.999718	617.688	667.965	0.158002	0.159907	-1.99818	-0.93381
AT1G09647			-0.0134485	-0.0126248	0.798554	0.787341	NA	NA	0.200634	0.204819	0.0526942	0.0467992	-0.255218	-0.269765
AT1G09650	AT1G09650	F-box and associated interaction domains-containing protein	-0.0951857	-0.309764	0.681781	0.154219	0.956033	0.999718	29.1372	25.2743	0.232141	0.217411	-0.410033	-1.42479
AT1G09653			NA	NA	NA	NA	NA	NA	0	0	NA	NA	NA	NA
AT1G09657		Natural antisense transcript overlaps with AT1G76750	NA	NA	NA	NA	NA	NA	0	0	NA	NA	NA	NA
AT1G09660	AT1G09660	RNA-binding KH domain-containing protein	-0.0110187	-0.02226	0.947709	0.893683	0.994527	0.999718	585.986	594.435	0.168008	0.166561	-0.0655843	-0.133645
AT1G09663		Natural antisense transcript overlaps with AT1G76760	0.0113918	NA	0.828843	NA	NA	NA	0.167811	0	0.0526942	NA	0.216186	NA
AT1G09665	AT1G09665	Toll-Interleukin-Resistance (TIR) domain family protein	NA	NA	NA	NA	NA	NA	0	0	NA	NA	NA	NA
AT1G09667			NA	NA	NA	NA	NA	NA	0	0	NA	NA	NA	NA
AT1G09673		Natural antisense transcript overlaps with AT1G76780	0.0510692	0.0815445	0.543104	0.353511	NA	NA	0.626779	0.930555	0.083978	0.0878901	0.608126	0.927801
AT1G09677		Natural antisense transcript overlaps with AT1G76850	0.173081	0.0950903	0.295497	0.481803	NA	NA	3.31893	2.906	0.165448	0.135186	1.04614	0.703405
AT1G09680	AT1G09680	Pentatricopeptide repeat (PPR) superfamily protein	-0.0746946	0.221106	0.739169	0.290358	0.964987	0.999718	41.9956	50.5152	0.224339	0.209116	-0.332954	1.05734
AT1G09683			0.0238119	NA	0.651349	NA	NA	NA	0.335622	0	0.0526942	NA	0.451888	NA
AT1G09690	AT1G09690	Translation protein SH3-like family protein	-0.110386	-0.237656	0.433684	0.102197	0.891205	0.999718	5832.82	5666.86	0.140996	0.145418	-0.782903	-1.6343
AT1G09693			NA	NA	NA	NA	NA	NA	0	0	NA	NA	NA	NA
AT1G09697			0.0238119	NA	0.651349	NA	NA	NA	0.335622	0	0.0526942	NA	0.451888	NA
AT1G09700	HYL1	dsRNA-binding domain-like superfamily protein	0.228458	0.135922	0.156632	0.418539	0.716942	0.999718	216.365	212.5	0.161285	0.168021	1.41649	0.808959
AT1G09703			NA	NA	NA	NA	NA	NA	0	0	NA	NA	NA	NA
AT1G09710	AT1G09710	Homeodomain-like superfamily protein	0.0208552	-0.0361039	0.901536	0.830303	0.990287	0.999718	140.239	139.553	0.168566	0.168464	0.123722	-0.214313
AT1G09713		Natural antisense transcript overlaps with AT1G77122	0.0238119	0.00943654	0.651349	0.840199	NA	NA	0.347329	0.16029	0.0526942	0.0467992	0.451888	0.201639
AT1G09717			NA	NA	NA	NA	NA	NA	0	0	NA	NA	NA	NA
AT1G09720	NET2B	Kinase interacting (KIP1-like) family protein	0.0187617	0.0302038	0.827865	0.707286	NA	NA	1.45924	1.73129	0.0862842	0.0804357	0.217441	0.375503
AT1G09723			NA	NA	NA	NA	NA	NA	0	0	NA	NA	NA	NA
AT1G09730	AT1G09730	Cysteine proteinases superfamily protein	0.0354601	-0.0275497	0.781653	0.841676	0.973384	0.999718	1012.62	1008	0.127939	0.137921	0.277165	-0.199751
AT1G09733			NA	NA	NA	NA	NA	NA	0	0	NA	NA	NA	NA
AT1G09737			NA	NA	NA	NA	NA	NA	0	0	NA	NA	NA	NA
AT1G09740	AT1G09740	Adenine nucleotide alpha hydrolases-like superfamily protein	-0.148427	0.0164873	0.524724	0.939883	0.920732	0.999718	122.465	139.362	0.233345	0.218617	-0.636081	0.0754163
AT1G09743			NA	NA	NA	NA	NA	NA	0	0	NA	NA	NA	NA
AT1G09747			NA	NA	NA	NA	NA	NA	0	0	NA	NA	NA	NA
AT1G09750	AT1G09750	Eukaryotic aspartyl protease family protein	-0.198203	-0.471441	0.231991	0.00382141	0.796187	0.239832	1039.73	959.928	0.165826	0.162985	-1.19525	-2.89254
AT1G09753			-0.00102838	0.00961194	0.984429	0.846234	NA	NA	0.380152	0.525398	0.0526942	0.0495651	-0.0195161	0.193926
AT1G09757		Natural antisense transcript overlaps with AT1G77800	0.0238119	0.00943654	0.651349	0.840199	NA	NA	0.307079	0.16029	0.0526942	0.0467992	0.451888	0.201639
AT1G09760	U2A'	U2 small nuclear ribonucleoprotein A	-0.137563	-0.243376	0.301277	0.0788824	0.839307	0.959251	810.377	794.024	0.133079	0.138501	-1.0337	-1.75721
AT1G09763			NA	NA	NA	NA	NA	NA	0	0	NA	NA	NA	NA
AT1G09767			NA	NA	NA	NA	NA	NA	0	0	NA	NA	NA	NA
AT1G09770	CDC5	cell division cycle 5	0.0551475	-0.00322957	0.601669	0.973767	0.94401	0.999718	2382.4	2377.24	0.105646	0.0982096	0.522003	-0.0328845
AT1G09773			0.152526	0.127803	0.221296	0.268271	NA	NA	2.64379	2.16852	0.124706	0.115444	1.22309	1.10705
AT1G09777		Natural antisense transcript overlaps with AT1G78060	0.0404289	-0.0126248	0.582075	0.787341	NA	NA	0.655322	0.142846	0.0734595	0.0467992	0.550357	-0.269765
AT1G09780	iPGAM1	Phosphoglycerate mutase, 2,3-bisphosphoglycerate-independent	0.148091	0.00114716	0.33193	0.994459	0.846822	0.999718	1978.38	1899.72	0.152634	0.165198	0.970234	0.00694416
AT1G09783		Natural antisense transcript overlaps with AT1G78130	-0.321019	-0.318626	0.0927126	0.0619192	0.609565	0.917405	8.23817	8.05111	0.190939	0.170673	-1.68126	-1.86687
AT1G09787			0.162162	-0.00461925	0.308257	0.96973	0.841425	NA	3.79028	2.22477	0.159157	0.121728	1.01889	-0.0379472
AT1G09790	COBL6	COBRA-like protein 6 precursor	0.43698	0.557592	0.000165167	4.63689e-05	0.0155005	0.0111697	617.844	672.025	0.116	0.136892	3.76708	4.07321
AT1G09793			NA	NA	NA	NA	NA	NA	0	0	NA	NA	NA	NA
[truncated: 35,341 more rows]

## Sheet: SDI1oxUP
BACK TO INDEX		Significant up-regulated genes, 1.5 Fold higher in SDI1ox versus WT seeds at cotyledon developemental stage (P-adj ≤ 0.05)
GeneID	Gene Symbol	Gene Brief Description	SDI1oxCOT_wtCOT	SDI1oxCOT_wtCOT	SDI1oxCOT_wtCOT
			log2(FC)	P-adj	StdErr
AT5G48850	ATSDI1	Tetratricopeptide repeat (TPR)-like superfamily protein	3.20048	8.72622e-48	0.211316
AT3G45140	LOX2	lipoxygenase 2	1.89519	9.2004e-23	0.178272
AT4G02080	SAR2	secretion-associated RAS super family 2	0.866509	2.06424e-17	0.0922383
AT1G72180	AT1G72180	Leucine-rich receptor-like protein kinase family protein	1.49261	5.82676e-13	0.181398
AT3G30833	AT3G30833	transposable_element_gene	1.11967	3.11867e-11	0.14503
AT1G66970	SVL2	SHV3-like 2	1.36562	4.73464e-11	0.178472
AT2G47730	GSTF8	glutathione S-transferase phi 8	0.932883	1.50817e-10	0.1248
AT3G26520	TIP2	tonoplast intrinsic protein 2	1.57668	2.07112e-09	0.222086
AT1G33590	AT1G33590	Leucine-rich repeat (LRR) family protein	1.07581	2.15755e-09	0.151875
AT5G50915	AT5G50915	basic helix-loop-helix (bHLH) DNA-binding superfamily protein	1.47841	1.25346e-08	0.216595
AT5G56870	BGAL4	beta-galactosidase 4	0.785329	1.93351e-08	0.116278
AT2G29350	SAG13	senescence-associated gene 13	1.28035	3.71668e-08	0.192547
AT3G23410	FAO3	fatty alcohol oxidase 3	0.876405	6.28096e-08	0.13353
AT3G52840	BGAL2	beta-galactosidase 2	0.848429	7.61924e-08	0.130153
AT1G71880	SUC1	sucrose-proton symporter 1	1.25241	2.51743e-07	0.198094
AT5G52320	CYP96A4	cytochrome P450, family 96, subfamily A, polypeptide 4	1.41577	2.89341e-07	0.22518
AT2G15620	NIR1	nitrite reductase 1	1.14639	3.22457e-07	0.183011
AT1G78830	AT1G78830	Curculin-like (mannose-binding) lectin family protein	1.33849	4.84911e-07	0.216095
AT1G78970	LUP1	lupeol synthase 1	1.06249	5.65051e-07	0.172373
AT2G05540	AT2G05540	Glycine-rich protein family	1.42954	6.51094e-07	0.233202
AT1G37130	NIA2	nitrate reductase 2	1.13861	9.35364e-07	0.187681
AT4G16860	RPP4	Disease resistance protein (TIR-NBS-LRR class) family	1.1545	1.05071e-06	0.191057
AT2G22980	SCPL13	serine carboxypeptidase-like 13	1.32062	1.37047e-06	0.220304
AT3G23030	IAA2	indole-3-acetic acid inducible 2	1.24439	1.8006e-06	0.209658
AT4G30270	XTH24	xyloglucan endotransglucosylase/hydrolase 24	1.16576	1.92888e-06	0.196938
AT2G22990	SNG1	sinapoylglucose 1	1.15651	3.94438e-06	0.199535
AT3G14620	CYP72A8	cytochrome P450, family 72, subfamily A, polypeptide 8	1.11105	6.22708e-06	0.194581
AT3G23050	IAA7	indole-3-acetic acid 7	1.21178	6.64011e-06	0.212791
AT2G30550	AT2G30550	alpha/beta-Hydrolases superfamily protein	0.686191	6.86076e-06	0.120704
AT5G02940	AT5G02940	ion channel POLLUX-like protein, putative (DUF1012)	0.879728	7.50093e-06	0.155278
AT1G59870	PEN3	ABC-2 and Plant PDR ABC-type transporter family protein	1.19727	1.04954e-05	0.213814
AT5G44020	AT5G44020	HAD superfamily, subfamily IIIB acid phosphatase	1.28553	1.08204e-05	0.229953
AT2G45180	AT2G45180	Bifunctional inhibitor/lipid-transfer protein/seed storage 2S albumin superfamily protein	1.24648	1.08638e-05	0.223149
AT3G29644	AT3G29644	Natural antisense transcript overlaps with AT3G29642	1.11768	1.12075e-05	0.200514
AT4G18440	AT4G18440	L-Aspartase-like family protein	1.07182	1.12075e-05	0.192322
AT5G09440	EXL4	EXORDIUM like 4	1.10021	1.21495e-05	0.198044
AT1G51805	AT1G51805	Leucine-rich repeat protein kinase family protein	1.12364	1.72647e-05	0.204665
AT3G14810	MSL5	mechanosensitive channel of small conductance-like 5	1.15324	2.01996e-05	0.211396
AT2G22970	SCPL11	serine carboxypeptidase-like 11	0.947329	2.50989e-05	0.175002
AT4G05120	FUR1	Major facilitator superfamily protein	0.779284	3.47044e-05	0.145798
AT5G64410	OPT4	oligopeptide transporter 4	0.674324	3.55134e-05	0.126335
AT1G33600	AT1G33600	Leucine-rich repeat (LRR) family protein	1.16547	3.8613e-05	0.219234
AT2G23170	GH3.3	Auxin-responsive GH3 family protein	1.00448	4.55298e-05	0.190244
AT1G54410	AT1G54410	dehydrin family protein	0.612047	4.95121e-05	0.116389
AT3G49120	PRXCB	peroxidase CB	1.0391	6.17385e-05	0.199363
AT1G49750	AT1G49750	Leucine-rich repeat (LRR) family protein	1.1843	8.96748e-05	0.230805
AT1G75040	PR5	pathogenesis-related protein 5	1.16101	8.96748e-05	0.226088
AT5G62720	AT5G62720	Integral membrane HPP family protein	1.12903	8.96748e-05	0.220148
AT4G04410	AT4G04410	transposable_element_gene	1.17391	0.000134006	0.23272
AT1G31580	ECS1	ECS1	1.06975	0.000136317	0.212319
AT1G49500	AT1G49500	transcription initiation factor TFIID subunit 1b-like protein	1.14864	0.000160786	0.229538
AT2G18550	HB21	homeobox protein 21	1.11739	0.00017876	0.22444
AT1G20620	CAT3	catalase 3	0.864674	0.000206685	0.174755
AT2G05520	GRP-3	glycine-rich protein 3	1.04539	0.000238081	0.212573
AT5G62730	AT5G62730	Major facilitator superfamily protein	1.13535	0.000250511	0.23145
AT1G18330	EPR1	Homeodomain-like superfamily protein	0.781323	0.000309189	0.160799
AT3G20410	CPK9	calmodulin-domain protein kinase 9	0.656496	0.000331724	0.135565
AT2G40400	AT2G40400	DUF399 family protein, putative (DUF399 and DUF3411)	0.735493	0.000370676	0.15265
AT4G19530	AT4G19530	disease resistance protein (TIR-NBS-LRR class) family	1.11208	0.00038009	0.231164
AT3G26450	AT3G26450	Polyketide cyclase/dehydrase and lipid transport superfamily protein	1.0097	0.000400193	0.210436
AT3G01550	PPT2	phosphoenolpyruvate (pep)/phosphate translocator 2	1.10751	0.000452413	0.232125
AT5G62360	AT5G62360	Plant invertase/pectin methylesterase inhibitor superfamily protein	1.10243	0.000489597	0.232058
AT4G15160	AT4G15160	Bifunctional inhibitor/lipid-transfer protein/seed storage 2S albumin superfamily protein	1.03493	0.000491092	0.218085
AT2G39010	PIP2E	plasma membrane intrinsic protein 2E	1.01263	0.000555715	0.21472
AT5G58590	RANBP1	RAN binding protein 1	0.593912	0.000646084	0.12688
AT1G70820	AT1G70820	phosphoglucomutase, putative / glucose phosphomutase	0.944335	0.000685208	0.202361
AT5G22920	AT5G22920	CHY-type/CTCHY-type/RING-type Zinc finger protein	0.85973	0.000809428	0.185765
AT1G78950	BAS	Terpenoid cyclases family protein	1.02787	0.00112876	0.22558
AT5G06870	PGIP2	polygalacturonase inhibiting protein 2	1.04886	0.00116673	0.230752
AT5G40450	AT5G40450	A-kinase anchor-like protein	0.848703	0.00117137	0.186837
AT1G71040	LPR2	Cupredoxin superfamily protein	0.686081	0.0012	0.151275
AT1G27380	RIC2	ROP-interactive CRIB motif-containing protein 2	1.05218	0.00120693	0.232162
AT4G32170	CYP96A2	cytochrome P450, family 96, subfamily A, polypeptide 2	0.962941	0.00137487	0.21387
AT4G16990	RLM3	disease resistance protein (TIR-NBS class)	0.977937	0.00138681	0.217476
AT2G23000	scpl10	serine carboxypeptidase-like 10	0.861794	0.00140651	0.191867
AT1G21270	WAK2	wall-associated kinase 2	0.994346	0.00145397	0.222016
AT1G03220	AT1G03220	Eukaryotic aspartyl protease family protein	0.968384	0.0015353	0.216968
AT3G53830	AT3G53830	Regulator of chromosome condensation (RCC1) family protein	0.839985	0.00174145	0.18951
AT3G22231	PCC1	pathogen and circadian controlled 1	1.02999	0.00184785	0.233305
AT5G40890	CLC-A	chloride channel A	0.982102	0.00184785	0.222762
AT4G30280	XTH18	xyloglucan endotransglucosylase/hydrolase 18	0.963707	0.00186048	0.218759
AT3G26170	CYP71B19	cytochrome P450, family 71, subfamily B, polypeptide 19	0.953813	0.00193838	0.217125
AT1G19670	CLH1	chlorophyllase 1	0.939081	0.00223747	0.215392
AT1G54040	ESP	epithiospecifier protein	0.963792	0.00259795	0.222929
AT2G37130	AT2G37130	Peroxidase superfamily protein	0.919997	0.00259795	0.212956
AT1G29720	AT1G29720	Leucine-rich repeat transmembrane protein kinase	0.992068	0.00265569	0.229988
AT3G05640	AT3G05640	Protein phosphatase 2C family protein	0.940144	0.00268195	0.218146
AT2G32690	GRP23	glycine-rich protein 23	0.995487	0.00274524	0.231445
AT4G08850	AT4G08850	Leucine-rich repeat receptor-like protein kinase family protein	0.826489	0.00299975	0.193113
AT1G02640	BXL2	beta-xylosidase 2	0.982842	0.00303378	0.229869
AT4G19430	AT4G19430	hypothetical protein	0.956504	0.00306331	0.223908
AT1G78490	CYP708A3	cytochrome P450, family 708, subfamily A, polypeptide 3	0.912773	0.00321402	0.214535
AT5G45280	AT5G45280	Pectinacetylesterase family protein	0.877822	0.00321402	0.206315
AT4G00750	AT4G00750	S-adenosyl-L-methionine-dependent methyltransferases superfamily protein	0.822235	0.00321866	0.193343
AT5G06860	PGIP1	polygalacturonase inhibiting protein 1	0.985534	0.00354887	0.233116
AT1G26770	EXPA10	expansin A10	0.936948	0.00361861	0.221936
AT5G24530	DMR6	2-oxoglutarate (2OG) and Fe(II)-dependent oxygenase superfamily protein	0.85941	0.00394659	0.204671
AT3G12520	SULTR4;2	sulfate transporter 4;2	0.796625	0.00398058	0.189876
AT2G43550	AT2G43550	scorpion toxin-like knottin superfamily protein	0.972483	0.00405104	0.232097
AT4G17880	MYC4	Basic helix-loop-helix (bHLH) DNA-binding family protein	0.834212	0.00407822	0.199242
AT5G25980	TGG2	glucoside glucohydrolase 2	0.957387	0.00411939	0.228868
AT5G20670	AT5G20670	DUF1677 family protein (DUF1677)	0.965773	0.00428381	0.231616
AT5G19250	AT5G19250	Glycoprotein membrane precursor GPI-anchored	0.875586	0.00511922	0.212503
AT5G38430	RBCS1B	Ribulose bisphosphate carboxylase (small chain) family protein	0.917425	0.00545736	0.223786
AT5G18030	AT5G18030	SAUR-like auxin-responsive protein family	0.94485	0.0055571	0.230791
AT2G15970	COR413-PM1	cold regulated 413 plasma membrane 1	0.733644	0.00580625	0.17971
AT5G24770	VSP2	vegetative storage protein 2	0.932349	0.00593333	0.228866
AT3G23560	ALF5	MATE efflux family protein	0.700045	0.00626785	0.172469
AT4G27260	WES1	Auxin-responsive GH3 family protein	0.894791	0.00627087	0.220603
AT1G76240	AT1G76240	DUF241 domain protein (DUF241)	0.871159	0.00638264	0.215068
AT1G11260	STP1	sugar transporter 1	0.776172	0.00638689	0.19169
AT1G10810	AT1G10810	NAD(P)-linked oxidoreductase superfamily protein	0.942758	0.00656783	0.233364
AT2G33060	RLP27	receptor like protein 27	0.937231	0.00700864	0.23326
AT4G15920	SWEET17	Nodulin MtN3 family protein	0.902241	0.00739959	0.22549
AT3G44450	AT3G44450	hypothetical protein	0.838041	0.00742458	0.209554
AT1G27921	AT1G27921	Natural antisense transcript overlaps with AT1G27920	0.708181	0.00746917	0.177259
AT3G54830	AT3G54830	Transmembrane amino acid transporter family protein	0.863859	0.00748955	0.216329
AT2G06850	XTH4	xyloglucan endotransglucosylase/hydrolase 4	0.918606	0.00781462	0.230767
AT2G25510	AT2G25510	transmembrane protein	0.796523	0.00800016	0.200443
AT4G10290	AT4G10290	RmlC-like cupins superfamily protein	0.876163	0.00808815	0.220698
AT1G72610	GER1	germin-like protein 1	0.906207	0.00823098	0.228649
AT1G75880	AT1G75880	SGNH hydrolase-type esterase superfamily protein	0.885495	0.0086528	0.224169
AT1G62440	LRX2	leucine-rich repeat/extensin 2	0.883039	0.00880873	0.223859
AT5G49360	BXL1	beta-xylosidase 1	0.655425	0.00935544	0.16682
AT1G29460	AT1G29460	SAUR-like auxin-responsive protein family	0.896815	0.00935558	0.22833
AT5G51890	AT5G51890	Peroxidase superfamily protein	0.900564	0.0101273	0.230478
AT2G41090	AT2G41090	Calcium-binding EF-hand family protein	0.770244	0.0105803	0.197785
AT1G78850	AT1G78850	D-mannose binding lectin protein with Apple-like carbohydrate-binding domain-containing protein	0.902156	0.0114714	0.233337
AT2G22470	AGP2	arabinogalactan protein 2	0.900082	0.0116028	0.233039
AT5G39440	SnRK1.3	SNF1-related protein kinase 1.3	0.87278	0.0116252	0.226067
AT2G27920	SCPL51	serine carboxypeptidase-like 51	0.61648	0.0121612	0.160235
AT2G19800	MIOX2	myo-inositol oxygenase 2	0.873539	0.0122641	0.227325
AT3G49220	AT3G49220	Plant invertase/pectin methylesterase inhibitor superfamily	0.756355	0.0123425	0.197048
AT4G13510	AMT1;1	ammonium transporter 1;1	0.661036	0.0127161	0.172616
AT1G71320	AT1G71320	F-box family protein	0.846065	0.0127325	0.221016
AT2G26690	AT2G26690	Major facilitator superfamily protein	0.739451	0.0127777	0.193267
AT2G18700	TPS11	trehalose phosphatase/synthase 11	0.675455	0.0129729	0.176765
AT3G53230	AtCDC48B	ATPase, AAA-type, CDC48 protein	0.613916	0.0137061	0.161375
AT2G01850	EXGT-A3	endoxyloglucan transferase A3	0.63611	0.0146333	0.168024
AT2G21220	AT2G21220	SAUR-like auxin-responsive protein family	0.854972	0.0146548	0.225923
AT1G51500	ABCG12	ABC-2 type transporter family protein	0.649344	0.0153038	0.172128
AT1G55920	SERAT2;1	serine acetyltransferase 2;1	0.831499	0.0154431	0.220609
AT5G64770	RGF9	root meristem growth factor	0.875488	0.0158708	0.232905
AT2G42690	AT2G42690	alpha/beta-Hydrolases superfamily protein	0.781228	0.0160696	0.208121
AT1G64400	LACS3	AMP-dependent synthetase and ligase family protein	0.857568	0.0172697	0.229761
AT3G55330	PPL1	PsbP-like protein 1	0.631912	0.0173221	0.169386
AT1G71140	AT1G71140	MATE efflux family protein	0.851059	0.0174502	0.228308
AT5G28020	CYSD2	cysteine synthase D2	0.59292	0.0178379	0.159386
AT1G03920	AT1G03920	Protein kinase family protein	0.677782	0.0179652	0.182441
AT1G06520	GPAT1	glycerol-3-phosphate acyltransferase 1	0.721937	0.0184837	0.194758
AT5G62350	AT5G62350	Plant invertase/pectin methylesterase inhibitor superfamily protein	0.651984	0.018571	0.175992
AT1G25450	KCS5	3-ketoacyl-CoA synthase 5	0.820738	0.018894	0.222122
AT3G48580	XTH11	xyloglucan endotransglucosylase/hydrolase 11	0.803942	0.018894	0.217629
AT4G21620	AT4G21620	glycine-rich protein	0.771199	0.0190136	0.208913
AT2G41260	M17	glycine-rich protein / late embryogenesis abundant protein (M17)	0.779928	0.0192016	0.211479
AT4G26540	AT4G26540	Leucine-rich repeat receptor-like protein kinase family protein	0.80231	0.0194616	0.217809
AT3G01970	WRKY45	WRKY DNA-binding protein 45	0.825895	0.0196361	0.224473
AT4G00970	CRK41	cysteine-rich RLK (RECEPTOR-like protein kinase) 41	0.844799	0.019957	0.230117
AT4G04570	CRK40	cysteine-rich RLK (RECEPTOR-like protein kinase) 40	0.822375	0.0201265	0.224261
AT5G48560	AT5G48560	basic helix-loop-helix (bHLH) DNA-binding superfamily protein	0.803432	0.0201675	0.219184
AT4G16950	RPP5	Disease resistance protein (TIR-NBS-LRR class) family	0.61578	0.020261	0.16809
AT5G18020	SAUR20	SAUR-like auxin-responsive protein family	0.796672	0.0211682	0.218195
[truncated: 67 more rows]

## Sheet: GO_ox up
BACK TO INDEX
[truncated: 49 more rows]

## Sheet: SDI1oxDN
BACK TO INDEX		Down-regulated genes, 1.5 Fold lower in SDI1ox lines versus WT seeds at cotyledon developemental stage (P-adj ≤ 0.05)
[truncated: 62 more rows]

[truncated: 3 more sheets: GO_ox Down, dKO_UP_COT, dKO_DN_COT]
