# Supplementary material for: Sulfur deficiency-induced genes affect seed protein accumulation and composition under sulfate deprivation
Source: Plant Physiol. 2021 Aug 10;187(4):2419–34. doi: 10.1093/plphys/kiab386 (PMC8644457; doi:10.1093/plphys/kiab386)
Supplement: kiab386_Supplementary_Data [file kiab386_supplementary_data.zip › Table S1S8_revised.xlsx]

## Sheet: Table S1
Table S1. Differential gene expression of the genes encoding seed storage proteins (SSP), and the corresponding TFs responsible for encoding SSP genes in developing seeds of the SDI transgenic lines quantified by RNA-seq. log2 fold changes are calculated versus the corresponding WT. The sig P-adj values are highlighted in yellow (P-adj ≤0.05).
Gene ID	Gene Symbol	Gene Name	9 DAF		9 DAF
			SDI1ox	dKO	SDI1ox	dKO
			log2(FC)		P.adjusted Value
AT5G48850	SDI1	SULFUR DEFICIENCY INDUCED 1	3.20048	-2.35325	8.72622e-48	9.99172e-23
AT1G04770	SDI2	SULFUR DEFICIENCY INDUCED 2	-0.0726515	-0.917833	0.958655	0.00159803
AT4G28520	At12S1; CRU3	At12S1; cruciferin 3	0.0241928	-0.0336175	0.990716	0.999718
AT1G03890	At12S2	At12S2; RmlC-like cupins superfamily protein	-0.203741	-0.0513067	0.853657	0.999718
AT1G03880	At12S3; CRU2	At12S3; cruciferin 2	-0.572365	-0.101982	0.158369	0.999718
AT5G44120	At12S4; CRA1	At12S4; RmlC-like cupins superfamily protein	-0.119515	-0.114527	0.937264	0.999718
AT4G27140	SESA1, At2S1	seed storage albumin 1	0.109961	-0.00246798	0.948023	0.999718
AT4G27150	SESA2, At2S2	seed storage albumin 2	-1.55706	0.158707	2.21206e-10	0.999718
AT4G27160	SESA3, At2S3	seed storage albumin 3	-0.569873	-0.0123833	0.140249	0.999718
AT4G27170	SESA4, At2S4	seed storage albumin 4	-2.34835	0.3937	9.20297e-26	0.921461
AT5G54740	SESA5, At2S5	seed storage albumin 5	-0.818898	0.887353	0.027328	0.00975059
AT5G40420	OLEO2	oleosin 2	-0.39918	-0.261704	0.313291	0.999718
AT4G25140	OLEO1	oleosin 1	-0.258979	-0.1396	0.730752	0.999718
AT1G21970	LEC1	Histone superfamily protein	0.00875312	0.00604874	0.996459	0.999718
AT1G28300	LEC2	AP2/B3-like transcriptional factor family protein	0.307102	0.152431	0.730366	0.999718
AT3G24650	ABI3	AP2/B3-like transcriptional factor family protein	-0.321922	-0.148193	0.318565	0.999718
AT3G26790	FUS3	AP2/B3-like transcriptional factor family protein	-0.118227	-0.0573483	0.922166	0.999718
AT3G54620	BZIP25	basic leucine zipper 25	-0.0107697	0.0323461	0.993797	0.999718
AT3G62420	BZIP53	basic region/leucine zipper motif 53	0.168629	0.114682	0.857986	0.999718
AT4G02640	BZO2H1; BZIP10	bZIP transcription factor family protein	-0.267957	-0.162879	0.571489	0.999718

## Sheet: Table S2
Table S2. Differential transcript levels (fold changes) of some selected genes in seeds of SDI transgenic lines at 9 DAF, assayed by q-RT PCR. The assay performed using three independent biological replicates and two technical replicates. Significantly different DEGs versus WT (at P<0.05, detected by Student’s t-test) are highlighted in green. The heatmap threshold were set between 0,1 as the min…
Gene ID	Gene Symbol	Gene Name	9 DAF		9 DAF
			SDI1ox	dKO	SDI1ox	dKO
			(FC)		P.adjusted Value
AT5G48850	SDI1	SULFUR DEFICIENCY INDUCED 1	23.087	0.00897718	1.76762e-06	0.0012574
AT1G04770	SDI2	SULFUR DEFICIENCY INDUCED 2	1.09807	0.891947	0.609798	0.56668
AT4G28520	At12S1; CRU3	At12S1; cruciferin 3	0.807628	0.804319	0.472127	0.495023
AT1G03890	At12S2	At12S2; RmlC-like cupins superfamily protein	0.593592	0.71916	0.2064	0.416515
AT1G03880	At12S3; CRU2	At12S3; cruciferin 2	0.511581	0.906884	0.21175	0.828066
AT5G44120	At12S4; CRA1	At12S4; RmlC-like cupins superfamily protein	0.582615	0.711186	0.287068	0.461167
AT4G27140	SESA1, At2S1	seed storage albumin 1	0.921535	0.76796	0.781325	0.382495
AT4G27150	SESA2, At2S2	seed storage albumin 2	0.2112	1.03143	0.000439303	0.902962
AT4G27160	SESA3, At2S3	seed storage albumin 3	0.811346	1.65275	0.196582	0.182096
AT4G27170	SESA4, At2S4	seed storage albumin 4	0.130891	2.1833	0.00165683	0.0566948
AT5G54740	SESA5, At2S5	seed storage albumin 5	0.320391	3.47841	0.0374232	0.0179344
AT1G21970	LEC1	Histone superfamily protein	1.34615	1.28517	0.0189258	0.190147
AT1G28300	LEC2	AP2/B3-like transcriptional factor family protein	1.57612	1.62695	0.0116939	0.0328654
AT3G24650	ABI3	AP2/B3-like transcriptional factor family protein	0.68579	0.8672	0.0565861	0.526727
AT3G26790	FUS3	AP2/B3-like transcriptional factor family protein	0.494376	0.722134	0.227966	0.586229
AT3G54620	BZIP25	basic leucine zipper 25	0.708751	0.785928	0.410342	0.628678
AT4G25140	OLEO1	oleosin 1	1.25221	1.47582	0.0232201	0.18634
AT1G23090	SULTR3;3; AST91	sulfate transporter 91	4.98361	2.98446	0.0137646	0.0849379
AT5G19600	SULTR3;5	sulfate transporter 3;5	2.98728	2.37547	0.000755852	0.0942503
AT4G21990	APR3	APS reductase 3	1.64018	2.55835	0.00473053	0.0025781
AT3G22890	ATPS1	ATP sulfurylase 1	1.25321	1.95451	0.419499	0.0215442
AT5G04590	SIR	sulfite reductase	0.976518	1.51779	0.889126	0.0963661
AT5G56760	SERAT1;1	serine acetyltransferase 1;1	1.40827	1.60216	0.00479051	0.00107141
AT2G17640	SERAT3;1	serine acetyltransferase 3;1	0.910156	1.46388	0.576085	0.0754155

## Sheet: Table S3
Table S3. Differential transcript levels (fold changes) of some selected genes in seeds of SDI transgenic lines at 11 and 21 DAF, assayed by q-RT PCR. The assay performed using two independent biological replicates and two technical replicates. Significantly different DEGs versus WT (at P<0.05, detected by Student’s t-test) are highlighted in green. The heatmap threshold were set between 0,1 as t…
Gene ID	Gene Symbol	Gene Name	11 DAF				21 DAF				11 DAF				21 DAF
			(FC)								P-value
			SDI1ox1	SDI1ox2	dKO1	dKO2	SDI1ox1	SDI1ox2	dKO1	dKO2	SDI1ox1	SDI1ox2	dKO1	dKO2	SDI1ox1	SDI1ox2	dKO1	dKO2
AT5G48850	SDI1	SULFUR DEFICIENCY INDUCED 1	173.358	206.191	0.0106192	0.00566247	18.3907	16.5911	0.00967078	0.00214634	8.11089e-05	1.42088e-07	0.000184225	0.00415484	3.61561e-06	3.95792e-08	0.000226316	0.000216563
AT1G04770	SDI2	SULFUR DEFICIENCY INDUCED 2	2.99687	10.8364	0.757126	1.25646	0.522811	2.38293	0.176258	0.192954	0.104408	9.46472e-08	0.34628	0.391349	0.00462218	4.96712e-05	1.82757e-05	1.60249e-05
AT4G28520	At12S1; CRU3	At12S1; cruciferin 3	4.28724	6.71484	1.34803	1.03115	3.04089	2.02727	1.38987	0.815244	0.0003504	4.69046e-08	0.0694462	0.800478	0.00123394	0.000501745	0.0295947	0.0610964
AT1G03890	At12S2	At12S2; RmlC-like cupins superfamily protein	2.44162	2.801	1.40511	0.978937	3.10848	1.23364	1.92869	1.18536	0.00064387	0.000671799	0.0121782	0.852171	0.00119753	0.0615291	0.00142227	0.167244
AT1G03880	At12S3; CRU2	At12S3; cruciferin 2	1.41512	1.7613	1.09959	0.900543	1.9625	0.453859	1.5018	1.12215	0.0920747	0.00208879	0.475066	0.482809	0.00010216	0.000541748	0.000990009	0.189551
AT5G44120	At12S4; CRA1	At12S4; RmlC-like cupins superfamily protein	2.39237	4.894	1.12874	0.95654	1.95224	2.18687	0.672673	0.507144	0.000626817	1.22835e-06	0.5846	0.840435	0.00120942	0.000296792	0.000341288	3.52644e-05
AT4G27140	SESA1, At2S1	seed storage albumin 1	4.06309	7.89232	1.1646	0.949396	3.24574	2.64987	1.37947	0.93006	2.67793e-05	6.6861e-05	0.422413	0.744436	6.60229e-05	0.000652085	0.0278055	0.69094
AT4G27150	SESA2, At2S2	seed storage albumin 2	0.317714	0.372305	1.01465	0.857166	1.58477	0.908989	4.14495	3.26146	5.41743e-06	9.4452e-06	0.894074	0.0265548	1.40652e-05	0.423284	4.59041e-08	0.00253479
AT4G27160	SESA3, At2S3	seed storage albumin 3	0.893711	0.721092	1.07463	0.836396	2.02142	0.755143	2.56582	1.73944	0.462906	0.0123282	0.472023	0.143119	8.32956e-05	0.0288406	1.23285e-06	0.0127505
AT4G27170	SESA4, At2S4	seed storage albumin 4	0.128803	0.21731	1.03188	0.867774	0.624147	0.19173	5.32794	3.50941	2.89943e-07	7.68341e-07	0.734676	0.0547545	0.00114613	1.91711e-05	0.000145998	0.00226508
AT5G54740	SESA5, At2S5	seed storage albumin 5	0.29535	0.679494	1.29083	0.905055	0.416879	0.383279	4.50222	2.63437	0.00103927	0.0930904	0.220513	0.531122	0.000316333	0.00283562	9.059e-07	0.000468976
AT1G21970	LEC1	Histone superfamily protein	1.13129	1.4467	0.836857	1.61059	10.8461	2.04608	3.61244	5.28372	0.65891	0.217659	0.601979	0.0620805	0.0252595	0.124726	0.0710038	0.00456782
AT1G28300	LEC2	AP2/B3-like transcriptional factor family protein	0.872734	1.30959	0.848059	1.14321	17.4224	5.60429	1.61724	7.25303	0.624551	0.309263	0.589764	0.582198	0.224377	#DIV/0!	0.694615	0.107234
AT3G24650	ABI3	AP2/B3-like transcriptional factor family protein	1.45166	1.55868	1.53707	0.87291	2.1836	1.17535	1.30983	1.06218	0.171765	0.190661	0.0931462	0.722828	0.119152	0.165042	0.00417358	0.448596
AT3G26790	FUS3	AP2/B3-like transcriptional factor family protein	1.52427	2.06372	1.28429	0.996371	4.08164	0.989757	1.75092	2.28719	0.0730914	0.000835662	0.158893	0.983924	0.0830113	0.977913	0.187357	0.000882984
AT3G54620	BZIP25	basic leucine zipper 25	1.34637	1.4372	1.01314	0.870323	1.54869	1.06845	1.4785	1.25463	0.249043	0.0321549	0.925775	0.349597	0.0158017	0.43791	0.000318408	0.00198343
AT5G61420	MYB28	MYB28	0.110072	0.0459579	1.74935	0.322982	#DIV/0!	#DIV/0!	#DIV/0!	#DIV/0!	2.87352e-05	0.000575607	0.0947445	0.000317136	#DIV/0!	#DIV/0!	#DIV/0!	#DIV/0!
AT4G25140	OLEO1	oleosin 1	1.50238	2.37262	1.03847	0.8037	1.85718	1.24061	1.38572	0.948551	0.00154801	3.80623e-05	0.653724	0.0217461	4.21347e-07	0.00578305	2.03044e-05	0.246416
AT4G21990	APR3	APS reductase 3	1.88385	8.22706	0.798643	1.09853	0.637984	2.21603	0.397883	0.346244	0.138974	7.15099e-06	0.496514	0.66513	0.00342283	9.05218e-05	0.000536653	0.000317418
AT3G22890	ATPS1	ATP sulfurylase 1	1.16876	1.79031	0.948482	0.758921	0.446484	0.803309	0.473052	0.410504	0.465583	0.0312175	0.834827	0.344231	7.01237e-05	0.217441	0.000223692	0.000286489
AT1G23090	SULTR3;3; AST91	sulfate transporter 91	1.22717	2.19864	0.814992	0.614537	0.676215	0.787894	0.662374	0.508303	0.510279	0.0708685	0.61308	0.29905	0.0174747	0.199635	0.0110074	0.00350177
AT5G04590	SIR	sulfite reductase	0.879229	0.957348	1.05507	0.926773	0.297665	1.08264	0.434189	0.613996	0.479894	0.887177	0.744774	0.718029	9.40504e-05	0.611941	0.00013454	0.0504036
AT5G56760	SERAT1;1	serine acetyltransferase 1;1	1.25457	2.00658	0.961181	0.943006	1.77103	1.25347	1.30667	2.01461	0.0529963	0.00358109	0.74169	0.642006	0.00282732	0.048581	0.0341149	0.306387
AT2G17640	SERAT3;1	serine acetyltransferase 3;1	1.11254	1.72684	1.03277	0.937296	0.888635	1.32432	0.829237	1.13843	0.577442	0.0298023	0.862145	0.752979	0.264011	0.0275211	0.0982818	0.771206

## Sheet: Table S4
Table S4. Comparison of protein sequences of the 12S and 2S seed storage proteins.
Nr.	Gene ID	12S/2S	Length (AA)	Protein sequence	Met	Cys	Met+Cys	Met+Cys/100 AA	Lys	Lys/100 AA
1	At4g28520	At12S1; CRU3	524	MVKLSNLLVATFGVLLVLNGCLARQSLGVPPQLQNECNLDNLDVLQATETIKSEAGQIEYWDHNHPQLRCVGVSVARYVIEQGGLYLPTFFTSPKISYVVQGTGISGRVVPGCAETFMDSQPMQGQQQGQPWQGRQGQQGQPWEGQGQQGQQGRQGQPWEGQGQQGQQGRQGQQGQPWEGQGQQGQQGFRDMHQKVEHVRRGDVFANTPGSAHWIYNSGEQPLVIIALLDIANYQNQLDRNPRVFHLAGNNQQGGFGGSQQQQEQKNLWSGFDAQVIAQALKIDVQLAQQLQNQQDSRGNIVRVKGPFQVVRPPLRQPYESEEWRHPRSPQGNGLEETICSMRSHENIDDPARADVYKPSLGRVTSVNSYTLPILEYVRLSATRGVLQGNAMVLPKYNM…	8	6	14	2.67176	14	2.67176
2	At1g03890	At12S2	451	MHKLLFSLLSVVSLSFLLFFHGAEARQREAPFPNACHFSQINSLAPAQATKFEAGQMEVWDHMSPELRCAGVTVARITLQPNSIFLPAFFSPPALAYVVQGEGVMGTIASGCPETFAEVEGSSGRGGGGDPGRRFEDMHQKLENFRRGDVFASLAGVSQWWYNRGDSDAVIVIVLDVTNRENQLDQVPRMFQLAGSRTQEEEQPLTWPSGNNAFSGFDPNIIAEAFKINIETAKQLQNQKDNRGNIIRANGPLHFVIPPPREWQQDGIANGIEETYCTAKIHENIDDPERSDHFSTRAGRISTLNSLNLPVLRLVRLNALRGYLYSGGMVLPQWTANAHTVLYVTGGQAKIQVVDDNGQSVFNEQVGQGQIIVIPQGFAVSKTAGETGFEWISFKTNDN…	9	4	13	2.88248	13	2.88248
3	At1g03880	At12S3; CRU2	455	MGRVSSIISFSLTLLILFNGYTAQQWPNECQLDQLNALEPSQIIKSEGGRIEVWDHHAPQLRCSGFAFERFVIEPQGLFLPTFLNAGKLTFVVHGRGLMGRVIPGCAETFMESPVFGEGQGQGQSQGFRDMHQKVEHLRCGDTIATPSGVAQWFYNNGNEPLILVAAADLASNQNQLDRNLRPFLIAGNNPQGQEWLQGRKQQKQNNIFNGFAPEILAQAFKINVETAQQLQNQQDNRGNIVKVNGPFGVIRPPLRRGEGGQQPHEIANGLEETLCTMRCTENLDDPSDADVYKPSLGYISTLNSYNLPILRLLRLSALRGSIRKNAMVLPQWNVNANAALYVTNGKAHIQMVNDNGERVFDQEISSGQLLVVPQGFSVMKHAIGEQFEWIEFKTNENA…	10	6	16	3.51648	14	3.07692
4	At5g44120	At12S4; CRA1	472	MARVSSLLSFCLTLLILFHGYAAQQGQQGQQFPNECQLDQLNALEPSHVLKSEAGRIEVWDHHAPQLRCSGVSFARYIIESKGLYLPSFFNTAKLSFVAKGRGLMGKVIPGCAETFQDSSEFQPRFEGQGQSQRFRDMHQKVEHIRSGDTIATTPGVAQWFYNDGQEPLVIVSVFDLASHQNQLDRNPRPFYLAGNNPQGQVWLQGREQQPQKNIFNGFGPEVIAQALKIDLQTAQQLQNQDDNRGNIVRVQGPFGVIRPPLRGQRPQEEEEEEGRHGRHGNGLEETICSARCTDNLDDPSRADVYKPQLGYISTLNSYDLPILRFIRLSALRGSIRQNAMVLPQWNANANAILYVTDGEAQIQIVNDNGNRVFDGQVSQGQLIAVPQGFSVVKRATSN…	4	6	10	2.11864	12	2.54237
5	At4g27140	SESA1	164	MANKLFLVCAALALCFLLTNASIYRTVVEFEEDDATNPIGPKMRKCRKEFQKEQHLRACQQLMLQQARQGRSDEFDFEDDMENPQGQQQEQQLFQQCCNELRQEEPDCVCPTLKQAAKAVRLQGQHQPMQVRKIYQTAKHLPNVCDIPQVDVCPFNIPSFPSFY	5	10	15	9.14634	9	5.4878
6	At4g27150	SESA2	170	MANKLFLVCATFALCFLLTNASIYRTVVEFDEDDASNPMGPRQKCQKEFQQSQHLRACQKLMRMQMRQGRGGGPSLDDEFDLEDDIENPQGPQQGHQILQQCCSELRQEEPVCVCPTLRQAARAVSLQGQHGPFQSRKIYKTAKYLPNICKIQQVGECPFQTTIPFFPPY	5	10	15	8.82353	8	4.70588
7	At4g27160	SESA3	164	MANKLFLVCATLALCFLLTNASIYRTVVEFEEDDASNPVGPRQRCQKEFQQSQHLRACQRWMSKQMRQGRGGGPSLDDEFDFEGPQQGYQLLQQCCNELRQEEPVCVCPTLKQAARAVSLQGQHGPFQSRKIYQSAKYLPNICKIQQVGECPFQTTIPFFPPYY	3	10	13	7.92683	7	4.26829
8	At4g27170	SESA4	166	MANKLFLVCAALALCFILTNASVYRTVVEFDEDDASNPIGPIQKCQKEFQQDQHLRACQRWMRKQMWQGRGGGPSLDDEFDMEDDIENPQRRQLLQKCCSELRQEEPVCVCPTLRQAAKAVRFQGQQHQPEQVRKIYQAAKYLPNICKIQQVGVCPFQIPSIPSYY	4	10	14	8.43373	9	5.42169
9	At5g54740	SESA5	165	MAKLILVFATLALFILLANASIYRTVVEFEEDDDVSNPQQGKCQREFMKHQQLRGCKQWIRKRAQQGRIGYEADDFELTLDVDLEDDENPMGPQQQSSLKMCCNELRQVDKMCVCPTLKKAAQQVRFQGMHGQQQVQHVFQTAKNLPNVCKIPTVGSCQFKASPY	6	8	14	8.48485	12	7.27273

## Sheet: Table S5
Table S5. Oligonucleotides used for vector construction. Recognition sites for restriction enzymes are underlined.
Purpose	Oligo Name	Oligonucleotide (5' to 3')	Vectors		Constructs
			Cloning	Binary
CDS isolation for OX constructs	SDI1-oxF	CACCATGGAGAGAAGCTTGAAGAAGACGA	pENTR	pK7WG2	SDI1ox
	SDI1-oxR	CTAGCAAACTAATGTATTTCTAAAAGACG
CDS isolation for Y2H screening	SDI1-BD-F	CATGGAGGCCGAATTCATGGAGAGAAGCTTGAAGAAGACG	infusion	pGBKT7	SDI1-BD
	SDI1-BD-R	GCAGGTCGACGGATCCCTAGCAAACTAATGTATTTCTAAA
	MYC2-AD-F	TGGCCATTATGGCCCGGGATGACTGATTACCGGCTA		pGADT7-Rec	MYC2-AD
	MYC2-AD-R	GACATGTTTTTTCCCGGGTTAACCGATTTTTGAAAT
CDS isolation for Y3H screening	SDI1-Not1 F	AAAGGTGGCggccgcCATGGAGAGAAGCTTGAAG	infusion	pBridge	SDI1BD-MYB28/MYB28BD-SDI1
	SDI1-Not1 R	GGGCTAATGCGGCCgcCTAGCAAACTAATGTATT
	MYB28-EcoR1 F	TGTATCGCCGGaattcATGTCAAGAAAGCCATGT			SDI1BD-MYB28/MYB28BD-SDI1
	MYB28-EcoR1 R	GGATCCCCGGGAATTcTCAaATGAAATGCTTTTC
EMSA	MYB28-F	CAC CAT GTC AAG AAA GCC ATG TTG CG	pENTR	pDEST24	MYB28-EMSA
	MYB28 (no stop codon)-R	TAT GAA ATG CTT TTC AAG CGA GTC

## Sheet: Table S6
Table S6. Oligonucleotides used for isolation of the T-DNA insertion lines.
Purpose	KO Name	Resourses	Oligo Name	Oligonucleotide (5' to 3')
Genomic PCR	sdi1-1	SALK_145035.20.15	sdi1-1,2 LB	AGCCATGTCCTTGAGGGCACTG
	sdi1-2	SALK_099766.56.00	sdi1-1,2 RB	CAAAGTTCCCTGTGGAGACACTCC
	sdi2-1	SALK_091618.45.75	sdi2-1 LB	ACAGAGCTGAAGAAGCCATTG
			sdi2-1 RB	CCAGACCCTTCTTTGTTCTCC
	all		T-DNA LB	TGGTTCACGTAGTGGGCCATC

## Sheet: Table S7
Table S7. Oligonucleotides used for qRT-PCR analysis
Gene Name	AGI Code	Forward primer (5' to 3')	Reverse primer (5' to 3')
AT4G28520	At12S1; CRU3	TGGAGTATGTCAGGCTCAGTGC	TTAGGAAGCACCATCGCATTACC
AT1G03890	At12S2	AGCTTGACCAAGTCCCTAGGATG	TGATGGCCACGTTAATGGTTGTTC
AT1G03880	At12S3; CRU2	AGCTTGACCGCAACCTTAGACC	TGTAGCCATTCCTGCCCTTGTG
AT5G44120	At12S4; CRA1	TGGCTAAGGGACGAGGTCTTATGG	CTTGGAATGTTTCGGCGCATCC
AT4G27140	SESA1, At2S1	GACAGCACCAACCAATGCAAGTC	GATGTCGCAAACGTTGGGCAAG
AT4G27150	SESA2, At2S2	AACCCTCGAGCGTATGAGAGTG	AAAGACACGATGAGGTGTGGTG
AT4G27160	SESA3, At2S3	AGAGATGCCAGAAGGAGTTTCAGC	TCCTTGCCTCATTTGCTTGCTC
AT4G27170	SESA4, At2S4	AGCTCTCGCCCTGTGTTTCATC	AACTCGACAACGGTGCGATAGAC
AT5G54740	SESA5, At2S5	AACGCATCCATCTACCGCACAG	ACCTTGTTGTGGGTTGCTCACG
AT1G21970	LEC1	AGCTCCCTTCTCTCACTATCAGC	TGTGCTGGTCCAAGTTCAATTCAG
AT1G28300	LEC2	ATCACGCGTACGTGGGTTCATC	CTTCCACCACCATATCACCACCAC
AT3G24650	ABI3	GAAGCAAAGCGACGTGGGTAAC	AACCTGTAGCGCATGTTCCAAAC
AT3G26790	FUS3	CGTATGATACTCCCGAAGAAAGCC	TGCTATTGTTGTTTGGCCAGTACC
AT3G54620	BZIP25	AGGCGCTCTAGGAGAAGAAAGC	CGGCTCTTAATTGGCCTACCTGTG
AT4G21990	APR_3	GGAAGAGATCCTCCGTGAAAGC	CTGTAACCTCAGAAGCAACAATGGA
AT3G22890	ATPS1	GCTGCCGTCTTAAGCAAAAC	ATTTGGAAGGGAAGGAAACC
AT5G56760	SERAT1;1	ACAAGCTATGGACACAATCACG	AACAGCGAATACATCGGAGATT
AT5G48850	SDI1	TCACAAAGTTCCCTGTGGAGACAC	CGGGTTCTTCTCTATCAACTGAGC
AT1G04770	SDI2	CGAAGCATGTTCAGTTGGTGGAG	TCAATGGCTTCTTCAGCTCTGTTC
AT5G61420	MYB28	CCAAGGCGTGTTTATTACGA	CCAATTGATTCGCGAGGTTA
AT4G05320	UBQ10	GGCCTTGTATAATCCCTGATGAATAAG	AAAGAGATAACAGGAACGGAAACATAGT
AT2G05025	INTRON	TTTTTTGCCCCCTTCGAATC	ATCTTCCGCCACCACATTGTAC
AT3G12210	Housekeeping	ATGGAGTTGTACTGTGCGTG	GGATGGAAGGTGAACTGGATAGA

## Sheet: Table S8
Table S8. Oligonucleotides used for EMSA.
SESA4_MYB_labeled 5´_F	[DY682] TGA GTT TCG AAC ACC TAA TCG CGA CAA CAA CCT TAT AGC TTC TCT CTC TC
SESA4_MYB_labeled 5´_R	[DY682] GAG AGA GAG AAG CTA TAA GGT TGT TGT CGC GAT TAG GTG TTC GAA ACT CA
SESA4_MYB_COMP_F	TGA GTT TCG AAC ACC TAA TCG CGA CAA CAA CCT TAT AGC TTC TCT CTC TC
SESA4_MYB_COMP_R	GAG AGA GAG AAG CTA TAA GGT TGT TGT CGC GAT TAG GTG TTC GAA ACT CA
SESA4_MYB_mt_F	TGA GTT TCG AAC CCC GCA TCG CGA CAA CAA CCT TAT AGC TTC TCT CTC TC
SESA4_MYB_mt_R	GAG AGA GAG AAG CTA TAA GGT TGT TGT CGC GAT GCG GGG TTC GAA ACT CA
